# Supplementary material for: Assembly of Dy60 and Dy30 cage-shaped nanoclusters
Source: Commun Chem. 2020 Mar 6;3:30. doi: 10.1038/s42004-020-0276-3 (PMC9814749; doi:10.1038/s42004-020-0276-3)
Supplement: Supplementary file 3 — Supplementary Data 1 [file 42004_2020_276_MOESM3_ESM.txt]

 
data_Dy30
 
_audit_creation_method            'SHELXL-2018/3'
_shelx_SHELXL_version_number      '2018/3'
_chemical_name_systematic         ?
_chemical_name_common             ?
_chemical_melting_point           ?
_chemical_formula_moiety          
 'C300 H282 Dy30 N72 O150 [+ solvent]'
_chemical_formula_sum
 'C300 H282 Dy30 N72 O150 [+ solvent]' 
_chemical_formula_weight          12170.96

loop_
 _atom_type_symbol
 _atom_type_description
 _atom_type_scat_dispersion_real
 _atom_type_scat_dispersion_imag
 _atom_type_scat_source
 'C'  'C'   0.0181   0.0091
 'International Tables Vol C Tables 4.2.6.8 and 6.1.1.4'
 'H'  'H'   0.0000   0.0000
 'International Tables Vol C Tables 4.2.6.8 and 6.1.1.4'
 'N'  'N'   0.0311   0.0180
 'International Tables Vol C Tables 4.2.6.8 and 6.1.1.4'
 'O'  'O'   0.0492   0.0322
 'International Tables Vol C Tables 4.2.6.8 and 6.1.1.4'
 'Dy'  'Dy'  -9.8046   9.8477
 'International Tables Vol C Tables 4.2.6.8 and 6.1.1.4'
 
_space_group_crystal_system       trigonal
_space_group_IT_number            165
_space_group_name_H-M_alt         'P -3 c 1'
_space_group_name_Hall            '-P 3 2"c'
 
_shelx_space_group_comment
;
The symmetry employed for this shelxl refinement is uniquely defined
by the following loop, which should always be used as a source of
symmetry information in preference to the above space-group names.
They are only intended as comments.
;
 
loop_
 _space_group_symop_operation_xyz
 'x, y, z'
 '-y, x-y, z'
 '-x+y, -x, z'
 'x-y, -y, -z+1/2'
 '-x, -x+y, -z+1/2'
 'y, x, -z+1/2'
 '-x, -y, -z'
 'y, -x+y, -z'
 'x-y, x, -z'
 '-x+y, y, z-1/2'
 'x, x-y, z-1/2'
 '-y, -x, z-1/2'
 
_cell_length_a                    36.51214(17)
_cell_length_b                    36.51214(17)
_cell_length_c                    50.7414(2)
_cell_angle_alpha                 90
_cell_angle_beta                  90
_cell_angle_gamma                 120
_cell_volume                      58582.5(6)
_cell_formula_units_Z             4
_cell_measurement_temperature     153(2)
_cell_measurement_reflns_used    3812
_cell_measurement_theta_min      2.15
_cell_measurement_theta_max     65.13
 
_exptl_crystal_description        block
_exptl_crystal_colour             yellow
_exptl_crystal_density_meas       ?
_exptl_crystal_density_method     ?
_exptl_crystal_density_diffrn     1.380          
_exptl_crystal_F_000              23064
_exptl_transmission_factor_min    ?
_exptl_transmission_factor_max    ?
_exptl_crystal_size_max           0.220
_exptl_crystal_size_mid           0.200
_exptl_crystal_size_min           0.180
_exptl_absorpt_coefficient_mu     20.595
_shelx_estimated_absorpt_T_min    0.093
_shelx_estimated_absorpt_T_max    0.119
_exptl_absorpt_correction_type    'multi-scan'
_exptl_absorpt_correction_T_min  0.1
_exptl_absorpt_correction_T_max 0.12
_exptl_absorpt_process_details    'SADABS; Bruker, 2008'
_exptl_absorpt_special_details    ?
_diffrn_ambient_temperature       153(2)
_diffrn_radiation_wavelength      1.54184
_diffrn_radiation_type            CuK\a
_diffrn_source                    ?
_diffrn_measurement_device_type   'ROD, Synergy Custom DW system, HyPix'
_diffrn_measurement_method        ?
_diffrn_detector_area_resol_mean  ?
_diffrn_reflns_number             371911
_diffrn_reflns_av_unetI/netI      0.0289
_diffrn_reflns_av_R_equivalents   0.0636
_diffrn_reflns_limit_h_min        -42
_diffrn_reflns_limit_h_max        45
_diffrn_reflns_limit_k_min        -45
_diffrn_reflns_limit_k_max        32
_diffrn_reflns_limit_l_min        -63
_diffrn_reflns_limit_l_max        63
_diffrn_reflns_theta_min          1.741
_diffrn_reflns_theta_max          76.504
_diffrn_reflns_theta_full         67.684
_diffrn_measured_fraction_theta_max   0.982
_diffrn_measured_fraction_theta_full  0.999
_diffrn_reflns_Laue_measured_fraction_max    0.982
_diffrn_reflns_Laue_measured_fraction_full   0.999
_diffrn_reflns_point_group_measured_fraction_max   0.982
_diffrn_reflns_point_group_measured_fraction_full  0.999
_reflns_number_total              40315
_reflns_number_gt                 33315
_reflns_threshold_expression      'I > 2\s(I)'
_reflns_Friedel_coverage          0.000
_reflns_Friedel_fraction_max      .
_reflns_Friedel_fraction_full     .
 
_reflns_special_details
;
 Reflections were merged by SHELXL according to the crystal
 class for the calculation of statistics and refinement.
 
 Structure factors included contributions from the .fab file.
 
 _reflns_Friedel_fraction is defined as the number of unique
 Friedel pairs measured divided by the number that would be
 possible theoretically, ignoring centric projections and
 systematic absences.
;
 
_computing_data_collection        'Bruker FRAMBO'
_computing_cell_refinement        'Bruker FRAMBO'
_computing_data_reduction         'Bruker FRAMBO'
_computing_structure_solution     'Bruker SHELXTL'
_computing_structure_refinement 'SHELXL-2018/3 (Sheldrick, 2018)'
_computing_molecular_graphics     'Bruker SHELXTL'
_computing_publication_material   'Bruker SHELXTL'
_refine_special_details           ?
_refine_ls_structure_factor_coef  Fsqd
_refine_ls_matrix_type            full
_refine_ls_weighting_scheme       calc
_refine_ls_weighting_details
'w=1/[\s^2^(Fo^2^)+(0.08P)^2^+1.88P] where P=(Fo^2^+2Fc^2^)/3'
_atom_sites_solution_primary      ?
_atom_sites_solution_secondary    ?
_atom_sites_solution_hydrogens    mixed
_refine_ls_hydrogen_treatment     constr
_refine_ls_extinction_method      none
_refine_ls_extinction_coef        .
_refine_ls_number_reflns          40315
_refine_ls_number_parameters      1668
_refine_ls_number_restraints      0
_refine_ls_R_factor_all           0.0473
_refine_ls_R_factor_gt            0.0395
_refine_ls_wR_factor_ref          0.1197
_refine_ls_wR_factor_gt           0.1160
_refine_ls_goodness_of_fit_ref    1.068
_refine_ls_restrained_S_all       1.068
_refine_ls_shift/su_max           0.003
_refine_ls_shift/su_mean          0.000
 
loop_
 _atom_site_label
 _atom_site_type_symbol
 _atom_site_fract_x
 _atom_site_fract_y
 _atom_site_fract_z
 _atom_site_U_iso_or_equiv
 _atom_site_adp_type
 _atom_site_occupancy
 _atom_site_site_symmetry_order  
 _atom_site_calc_flag
 _atom_site_refinement_flags_posn
 _atom_site_refinement_flags_adp
 _atom_site_refinement_flags_occupancy
 _atom_site_disorder_assembly
 _atom_site_disorder_group
C1 C 1.01249(19) 0.3682(2) 0.12209(10) 0.0675(14) Uani 1 1 d . . . . .
C2 C 1.0506(2) 0.3721(2) 0.13290(12) 0.0799(17) Uani 1 1 d . . . . .
H2 H 1.050239 0.348647 0.141226 0.096 Uiso 1 1 calc R U . . .
C3 C 1.0881(2) 0.4106(2) 0.13109(13) 0.0826(18) Uani 1 1 d . . . . .
H3 H 1.113344 0.412495 0.137588 0.099 Uiso 1 1 calc R U . . .
C4 C 1.0900(2) 0.4450(2) 0.12062(11) 0.0758(16) Uani 1 1 d . . . . .
H4 H 1.116208 0.470734 0.120021 0.091 Uiso 1 1 calc R U . . .
C5 C 1.05382(18) 0.44325(19) 0.11058(10) 0.0677(14) Uani 1 1 d . . . . .
H5 H 1.055001 0.468000 0.103663 0.081 Uiso 1 1 calc R U . . .
C6 C 1.01564(17) 0.40490(17) 0.11071(9) 0.0597(12) Uani 1 1 d . . . . .
C7 C 0.98022(15) 0.40582(15) 0.09945(9) 0.0519(10) Uani 1 1 d . . . . .
H7 H 0.983106 0.432757 0.096160 0.062 Uiso 1 1 calc R U . . .
C8 C 0.88815(15) 0.35041(15) 0.06697(9) 0.0513(10) Uani 1 1 d . . . . .
C9 C 0.85865(15) 0.35463(15) 0.04953(9) 0.0516(10) Uani 1 1 d . . . . .
C10 C 0.85231(16) 0.38898(15) 0.04546(8) 0.0500(10) Uani 1 1 d . . . . .
C11 C 0.82066(17) 0.37439(16) 0.02586(8) 0.0545(11) Uani 1 1 d . . . . .
C12 C 0.80156(16) 0.39730(15) 0.01411(8) 0.0522(10) Uani 1 1 d . . . . .
C13 C 0.73824(18) 0.39679(18) -0.03317(9) 0.0624(13) Uani 1 1 d . . . . .
H13 H 0.737641 0.373777 -0.042297 0.075 Uiso 1 1 calc R U . . .
C14 C 0.71659(19) 0.41765(18) -0.04578(9) 0.0633(13) Uani 1 1 d . . . . .
C15 C 0.71055(18) 0.44820(18) -0.03326(8) 0.0615(13) Uani 1 1 d . . . . .
C16 C 0.68762(18) 0.4651(2) -0.04711(9) 0.0682(15) Uani 1 1 d . . . . .
H16 H 0.682244 0.485556 -0.039197 0.082 Uiso 1 1 calc R U . . .
C17 C 0.6740(2) 0.4505(2) -0.07213(11) 0.0840(19) Uani 1 1 d . . . . .
H17 H 0.659200 0.461676 -0.081445 0.101 Uiso 1 1 calc R U . . .
C18 C 0.6802(2) 0.4208(2) -0.08460(9) 0.0772(17) Uani 1 1 d . . . . .
H18 H 0.670135 0.411838 -0.102008 0.093 Uiso 1 1 calc R U . . .
C19 C 0.7015(2) 0.4041(2) -0.07127(9) 0.0790(17) Uani 1 1 d . . . . .
H19 H 0.706001 0.383301 -0.079504 0.095 Uiso 1 1 calc R U . . .
C20 C 0.95882(15) 0.45753(14) 0.15176(9) 0.0492(10) Uani 1 1 d . . . . .
C21 C 0.98372(15) 0.44327(15) 0.16466(9) 0.0520(10) Uani 1 1 d . . . . .
H21 H 0.979930 0.416254 0.160402 0.062 Uiso 1 1 calc R U . . .
C22 C 1.01325(15) 0.46769(16) 0.18320(10) 0.0557(11) Uani 1 1 d . . . . .
H22 H 1.029099 0.457125 0.191913 0.067 Uiso 1 1 calc R U . . .
C23 C 1.02021(17) 0.50788(17) 0.18938(9) 0.0591(12) Uani 1 1 d . . . . .
H23 H 1.040616 0.524636 0.202286 0.071 Uiso 1 1 calc R U . . .
C24 C 0.99729(16) 0.52307(16) 0.17662(9) 0.0547(11) Uani 1 1 d . . . . .
H24 H 1.002635 0.550783 0.180472 0.066 Uiso 1 1 calc R U . . .
C25 C 0.96584(14) 0.49819(14) 0.15785(8) 0.0474(9) Uani 1 1 d . . . . .
C26 C 0.94265(14) 0.51685(14) 0.14707(8) 0.0482(10) Uani 1 1 d . . . . .
H26 H 0.947366 0.542676 0.154610 0.058 Uiso 1 1 calc R U . . .
C27 C 0.87841(15) 0.51648(15) 0.09829(9) 0.0505(10) Uani 1 1 d . . . . .
C28 C 0.85588(15) 0.53632(14) 0.08924(9) 0.0485(10) Uani 1 1 d . . . . .
C29 C 0.83433(15) 0.52888(15) 0.06573(8) 0.0501(10) Uani 1 1 d . . . . .
C30 C 0.81612(15) 0.55481(15) 0.06597(8) 0.0495(10) Uani 1 1 d . . . . .
C31 C 0.79181(16) 0.56205(15) 0.04688(9) 0.0530(11) Uani 1 1 d . . . . .
C32 C 0.77147(19) 0.55750(18) -0.01846(9) 0.0646(13) Uani 1 1 d . . . . .
H32 H 0.790278 0.547593 -0.022937 0.077 Uiso 1 1 calc R U . . .
C33 C 0.7534(2) 0.5679(2) -0.03948(10) 0.0718(15) Uani 1 1 d . . . . .
C34 C 0.7198(2) 0.5778(2) -0.03631(11) 0.0719(15) Uani 1 1 d . . . . .
C35 C 0.7022(2) 0.5826(2) -0.05910(11) 0.0872(19) Uani 1 1 d . . . . .
H35 H 0.680425 0.589535 -0.057360 0.105 Uiso 1 1 calc R U . . .
C36 C 0.7132(3) 0.5783(3) -0.08340(12) 0.100(2) Uani 1 1 d . . . . .
H36 H 0.699306 0.581811 -0.098167 0.120 Uiso 1 1 calc R U . . .
C37 C 0.7464(3) 0.5682(3) -0.08732(12) 0.092(2) Uani 1 1 d . . . . .
H37 H 0.755134 0.565481 -0.104468 0.111 Uiso 1 1 calc R U . . .
C38 C 0.7647(3) 0.5629(2) -0.06500(12) 0.090(2) Uani 1 1 d . . . . .
H38 H 0.785995 0.555353 -0.067026 0.108 Uiso 1 1 calc R U . . .
C39 C 0.91569(19) 0.70005(18) 0.10487(12) 0.0693(14) Uani 1 1 d . . . . .
C40 C 0.9578(2) 0.7275(2) 0.09714(13) 0.0794(17) Uani 1 1 d . . . . .
H40 H 0.964920 0.729955 0.078967 0.095 Uiso 1 1 calc R U . . .
C41 C 0.9890(3) 0.7507(2) 0.11526(15) 0.095(2) Uani 1 1 d . . . . .
H41 H 1.017177 0.769266 0.109622 0.114 Uiso 1 1 calc R U . . .
C42 C 0.9789(3) 0.7469(2) 0.14157(18) 0.101(2) Uani 1 1 d . . . . .
H42 H 1.000141 0.763397 0.154099 0.121 Uiso 1 1 calc R U . . .
C43 C 0.9380(2) 0.71923(19) 0.15010(15) 0.0833(18) Uani 1 1 d . . . . .
H43 H 0.931595 0.716196 0.168387 0.100 Uiso 1 1 calc R U . . .
C44 C 0.90613(18) 0.69567(17) 0.13149(12) 0.0661(13) Uani 1 1 d . . . . .
C45 C 0.86523(18) 0.66477(16) 0.14312(11) 0.0621(12) Uani 1 1 d . . . . .
H45 H 0.863263 0.662134 0.161760 0.075 Uiso 1 1 calc R U . . .
C46 C 0.76203(15) 0.60068(14) 0.13306(8) 0.0483(10) Uani 1 1 d . . . . .
C47 C 0.72160(14) 0.57418(13) 0.14647(8) 0.0437(9) Uani 1 1 d . . . . .
C48 C 0.71353(14) 0.55522(14) 0.17138(8) 0.0452(9) Uani 1 1 d . . . . .
C49 C 0.67009(14) 0.53577(13) 0.17380(8) 0.0457(9) Uani 1 1 d . . . . .
C50 C 0.64419(14) 0.50950(14) 0.19647(7) 0.0432(9) Uani 1 1 d . . . . .
C51 C 0.54642(14) 0.45721(14) 0.22211(7) 0.0426(9) Uani 1 1 d . . . . .
H51 H 0.534435 0.467805 0.209765 0.051 Uiso 1 1 calc R U . . .
C52 C 0.51943(14) 0.42995(14) 0.24377(8) 0.0447(9) Uani 1 1 d . . . . .
C53 C 0.53101(14) 0.40691(14) 0.26084(8) 0.0434(9) Uani 1 1 d . . . . .
C54 C 0.50147(15) 0.38106(15) 0.28051(8) 0.0479(10) Uani 1 1 d . . . . .
H54 H 0.508590 0.365271 0.292217 0.057 Uiso 1 1 calc R U . . .
C55 C 0.46241(16) 0.37865(16) 0.28278(9) 0.0526(10) Uani 1 1 d . . . . .
H55 H 0.443263 0.361951 0.296261 0.063 Uiso 1 1 calc R U . . .
C56 C 0.45137(15) 0.40111(15) 0.26498(9) 0.0506(10) Uani 1 1 d . . . . .
H56 H 0.424167 0.398469 0.265922 0.061 Uiso 1 1 calc R U . . .
C57 C 0.48012(14) 0.42714(14) 0.24601(8) 0.0461(9) Uani 1 1 d . . . . .
H57 H 0.472881 0.443095 0.234525 0.055 Uiso 1 1 calc R U . . .
C58 C 0.90651(15) 0.60009(14) 0.16300(9) 0.0507(10) Uani 1 1 d . . . . .
C59 C 0.93841(16) 0.62743(15) 0.14555(9) 0.0548(11) Uani 1 1 d . . . . .
H59 H 0.930580 0.634179 0.129188 0.066 Uiso 1 1 calc R U . . .
C60 C 0.98103(18) 0.64487(17) 0.15150(11) 0.0645(13) Uani 1 1 d . . . . .
H60 H 1.001844 0.663897 0.139506 0.077 Uiso 1 1 calc R U . . .
C61 C 0.99333(18) 0.63451(16) 0.17505(11) 0.0640(13) Uani 1 1 d . . . . .
H61 H 1.022464 0.646196 0.179130 0.077 Uiso 1 1 calc R U . . .
C62 C 0.96301(16) 0.60732(16) 0.19225(9) 0.0577(12) Uani 1 1 d . . . . .
H62 H 0.971437 0.600075 0.208210 0.069 Uiso 1 1 calc R U . . .
C63 C 0.91934(15) 0.58974(14) 0.18679(9) 0.0526(10) Uani 1 1 d . . . . .
C64 C 0.89053(15) 0.55885(14) 0.20561(8) 0.0473(10) Uani 1 1 d . . . . .
H64 H 0.902254 0.549561 0.218964 0.057 Uiso 1 1 calc R U . . .
C65 C 0.79408(14) 0.50832(14) 0.23079(7) 0.0428(9) Uani 1 1 d . . . . .
C66 C 0.76587(13) 0.47695(13) 0.25102(7) 0.0402(8) Uani 1 1 d . . . . .
C67 C 0.72579(13) 0.46818(13) 0.25849(7) 0.0395(8) Uani 1 1 d . . . . .
C68 C 0.71355(13) 0.43645(12) 0.27699(7) 0.0381(8) Uani 1 1 d . . . . .
C69 C 0.67351(13) 0.41413(13) 0.29206(7) 0.0394(8) Uani 1 1 d . . . . .
C70 C 0.59422(15) 0.42449(15) 0.31699(8) 0.0488(10) Uani 1 1 d . . . . .
H70 H 0.602348 0.450832 0.308748 0.059 Uiso 1 1 calc R U . . .
C71 C 0.56061(15) 0.40922(16) 0.33709(8) 0.0506(10) Uani 1 1 d . . . . .
C72 C 0.53829(15) 0.36695(16) 0.34553(8) 0.0513(10) Uani 1 1 d . . . . .
C73 C 0.50607(18) 0.35521(18) 0.36385(9) 0.0606(12) Uani 1 1 d . . . . .
H73 H 0.491440 0.326997 0.370270 0.073 Uiso 1 1 calc R U . . .
C74 C 0.4950(2) 0.3843(2) 0.37289(11) 0.0706(15) Uani 1 1 d . . . . .
H74 H 0.471852 0.375512 0.384684 0.085 Uiso 1 1 calc R U . . .
C75 C 0.51783(19) 0.4268(2) 0.36466(9) 0.0665(14) Uani 1 1 d . . . . .
H75 H 0.511526 0.447261 0.371408 0.080 Uiso 1 1 calc R U . . .
C76 C 0.55017(17) 0.43778(17) 0.34622(9) 0.0575(12) Uani 1 1 d . . . . .
H76 H 0.565249 0.466033 0.339893 0.069 Uiso 1 1 calc R U . . .
C77 C 0.97786(18) 0.50441(18) 0.06147(12) 0.0692(14) Uani 1 1 d . . . . .
C78 C 1.0249(2) 0.5274(2) 0.05839(18) 0.109(3) Uani 1 1 d . . . . .
H78A H 1.032336 0.518334 0.042044 0.164 Uiso 1 1 calc R U . . .
H78B H 1.037607 0.520922 0.073411 0.164 Uiso 1 1 calc R U . . .
H78C H 1.035577 0.557885 0.057718 0.164 Uiso 1 1 calc R U . . .
C79 C 0.82035(14) 0.38065(13) 0.12534(7) 0.0420(9) Uani 1 1 d . . . . .
C80 C 0.78506(15) 0.35010(14) 0.14234(8) 0.0487(10) Uani 1 1 d . . . . .
H80A H 0.794893 0.353083 0.160603 0.073 Uiso 1 1 calc R U . . .
H80B H 0.775448 0.321227 0.136227 0.073 Uiso 1 1 calc R U . . .
H80C H 0.761594 0.355841 0.141391 0.073 Uiso 1 1 calc R U . . .
C81 C 0.8598(2) 0.5183(2) -0.02083(10) 0.0716(15) Uani 1 1 d . . . . .
C82 C 0.8775(3) 0.5423(2) -0.04651(12) 0.095(2) Uani 1 1 d . . . . .
H82A H 0.855112 0.531642 -0.059862 0.143 Uiso 1 1 calc R U . . .
H82B H 0.900647 0.538148 -0.052609 0.143 Uiso 1 1 calc R U . . .
H82C H 0.888143 0.572475 -0.043589 0.143 Uiso 1 1 calc R U . . .
C83 C 0.71147(15) 0.42712(15) 0.05561(7) 0.0487(10) Uani 1 1 d . . . . .
C84 C 0.67236(16) 0.40302(16) 0.07201(9) 0.0557(11) Uani 1 1 d . . . . .
H84A H 0.680354 0.400925 0.090143 0.084 Uiso 1 1 calc R U . . .
H84B H 0.654991 0.374574 0.064684 0.084 Uiso 1 1 calc R U . . .
H84C H 0.656175 0.417820 0.071904 0.084 Uiso 1 1 calc R U . . .
C85 C 0.8269(3) 0.6772(3) 0.01811(14) 0.094(2) Uani 1 1 d . . . . .
C86 C 0.8579(4) 0.7167(3) 0.00081(19) 0.156(4) Uani 1 1 d . . . . .
H86A H 0.871386 0.741975 0.011938 0.233 Uiso 1 1 calc R U . . .
H86B H 0.841864 0.720724 -0.013251 0.233 Uiso 1 1 calc R U . . .
H86C H 0.879637 0.711768 -0.006983 0.233 Uiso 1 1 calc R U . . .
C87 C 0.6790(3) 0.6502(3) 0.04074(17) 0.100(2) Uani 1 1 d . . . . .
C88 C 0.6579(4) 0.6753(4) 0.0285(3) 0.188(6) Uani 1 1 d . . . . .
H88A H 0.637900 0.658114 0.014688 0.282 Uiso 1 1 calc R U . . .
H88B H 0.679983 0.701927 0.020892 0.282 Uiso 1 1 calc R U . . .
H88C H 0.642967 0.681256 0.042344 0.282 Uiso 1 1 calc R U . . .
C89 C 0.7980(4) 0.7157(3) 0.1060(2) 0.125(3) Uani 1 1 d . . . . .
C90 C 0.8159(4) 0.7645(4) 0.1104(3) 0.173(5) Uani 1 1 d . . . . .
H90A H 0.844466 0.780449 0.103057 0.260 Uiso 1 1 calc R U . . .
H90B H 0.816853 0.770316 0.129356 0.260 Uiso 1 1 calc R U . . .
H90C H 0.797472 0.773103 0.101639 0.260 Uiso 1 1 calc R U . . .
C91 C 0.58193(18) 0.25272(17) 0.36714(9) 0.0596(12) Uani 1 1 d . . . . .
C92 C 0.5475(2) 0.2207(2) 0.38479(12) 0.0789(17) Uani 1 1 d . . . . .
H92A H 0.548125 0.194770 0.384012 0.118 Uiso 1 1 d R U . . .
H92B H 0.520486 0.215850 0.378792 0.118 Uiso 1 1 d R U . . .
H92C H 0.552014 0.230810 0.402628 0.118 Uiso 1 1 d R U . . .
C93 C 0.62122(14) 0.38124(14) 0.21546(7) 0.0441(9) Uani 1 1 d . . . . .
C94 C 0.60734(15) 0.34086(14) 0.20135(9) 0.0488(10) Uani 1 1 d . . . . .
H94A H 0.622597 0.327216 0.208308 0.073 Uiso 1 1 calc R U . . .
H94B H 0.613362 0.346492 0.182502 0.073 Uiso 1 1 calc R U . . .
H94C H 0.576886 0.322160 0.203922 0.073 Uiso 1 1 calc R U . . .
C95 C 0.66306(17) 0.53939(17) 0.28026(9) 0.0567(11) Uani 1 1 d . . . . .
C96 C 0.6559(2) 0.5594(2) 0.30423(11) 0.0801(17) Uani 1 1 d . . . . .
H96A H 0.640248 0.573663 0.299143 0.120 Uiso 1 1 calc R U . . .
H96B H 0.683220 0.580103 0.311807 0.120 Uiso 1 1 calc R U . . .
H96C H 0.639537 0.537496 0.317321 0.120 Uiso 1 1 calc R U . . .
C97 C 0.82755(18) 0.63976(16) 0.21926(10) 0.0591(12) Uani 1 1 d . . . . .
C98 C 0.8580(2) 0.68621(18) 0.22603(13) 0.0776(16) Uani 1 1 d . . . . .
H98A H 0.873010 0.687898 0.242386 0.116 Uiso 1 1 calc R U . . .
H98B H 0.841930 0.700932 0.228357 0.116 Uiso 1 1 calc R U . . .
H98C H 0.878412 0.699516 0.211691 0.116 Uiso 1 1 calc R U . . .
C99 C 0.77412(14) 0.48903(14) 0.14454(8) 0.0455(9) Uani 1 1 d . . . . .
C100 C 0.76420(16) 0.45457(16) 0.12489(9) 0.0529(10) Uani 1 1 d . . . . .
H10A H 0.788568 0.450335 0.123189 0.079 Uiso 1 1 calc R U . . .
H10B H 0.757991 0.462611 0.107755 0.079 Uiso 1 1 calc R U . . .
H10C H 0.739576 0.428269 0.130905 0.079 Uiso 1 1 calc R U . . .
Dy1 Dy 0.60828(2) 0.33929(2) 0.32968(2) 0.04087(6) Uani 1 1 d . . . . .
Dy2 Dy 0.80572(2) 0.56080(2) 0.17815(2) 0.04140(6) Uani 1 1 d . . . . .
Dy3 Dy 0.89708(2) 0.43896(2) 0.09954(2) 0.04429(6) Uani 1 1 d . . . . .
Dy4 Dy 0.73372(2) 0.55425(2) 0.23358(2) 0.04322(6) Uani 1 1 d . . . . .
Dy5 Dy 0.63176(2) 0.45142(2) 0.24611(2) 0.03991(6) Uani 1 1 d . . . . .
Dy6 Dy 0.77581(2) 0.46903(2) 0.01706(2) 0.04852(7) Uani 1 1 d . . . . .
Dy7 Dy 0.81757(2) 0.64586(2) 0.08211(2) 0.05141(7) Uani 1 1 d . . . . .
Dy8 Dy 0.73021(2) 0.59601(2) 0.02816(2) 0.05476(7) Uani 1 1 d . . . . .
Dy9 Dy 0.88471(2) 0.48819(2) 0.03634(2) 0.05215(7) Uani 1 1 d . . . . .
Dy10 Dy 0.70346(2) 0.62576(2) 0.09686(2) 0.05272(7) Uani 1 1 d . . . . .
N1 N 0.94407(13) 0.37239(13) 0.09332(8) 0.0570(10) Uani 1 1 d . . . . .
N2 N 0.91540(12) 0.38269(12) 0.08078(7) 0.0494(8) Uani 1 1 d . . . . .
N3 N 0.83356(14) 0.32088(13) 0.03397(7) 0.0540(9) Uani 1 1 d . . . . .
N4 N 0.81010(13) 0.33327(13) 0.01951(7) 0.0541(9) Uani 1 1 d . . . . .
H4A H 0.790933 0.317389 0.007781 0.065 Uiso 1 1 calc R U . . .
N5 N 0.77125(14) 0.37967(15) -0.00276(7) 0.0585(10) Uani 1 1 d . . . . .
H5A H 0.760501 0.353480 -0.008381 0.070 Uiso 1 1 calc R U . . .
N6 N 0.75761(14) 0.40736(14) -0.01100(6) 0.0548(10) Uani 1 1 d . . . . .
N7 N 0.91581(12) 0.50126(11) 0.12788(7) 0.0464(8) Uani 1 1 d . . . . .
N8 N 0.89520(12) 0.52464(12) 0.12248(7) 0.0478(8) Uani 1 1 d . . . . .
H8 H 0.893663 0.542275 0.133635 0.057 Uiso 1 1 calc R U . . .
N9 N 0.84960(12) 0.56576(11) 0.10223(7) 0.0493(8) Uani 1 1 d . . . . .
H9 H 0.860441 0.575992 0.117825 0.059 Uiso 1 1 calc R U . . .
N10 N 0.82547(13) 0.57739(12) 0.08893(7) 0.0484(8) Uani 1 1 d . . . . .
N11 N 0.78563(13) 0.54494(13) 0.02335(7) 0.0516(9) Uani 1 1 d . . . . .
N12 N 0.76506(14) 0.56001(13) 0.00648(7) 0.0568(10) Uani 1 1 d . . . . .
N13 N 0.83194(13) 0.64112(12) 0.12937(8) 0.0536(9) Uani 1 1 d . . . . .
N14 N 0.79775(12) 0.61172(12) 0.14519(7) 0.0502(8) Uani 1 1 d . . . . .
N15 N 0.68640(12) 0.56702(12) 0.13428(7) 0.0482(8) Uani 1 1 d . . . . .
N16 N 0.65471(12) 0.54315(12) 0.15159(6) 0.0471(8) Uani 1 1 d . . . . .
H16A H 0.627710 0.533793 0.148606 0.057 Uiso 1 1 calc R U . . .
N17 N 0.60325(11) 0.49153(11) 0.19569(7) 0.0443(8) Uani 1 1 d . . . . .
H17A H 0.588562 0.493861 0.182714 0.053 Uiso 1 1 calc R U . . .
N18 N 0.58573(11) 0.46736(12) 0.21918(6) 0.0434(8) Uani 1 1 d . . . . .
N19 N 0.85026(11) 0.54321(11) 0.20546(6) 0.0424(7) Uani 1 1 d . . . . .
N20 N 0.83002(11) 0.51190(11) 0.22577(7) 0.0445(8) Uani 1 1 d . . . . .
H20 H 0.840607 0.497627 0.233436 0.053 Uiso 1 1 calc R U . . .
N21 N 0.77547(11) 0.45146(11) 0.26541(6) 0.0399(7) Uani 1 1 d . . . . .
H21A H 0.799612 0.451623 0.264355 0.048 Uiso 1 1 calc R U . . .
N22 N 0.74354(11) 0.42603(11) 0.28143(6) 0.0428(7) Uani 1 1 d . . . . .
N23 N 0.64589(11) 0.42640(11) 0.29128(6) 0.0411(7) Uani 1 1 d . . . . .
N24 N 0.61374(12) 0.40400(12) 0.30970(6) 0.0458(8) Uani 1 1 d . . . . .
O1 O 0.97809(13) 0.33175(13) 0.12313(8) 0.0750(10) Uani 1 1 d . . . . .
O2 O 0.88531(11) 0.31304(11) 0.06671(6) 0.0539(7) Uani 1 1 d . . . . .
O3 O 0.87114(10) 0.42517(10) 0.05708(5) 0.0506(7) Uani 1 1 d . . . . .
O4 O 0.81674(11) 0.43562(11) 0.02256(6) 0.0544(7) Uani 1 1 d . . . . .
O5 O 0.72407(11) 0.46265(11) -0.00874(5) 0.0551(8) Uani 1 1 d . . . . .
O6 O 0.92923(10) 0.43153(10) 0.13439(6) 0.0484(7) Uani 1 1 d . . . . .
O7 O 0.88134(10) 0.48985(10) 0.08246(6) 0.0489(7) Uani 1 1 d . . . . .
O8 O 0.83177(10) 0.50338(10) 0.04582(5) 0.0501(7) Uani 1 1 d . . . . .
O9 O 0.77762(10) 0.58734(10) 0.05403(5) 0.0507(7) Uani 1 1 d . . . . .
O10 O 0.70717(14) 0.58232(14) -0.01313(7) 0.0767(11) Uani 1 1 d . . . . .
O11 O 0.88741(12) 0.67831(12) 0.08667(7) 0.0683(9) Uani 1 1 d . . . . .
O12 O 0.75889(10) 0.61221(10) 0.10937(6) 0.0485(7) Uani 1 1 d . . . . .
O13 O 0.74195(9) 0.55653(9) 0.18837(5) 0.0436(6) Uani 1 1 d . . . . .
O14 O 0.66630(9) 0.50681(9) 0.21617(5) 0.0414(6) Uani 1 1 d . . . . .
O15 O 0.56694(9) 0.40677(9) 0.25928(5) 0.0436(6) Uani 1 1 d . . . . .
O16 O 0.86619(10) 0.58498(10) 0.15661(6) 0.0490(7) Uani 1 1 d . . . . .
O17 O 0.77707(9) 0.52825(9) 0.21837(5) 0.0425(6) Uani 1 1 d . . . . .
O18 O 0.70389(9) 0.48561(9) 0.25024(5) 0.0428(6) Uani 1 1 d . . . . .
O19 O 0.67025(9) 0.38316(9) 0.30713(5) 0.0394(6) Uani 1 1 d . . . . .
O20 O 0.54700(10) 0.33686(10) 0.33619(6) 0.0520(7) Uani 1 1 d . . . . .
O21 O 0.96284(11) 0.48287(11) 0.08167(7) 0.0631(9) Uani 1 1 d . . . . .
O22 O 0.95568(12) 0.50930(12) 0.04417(7) 0.0662(9) Uani 1 1 d . . . . .
O23 O 0.83610(10) 0.36722(9) 0.10773(5) 0.0469(6) Uani 1 1 d . . . . .
O24 O 0.83646(10) 0.42020(9) 0.12789(5) 0.0461(6) Uani 1 1 d . . . . .
O25 O 0.88502(13) 0.51717(13) -0.00496(7) 0.0690(10) Uani 1 1 d . . . . .
O26 O 0.82124(12) 0.50366(12) -0.01724(6) 0.0615(9) Uani 1 1 d . . . . .
O27 O 0.72314(10) 0.40679(10) 0.04063(5) 0.0506(7) Uani 1 1 d . . . . .
O28 O 0.73318(10) 0.46741(10) 0.05628(5) 0.0485(7) Uani 1 1 d . . . . .
O29 O 0.84085(15) 0.67584(13) 0.04028(7) 0.0784(11) Uani 1 1 d . . . . .
O30 O 0.78909(16) 0.65278(14) 0.01046(7) 0.0783(11) Uani 1 1 d . . . . .
O31 O 0.69131(15) 0.63038(16) 0.02431(8) 0.0839(12) Uani 1 1 d . . . . .
O32 O 0.68263(14) 0.65563(14) 0.06450(7) 0.0739(11) Uani 1 1 d . . . . .
O33 O 0.75609(16) 0.69319(15) 0.11162(11) 0.0943(14) Uani 1 1 d . . . . .
O34 O 0.82582(13) 0.70914(12) 0.09629(8) 0.0689(9) Uani 1 1 d . . . . .
O35 O 0.75751(11) 0.64572(10) 0.06391(6) 0.0541(7) Uani 1 1 d . . . . .
H35A H 0.771143 0.672562 0.063188 0.065 Uiso 1 1 d R U . . .
O36 O 0.69769(11) 0.56097(11) 0.26875(6) 0.0556(8) Uani 1 1 d . . . . .
O37 O 0.63391(10) 0.50320(10) 0.27351(5) 0.0491(7) Uani 1 1 d . . . . .
O38 O 0.64076(9) 0.38928(9) 0.23702(5) 0.0423(6) Uani 1 1 d . . . . .
O39 O 0.61224(10) 0.40797(9) 0.20605(5) 0.0458(6) Uani 1 1 d . . . . .
O40 O 0.79295(11) 0.62174(11) 0.23186(7) 0.0594(8) Uani 1 1 d . . . . .
O41 O 0.83823(11) 0.62274(10) 0.20233(6) 0.0539(7) Uani 1 1 d . . . . .
O42 O 0.76650(9) 0.51918(9) 0.13927(5) 0.0455(6) Uani 1 1 d . . . . .
O43 O 0.78940(10) 0.48941(9) 0.16660(5) 0.0452(6) Uani 1 1 d . . . . .
O52 O 0.57536(12) 0.28043(12) 0.35696(7) 0.0674(9) Uani 1 1 d . . . . .
O53 O 0.61377(11) 0.24881(11) 0.36425(6) 0.0557(8) Uani 1 1 d . . . . .
O54 O 0.666667 0.333333 0.34543(8) 0.0431(11) Uani 1 3 d S T P . .
H54X H 0.656749 0.329820 0.360956 0.052 Uiso 0.3333 1 d R U P . .
O1W O 0.90531(13) 0.45389(13) 0.00425(7) 0.0703(10) Uani 1 1 d . . . . .
H1X H 0.903852 0.462485 -0.011067 0.084 Uiso 1 1 d R U . . .
H1Y H 0.930582 0.459784 0.007303 0.084 Uiso 1 1 d R U . . .
O2W O 0.92180(13) 0.56375(12) 0.04319(8) 0.0752(10) Uani 1 1 d . . . . .
H2X H 0.919699 0.575818 0.029419 0.090 Uiso 1 1 d R U . . .
H2Y H 0.947709 0.572189 0.046229 0.090 Uiso 1 1 d R U . . .
O3W O 0.77916(11) 0.56426(10) 0.27136(6) 0.0544(8) Uani 1 1 d . . . . .
H3X H 0.803912 0.588875 0.264858 0.065 Uiso 1 1 d R U . . .
H3Y H 0.762112 0.567939 0.284310 0.065 Uiso 1 1 d R U . . .
O4W O 0.70961(12) 0.60259(12) 0.22034(7) 0.0647(9) Uani 1 1 d . . . . .
H4X H 0.730926 0.626725 0.217139 0.078 Uiso 1 1 d R U . . .
H4Y H 0.695126 0.604805 0.232709 0.078 Uiso 1 1 d R U . . .
O55 O 0.666667 0.333333 0.25758(10) 0.0511(12) Uani 1 3 d S T P . .
H55A H 0.666667 0.333333 0.274482 0.077 Uiso 1 3 d R U P . .
O56 O 0.666667 0.333333 0.01420(11) 0.0583(14) Uani 1 3 d S T P . .
H56A H 0.666667 0.333333 0.031296 0.087 Uiso 1 3 d R U P . .
 
loop_
 _atom_site_aniso_label
 _atom_site_aniso_U_11
 _atom_site_aniso_U_22
 _atom_site_aniso_U_33
 _atom_site_aniso_U_23
 _atom_site_aniso_U_13
 _atom_site_aniso_U_12
C1 0.075(4) 0.079(4) 0.049(3) -0.002(3) -0.002(2) 0.039(3)
C2 0.077(4) 0.096(5) 0.067(4) 0.004(3) -0.009(3) 0.043(4)
C3 0.080(4) 0.096(5) 0.072(4) -0.010(3) -0.022(3) 0.043(4)
C4 0.079(4) 0.079(4) 0.056(3) -0.009(3) -0.011(3) 0.030(3)
C5 0.073(3) 0.073(3) 0.051(3) -0.009(2) -0.001(2) 0.032(3)
C6 0.062(3) 0.068(3) 0.042(2) -0.015(2) -0.005(2) 0.027(2)
C7 0.058(3) 0.053(2) 0.042(2) -0.0002(19) 0.005(2) 0.026(2)
C8 0.056(3) 0.055(3) 0.041(2) 0.0002(19) 0.0083(19) 0.026(2)
C9 0.059(3) 0.054(3) 0.040(2) -0.0029(19) 0.0001(19) 0.027(2)
C10 0.067(3) 0.057(3) 0.029(2) -0.0021(18) -0.0014(18) 0.033(2)
C11 0.077(3) 0.068(3) 0.0238(19) -0.0040(19) 0.0041(19) 0.040(3)
C12 0.066(3) 0.061(3) 0.031(2) -0.0065(19) -0.0040(19) 0.032(2)
C13 0.075(3) 0.075(3) 0.034(2) -0.005(2) 0.004(2) 0.036(3)
C14 0.084(4) 0.076(3) 0.026(2) -0.006(2) -0.009(2) 0.037(3)
C15 0.080(3) 0.081(3) 0.025(2) 0.006(2) 0.003(2) 0.041(3)
C16 0.083(4) 0.090(4) 0.030(2) 0.016(2) 0.016(2) 0.042(3)
C17 0.102(5) 0.104(5) 0.039(3) 0.011(3) 0.011(3) 0.046(4)
C18 0.100(4) 0.092(4) 0.025(2) 0.003(2) -0.003(2) 0.037(4)
C19 0.104(5) 0.095(4) 0.029(2) 0.007(3) 0.000(3) 0.043(4)
C20 0.055(2) 0.051(2) 0.041(2) -0.0007(18) 0.0015(19) 0.025(2)
C21 0.053(2) 0.055(3) 0.047(2) 0.003(2) 0.004(2) 0.026(2)
C22 0.049(2) 0.062(3) 0.052(3) 0.000(2) 0.003(2) 0.024(2)
C23 0.064(3) 0.066(3) 0.041(2) 0.008(2) 0.005(2) 0.028(2)
C24 0.059(3) 0.054(3) 0.051(3) 0.000(2) 0.001(2) 0.028(2)
C25 0.053(2) 0.045(2) 0.038(2) 0.0003(17) 0.0010(18) 0.0203(19)
C26 0.057(3) 0.049(2) 0.035(2) 0.0014(17) 0.0025(18) 0.024(2)
C27 0.056(3) 0.053(2) 0.043(2) -0.0028(19) 0.0042(19) 0.028(2)
C28 0.055(2) 0.047(2) 0.043(2) -0.0026(18) 0.0021(19) 0.025(2)
C29 0.057(3) 0.056(3) 0.035(2) 0.0013(18) 0.0010(18) 0.028(2)
C30 0.061(3) 0.054(2) 0.032(2) 0.0055(18) 0.0068(18) 0.028(2)
C31 0.067(3) 0.055(3) 0.039(2) 0.0075(19) 0.007(2) 0.032(2)
C32 0.085(4) 0.073(3) 0.035(2) 0.011(2) 0.014(2) 0.039(3)
C33 0.100(4) 0.083(4) 0.038(2) 0.010(2) 0.013(3) 0.049(3)
C34 0.089(4) 0.082(4) 0.048(3) 0.007(3) 0.004(3) 0.046(3)
C35 0.107(5) 0.120(6) 0.050(3) 0.010(3) 0.008(3) 0.069(5)
C36 0.146(7) 0.130(6) 0.044(3) 0.019(4) 0.006(4) 0.083(6)
C37 0.125(6) 0.123(6) 0.042(3) 0.016(3) 0.002(3) 0.073(5)
C38 0.113(5) 0.098(5) 0.055(3) 0.010(3) 0.015(3) 0.050(4)
C39 0.076(4) 0.060(3) 0.070(3) 0.009(3) 0.017(3) 0.033(3)
C40 0.088(4) 0.076(4) 0.065(4) -0.001(3) 0.007(3) 0.034(3)
C41 0.114(6) 0.080(4) 0.082(5) 0.007(4) 0.011(4) 0.041(4)
C42 0.107(6) 0.066(4) 0.119(6) 0.004(4) -0.012(5) 0.036(4)
C43 0.090(4) 0.058(3) 0.095(5) 0.007(3) 0.001(4) 0.032(3)
C44 0.064(3) 0.052(3) 0.080(4) 0.004(3) 0.006(3) 0.027(2)
C45 0.072(3) 0.058(3) 0.058(3) -0.004(2) 0.002(2) 0.034(3)
C46 0.064(3) 0.051(2) 0.036(2) 0.0017(18) -0.0022(19) 0.033(2)
C47 0.050(2) 0.047(2) 0.037(2) 0.0045(17) 0.0037(17) 0.0264(19)
C48 0.051(2) 0.052(2) 0.037(2) 0.0055(18) 0.0050(17) 0.030(2)
C49 0.053(2) 0.045(2) 0.041(2) -0.0001(17) 0.0060(18) 0.0265(19)
C50 0.055(2) 0.055(2) 0.0263(18) 0.0029(16) 0.0010(16) 0.032(2)
C51 0.053(2) 0.053(2) 0.0272(18) 0.0017(16) -0.0032(16) 0.031(2)
C52 0.054(2) 0.049(2) 0.035(2) -0.0045(17) -0.0002(17) 0.029(2)
C53 0.051(2) 0.050(2) 0.0303(19) 0.0011(16) 0.0008(17) 0.0259(19)
C54 0.059(3) 0.063(3) 0.0263(18) -0.0010(18) -0.0019(17) 0.034(2)
C55 0.061(3) 0.063(3) 0.037(2) -0.0047(19) -0.0028(19) 0.033(2)
C56 0.050(2) 0.059(3) 0.048(2) -0.006(2) -0.0020(19) 0.030(2)
C57 0.053(2) 0.057(2) 0.038(2) -0.0108(18) -0.0058(18) 0.035(2)
C58 0.056(3) 0.047(2) 0.045(2) 0.0020(18) 0.004(2) 0.023(2)
C59 0.066(3) 0.056(3) 0.038(2) 0.0092(19) 0.009(2) 0.027(2)
C60 0.068(3) 0.059(3) 0.059(3) 0.007(2) 0.002(2) 0.027(3)
C61 0.062(3) 0.057(3) 0.067(3) 0.009(2) 0.005(2) 0.025(2)
C62 0.066(3) 0.059(3) 0.044(2) 0.014(2) 0.003(2) 0.028(2)
C63 0.057(3) 0.046(2) 0.051(3) 0.0002(19) 0.003(2) 0.023(2)
C64 0.061(3) 0.051(2) 0.0296(19) 0.0064(17) 0.0033(18) 0.028(2)
C65 0.056(2) 0.053(2) 0.0209(17) 0.0044(16) 0.0004(16) 0.029(2)
C66 0.055(2) 0.048(2) 0.0205(16) 0.0040(15) -0.0021(15) 0.0282(19)
C67 0.050(2) 0.052(2) 0.0203(16) 0.0009(15) -0.0043(15) 0.0280(18)
C68 0.050(2) 0.042(2) 0.0202(16) -0.0049(14) -0.0023(15) 0.0214(17)
C69 0.051(2) 0.048(2) 0.0203(16) -0.0066(15) -0.0064(15) 0.0263(18)
C70 0.067(3) 0.057(2) 0.0256(18) -0.0045(17) 0.0014(18) 0.033(2)
C71 0.060(3) 0.069(3) 0.0290(19) -0.0075(19) -0.0010(18) 0.037(2)
C72 0.057(3) 0.067(3) 0.0256(18) -0.0013(18) 0.0040(17) 0.028(2)
C73 0.075(3) 0.070(3) 0.039(2) 0.001(2) 0.012(2) 0.038(3)
C74 0.077(4) 0.090(4) 0.049(3) -0.005(3) 0.008(3) 0.044(3)
C75 0.076(3) 0.089(4) 0.037(2) -0.011(2) -0.001(2) 0.043(3)
C76 0.070(3) 0.071(3) 0.035(2) -0.005(2) 0.003(2) 0.038(3)
C77 0.065(3) 0.061(3) 0.075(4) 0.010(3) 0.017(3) 0.027(3)
C78 0.090(5) 0.088(5) 0.139(7) 0.006(5) 0.024(5) 0.035(4)
C79 0.054(2) 0.051(2) 0.0238(17) -0.0029(16) -0.0008(16) 0.028(2)
C80 0.063(3) 0.049(2) 0.031(2) -0.0061(17) 0.0035(18) 0.026(2)
C81 0.093(4) 0.090(4) 0.038(3) -0.004(3) 0.006(3) 0.051(4)
C82 0.118(6) 0.104(5) 0.055(3) 0.006(3) 0.018(4) 0.049(5)
C83 0.062(3) 0.062(3) 0.0234(18) -0.0006(17) -0.0004(17) 0.032(2)
C84 0.066(3) 0.064(3) 0.038(2) -0.006(2) 0.002(2) 0.033(2)
C85 0.128(7) 0.087(5) 0.064(4) 0.012(3) 0.010(4) 0.051(5)
C86 0.199(12) 0.135(9) 0.103(7) 0.046(6) 0.030(7) 0.062(8)
C87 0.102(6) 0.108(6) 0.102(6) 0.031(5) 0.023(5) 0.062(5)
C88 0.189(12) 0.221(14) 0.216(14) 0.099(12) 0.081(11) 0.149(12)
C89 0.147(9) 0.098(6) 0.144(8) 0.003(6) -0.019(7) 0.072(7)
C90 0.182(12) 0.143(10) 0.235(15) -0.002(9) -0.023(10) 0.111(10)
C91 0.075(3) 0.065(3) 0.037(2) -0.008(2) 0.003(2) 0.033(3)
C92 0.094(4) 0.079(4) 0.063(3) 0.002(3) 0.010(3) 0.043(4)
C93 0.053(2) 0.053(2) 0.0263(18) -0.0006(16) 0.0040(16) 0.0257(19)
C94 0.056(3) 0.056(2) 0.038(2) -0.0019(18) -0.0047(18) 0.030(2)
C95 0.071(3) 0.065(3) 0.037(2) -0.007(2) -0.009(2) 0.037(3)
C96 0.094(4) 0.085(4) 0.056(3) -0.014(3) -0.018(3) 0.040(4)
C97 0.072(3) 0.058(3) 0.043(2) 0.003(2) -0.001(2) 0.030(3)
C98 0.091(4) 0.062(3) 0.077(4) -0.002(3) -0.003(3) 0.037(3)
C99 0.052(2) 0.051(2) 0.0312(19) 0.0040(17) 0.0030(17) 0.0239(19)
C100 0.061(3) 0.062(3) 0.039(2) 0.003(2) -0.002(2) 0.033(2)
Dy1 0.05271(13) 0.05102(13) 0.01972(10) -0.00319(9) -0.00366(9) 0.02655(11)
Dy2 0.04832(13) 0.04444(12) 0.03101(11) 0.00502(9) 0.00508(9) 0.02286(10)
Dy3 0.05020(13) 0.04742(13) 0.03329(12) -0.00159(9) 0.00229(10) 0.02293(11)
Dy4 0.05195(14) 0.04758(13) 0.03192(12) 0.00216(9) -0.00183(9) 0.02623(11)
Dy5 0.04841(13) 0.04776(13) 0.02466(10) 0.00237(9) -0.00038(9) 0.02487(10)
Dy6 0.06338(16) 0.06025(15) 0.02262(11) 0.00021(10) 0.00257(10) 0.03143(13)
Dy7 0.06120(16) 0.05142(14) 0.04302(14) 0.00252(11) 0.00517(11) 0.02921(13)
Dy8 0.06771(17) 0.06210(16) 0.03828(13) 0.01122(11) 0.01152(12) 0.03530(14)
Dy9 0.06312(16) 0.05969(16) 0.03223(12) -0.00125(10) 0.00530(11) 0.02966(13)
Dy10 0.06181(16) 0.05727(15) 0.04454(14) 0.00860(11) 0.00842(12) 0.03387(13)
N1 0.063(2) 0.063(2) 0.043(2) -0.0033(17) 0.0049(18) 0.030(2)
N2 0.049(2) 0.050(2) 0.044(2) -0.0033(16) 0.0037(16) 0.0215(17)
N3 0.069(2) 0.063(2) 0.0343(18) -0.0073(16) -0.0031(17) 0.036(2)
N4 0.066(2) 0.065(2) 0.0325(18) -0.0040(16) -0.0025(16) 0.034(2)
N5 0.077(3) 0.076(3) 0.0297(18) -0.0018(17) -0.0047(18) 0.043(2)
N6 0.073(3) 0.076(3) 0.0183(15) -0.0071(16) -0.0055(15) 0.039(2)
N7 0.053(2) 0.0487(19) 0.0365(18) 0.0045(15) 0.0081(15) 0.0247(17)
N8 0.053(2) 0.049(2) 0.045(2) 0.0015(16) 0.0044(16) 0.0286(17)
N9 0.057(2) 0.049(2) 0.0381(18) 0.0047(15) 0.0085(16) 0.0237(17)
N10 0.063(2) 0.052(2) 0.0319(17) 0.0059(15) 0.0056(16) 0.0300(18)
N11 0.062(2) 0.066(2) 0.0295(17) 0.0065(16) 0.0052(16) 0.034(2)
N12 0.076(3) 0.066(2) 0.0330(18) 0.0058(17) 0.0060(17) 0.038(2)
N13 0.054(2) 0.045(2) 0.059(2) -0.0027(17) -0.0027(18) 0.0228(17)
N14 0.059(2) 0.051(2) 0.0399(18) 0.0085(16) 0.0075(16) 0.0267(18)
N15 0.055(2) 0.053(2) 0.0365(18) 0.0027(15) 0.0033(15) 0.0264(17)
N16 0.060(2) 0.055(2) 0.0300(16) 0.0046(15) 0.0049(15) 0.0320(18)
N17 0.0489(19) 0.0501(19) 0.0334(17) -0.0014(14) 0.0000(14) 0.0244(16)
N18 0.054(2) 0.054(2) 0.0262(15) 0.0010(14) 0.0034(14) 0.0301(17)
N19 0.054(2) 0.0468(18) 0.0275(15) 0.0065(13) 0.0055(14) 0.0255(16)
N20 0.051(2) 0.0470(19) 0.0360(17) 0.0055(14) 0.0048(15) 0.0245(16)
N21 0.0503(18) 0.0489(18) 0.0226(14) 0.0015(13) 0.0037(13) 0.0264(16)
N22 0.0489(19) 0.0496(19) 0.0282(16) -0.0005(14) -0.0009(14) 0.0233(16)
N23 0.0518(19) 0.0480(18) 0.0196(14) -0.0036(13) -0.0003(13) 0.0220(16)
N24 0.057(2) 0.058(2) 0.0238(15) -0.0052(14) -0.0049(14) 0.0292(18)
O1 0.078(3) 0.072(2) 0.074(3) 0.012(2) 0.012(2) 0.037(2)
O2 0.0640(19) 0.0619(19) 0.0393(16) 0.0011(14) 0.0038(14) 0.0340(16)
O3 0.0647(19) 0.0579(18) 0.0300(14) -0.0015(13) 0.0034(13) 0.0314(16)
O4 0.065(2) 0.063(2) 0.0368(15) -0.0004(14) 0.0039(14) 0.0331(17)
O5 0.072(2) 0.067(2) 0.0268(14) 0.0067(13) 0.0043(13) 0.0348(17)
O6 0.0546(17) 0.0545(17) 0.0356(14) 0.0051(13) 0.0058(13) 0.0269(14)
O7 0.0592(18) 0.0505(16) 0.0372(15) -0.0006(12) 0.0002(13) 0.0276(15)
O8 0.0650(19) 0.0557(17) 0.0291(14) 0.0029(12) 0.0045(13) 0.0297(15)
O9 0.0647(19) 0.0584(18) 0.0329(14) 0.0103(13) 0.0062(13) 0.0338(16)
O10 0.096(3) 0.097(3) 0.047(2) 0.0106(19) 0.0047(19) 0.057(3)
O11 0.072(2) 0.066(2) 0.060(2) 0.0019(18) 0.0012(18) 0.0292(19)
O12 0.0581(18) 0.0547(17) 0.0351(14) 0.0121(13) 0.0101(13) 0.0299(15)
O13 0.0486(15) 0.0474(15) 0.0346(14) 0.0031(12) -0.0028(12) 0.0237(13)
O14 0.0535(16) 0.0499(15) 0.0246(12) 0.0065(11) 0.0042(11) 0.0287(13)
O15 0.0531(16) 0.0520(16) 0.0296(13) 0.0021(12) 0.0007(12) 0.0292(14)
O16 0.0560(17) 0.0511(17) 0.0387(15) -0.0024(13) -0.0014(13) 0.0259(14)
O17 0.0521(16) 0.0493(15) 0.0279(13) -0.0024(11) 0.0005(11) 0.0266(13)
O18 0.0520(16) 0.0493(15) 0.0306(13) 0.0008(11) 0.0028(12) 0.0279(13)
O19 0.0497(15) 0.0500(15) 0.0182(11) -0.0007(10) 0.0020(10) 0.0247(13)
O20 0.0620(19) 0.0578(18) 0.0379(15) -0.0025(13) 0.0023(14) 0.0313(16)
O21 0.065(2) 0.058(2) 0.062(2) 0.0028(16) 0.0139(17) 0.0271(17)
O22 0.077(2) 0.067(2) 0.0499(19) 0.0002(16) 0.0088(18) 0.0317(19)
O23 0.0569(17) 0.0477(16) 0.0358(14) -0.0030(12) 0.0021(13) 0.0259(14)
O24 0.0545(17) 0.0485(16) 0.0350(14) -0.0047(12) -0.0031(12) 0.0256(14)
O25 0.084(3) 0.079(2) 0.0392(18) 0.0082(16) 0.0128(17) 0.037(2)
O26 0.075(2) 0.075(2) 0.0326(15) 0.0002(15) 0.0078(15) 0.0355(19)
O27 0.0659(19) 0.0566(18) 0.0285(14) -0.0027(12) 0.0017(13) 0.0301(16)
O28 0.0638(18) 0.0548(17) 0.0287(13) 0.0041(12) 0.0060(13) 0.0312(15)
O29 0.100(3) 0.079(3) 0.054(2) 0.0113(19) 0.018(2) 0.044(2)
O30 0.108(3) 0.082(3) 0.049(2) 0.0167(19) 0.017(2) 0.050(3)
O31 0.091(3) 0.112(3) 0.060(2) 0.018(2) 0.010(2) 0.059(3)
O32 0.090(3) 0.094(3) 0.050(2) 0.0152(19) 0.0124(19) 0.056(2)
O33 0.083(3) 0.075(3) 0.126(4) 0.002(3) -0.012(3) 0.041(3)
O34 0.070(2) 0.060(2) 0.079(3) -0.0001(18) 0.0041(19) 0.0351(19)
O35 0.0643(19) 0.0547(18) 0.0480(17) 0.0089(14) 0.0088(15) 0.0333(16)
O36 0.066(2) 0.065(2) 0.0367(16) -0.0007(14) -0.0051(14) 0.0337(17)
O37 0.0593(18) 0.0598(18) 0.0320(14) -0.0048(13) -0.0050(13) 0.0327(15)
O38 0.0505(15) 0.0513(16) 0.0240(12) 0.0012(11) -0.0027(11) 0.0246(13)
O39 0.0578(17) 0.0543(17) 0.0286(13) 0.0052(12) 0.0051(12) 0.0305(15)
O40 0.069(2) 0.0545(19) 0.0541(19) -0.0026(15) -0.0036(16) 0.0302(17)
O41 0.064(2) 0.0502(17) 0.0446(17) 0.0024(14) -0.0032(14) 0.0269(15)
O42 0.0557(17) 0.0488(16) 0.0345(14) 0.0051(12) 0.0052(12) 0.0282(14)
O43 0.0578(17) 0.0527(16) 0.0316(14) 0.0058(12) 0.0027(12) 0.0325(14)
O52 0.079(2) 0.076(2) 0.0487(19) -0.0123(17) 0.0081(17) 0.039(2)
O53 0.066(2) 0.068(2) 0.0323(15) -0.0079(14) -0.0016(14) 0.0326(17)
O54 0.0544(17) 0.0544(17) 0.020(2) 0.000 0.000 0.0272(9)
O1W 0.082(3) 0.087(3) 0.0413(18) -0.0029(17) 0.0055(17) 0.042(2)
O2W 0.074(2) 0.066(2) 0.082(3) 0.005(2) 0.010(2) 0.032(2)
O3W 0.072(2) 0.0555(18) 0.0353(15) 0.0019(13) -0.0054(14) 0.0317(16)
O4W 0.080(2) 0.074(2) 0.0527(19) 0.0008(17) -0.0028(17) 0.047(2)
O55 0.0582(19) 0.0582(19) 0.037(3) 0.000 0.000 0.0291(10)
O56 0.068(2) 0.068(2) 0.039(3) 0.000 0.000 0.0341(11)
 
_geom_special_details
;
 All esds (except the esd in the dihedral angle between two l.s. planes)
 are estimated using the full covariance matrix.  The cell esds are taken
 into account individually in the estimation of esds in distances, angles
 and torsion angles; correlations between esds in cell parameters are only
 used when they are defined by crystal symmetry.  An approximate (isotropic)
 treatment of cell esds is used for estimating esds involving l.s. planes.
;
 
loop_
 _geom_bond_atom_site_label_1
 _geom_bond_atom_site_label_2
 _geom_bond_distance
 _geom_bond_site_symmetry_2
 _geom_bond_publ_flag
C1 O1 1.296(7) . ?
C1 C6 1.410(8) . ?
C1 C2 1.435(8) . ?
C2 C3 1.390(9) . ?
C2 H2 0.9500 . ?
C3 C4 1.331(9) . ?
C3 H3 0.9500 . ?
C4 C5 1.387(8) . ?
C4 H4 0.9500 . ?
C5 C6 1.397(8) . ?
C5 H5 0.9500 . ?
C6 C7 1.429(7) . ?
C7 N1 1.311(6) . ?
C7 H7 0.9500 . ?
C8 N2 1.303(6) . ?
C8 O2 1.316(6) . ?
C8 C9 1.460(7) . ?
C9 N3 1.361(6) . ?
C9 C10 1.400(7) . ?
C10 O3 1.287(5) . ?
C10 C11 1.412(6) . ?
C11 N4 1.388(6) . ?
C11 C12 1.458(7) . ?
C12 N5 1.288(6) . ?
C12 O4 1.293(6) . ?
C13 N6 1.281(6) . ?
C13 C14 1.489(8) . ?
C13 H13 0.9500 . ?
C14 C19 1.395(7) . ?
C14 C15 1.394(8) . ?
C15 O5 1.345(5) . ?
C15 C16 1.447(8) . ?
C16 C17 1.371(8) . ?
C16 H16 0.9500 . ?
C17 C18 1.370(9) . ?
C17 H17 0.9500 . ?
C18 C19 1.381(9) . ?
C18 H18 0.9500 . ?
C19 H19 0.9500 . ?
C20 O6 1.349(5) . ?
C20 C25 1.409(6) . ?
C20 C21 1.414(7) . ?
C21 C22 1.372(7) . ?
C21 H21 0.9500 . ?
C22 C23 1.394(7) . ?
C22 H22 0.9500 . ?
C23 C24 1.375(7) . ?
C23 H23 0.9500 . ?
C24 C25 1.417(6) . ?
C24 H24 0.9500 . ?
C25 C26 1.434(6) . ?
C26 N7 1.294(6) . ?
C26 H26 0.9500 . ?
C27 O7 1.306(5) . ?
C27 N8 1.338(6) . ?
C27 C28 1.417(7) . ?
C28 N9 1.375(6) . ?
C28 C29 1.379(6) . ?
C29 O8 1.345(5) . ?
C29 C30 1.403(7) . ?
C30 N10 1.368(6) . ?
C30 C31 1.425(7) . ?
C31 O9 1.316(6) . ?
C31 N11 1.313(6) . ?
C32 N12 1.299(6) . ?
C32 C33 1.405(8) . ?
C32 H32 0.9500 . ?
C33 C38 1.400(8) . ?
C33 C34 1.450(9) . ?
C34 O10 1.303(7) . ?
C34 C35 1.376(8) . ?
C35 C36 1.331(9) . ?
C35 H35 0.9500 . ?
C36 C37 1.442(11) . ?
C36 H36 0.9500 . ?
C37 C38 1.379(9) . ?
C37 H37 0.9500 . ?
C38 H38 0.9500 . ?
C39 O11 1.315(7) . ?
C39 C44 1.384(8) . ?
C39 C40 1.408(8) . ?
C40 C41 1.377(10) . ?
C40 H40 0.9500 . ?
C41 C42 1.373(11) . ?
C41 H41 0.9500 . ?
C42 C43 1.388(10) . ?
C42 H42 0.9500 . ?
C43 C44 1.409(9) . ?
C43 H43 0.9500 . ?
C44 C45 1.472(8) . ?
C45 N13 1.288(6) . ?
C45 H45 0.9500 . ?
C46 O12 1.298(5) . ?
C46 N14 1.310(6) . ?
C46 C47 1.466(6) . ?
C47 N15 1.329(6) . ?
C47 C48 1.400(6) . ?
C48 O13 1.331(5) . ?
C48 C49 1.381(6) . ?
C49 N16 1.345(5) . ?
C49 C50 1.494(6) . ?
C50 N17 1.298(5) . ?
C50 O14 1.319(5) . ?
C51 N18 1.299(5) . ?
C51 C52 1.479(6) . ?
C51 H51 0.9500 . ?
C52 C57 1.392(6) . ?
C52 C53 1.412(6) . ?
C53 O15 1.317(5) . ?
C53 C54 1.425(6) . ?
C54 C55 1.389(6) . ?
C54 H54 0.9500 . ?
C55 C56 1.407(6) . ?
C55 H55 0.9500 . ?
C56 C57 1.391(6) . ?
C56 H56 0.9500 . ?
C57 H57 0.9500 . ?
C58 O16 1.328(6) . ?
C58 C59 1.405(6) . ?
C58 C63 1.413(7) . ?
C59 C60 1.388(7) . ?
C59 H59 0.9500 . ?
C60 C61 1.394(8) . ?
C60 H60 0.9500 . ?
C61 C62 1.369(7) . ?
C61 H61 0.9500 . ?
C62 C63 1.417(7) . ?
C62 H62 0.9500 . ?
C63 C64 1.451(6) . ?
C64 N19 1.284(6) . ?
C64 H64 0.9500 . ?
C65 N20 1.278(6) . ?
C65 O17 1.328(5) . ?
C65 C66 1.499(5) . ?
C66 N21 1.360(5) . ?
C66 C67 1.385(6) . ?
C67 O18 1.315(5) . ?
C67 C68 1.380(5) . ?
C68 N22 1.346(5) . ?
C68 C69 1.482(6) . ?
C69 N23 1.293(5) . ?
C69 O19 1.320(5) . ?
C70 N24 1.318(6) . ?
C70 C71 1.474(6) . ?
C70 H70 0.9500 . ?
C71 C76 1.358(7) . ?
C71 C72 1.404(7) . ?
C72 O20 1.372(6) . ?
C72 C73 1.388(6) . ?
C73 C74 1.392(8) . ?
C73 H73 0.9500 . ?
C74 C75 1.406(9) . ?
C74 H74 0.9500 . ?
C75 C76 1.399(7) . ?
C75 H75 0.9500 . ?
C76 H76 0.9500 . ?
C77 O21 1.241(6) . ?
C77 O22 1.266(7) . ?
C77 C78 1.496(9) . ?
C78 H78A 0.9800 . ?
C78 H78B 0.9800 . ?
C78 H78C 0.9800 . ?
C79 O24 1.264(5) . ?
C79 O23 1.285(5) . ?
C79 C80 1.487(6) . ?
C79 Dy3 2.851(4) . ?
C80 H80A 0.9800 . ?
C80 H80B 0.9800 . ?
C80 H80C 0.9800 . ?
C81 O25 1.240(7) . ?
C81 O26 1.243(7) . ?
C81 C82 1.522(8) . ?
C82 H82A 0.9800 . ?
C82 H82B 0.9800 . ?
C82 H82C 0.9800 . ?
C83 O28 1.276(6) . ?
C83 O27 1.276(5) . ?
C83 C84 1.500(6) . ?
C83 Dy6 2.845(4) . ?
C84 H84A 0.9800 . ?
C84 H84B 0.9800 . ?
C84 H84C 0.9800 . ?
C85 O29 1.246(8) . ?
C85 O30 1.273(9) . ?
C85 C86 1.580(11) . ?
C86 H86A 0.9800 . ?
C86 H86B 0.9800 . ?
C86 H86C 0.9800 . ?
C87 O32 1.218(9) . ?
C87 O31 1.321(9) . ?
C87 C88 1.587(12) . ?
C88 H88A 0.9800 . ?
C88 H88B 0.9800 . ?
C88 H88C 0.9800 . ?
C89 O34 1.256(11) . ?
C89 O33 1.355(12) . ?
C89 C90 1.579(13) . ?
C90 H90A 0.9800 . ?
C90 H90B 0.9800 . ?
C90 H90C 0.9800 . ?
C91 O53 1.249(6) . ?
C91 O52 1.261(6) . ?
C91 C92 1.509(8) . ?
C92 H92A 0.9600 . ?
C92 H92B 0.9601 . ?
C92 H92C 0.9599 . ?
C93 O38 1.258(5) . ?
C93 O39 1.268(5) . ?
C93 C94 1.482(6) . ?
C93 Dy5 2.854(4) . ?
C94 H94A 0.9800 . ?
C94 H94B 0.9800 . ?
C94 H94C 0.9800 . ?
C95 O36 1.251(6) . ?
C95 O37 1.261(6) . ?
C95 C96 1.508(7) . ?
C96 H96A 0.9800 . ?
C96 H96B 0.9800 . ?
C96 H96C 0.9800 . ?
C97 O41 1.233(6) . ?
C97 O40 1.268(6) . ?
C97 C98 1.531(8) . ?
C98 H98A 0.9800 . ?
C98 H98B 0.9800 . ?
C98 H98C 0.9800 . ?
C99 O43 1.248(5) . ?
C99 O42 1.291(5) . ?
C99 C100 1.501(6) . ?
C99 Dy2 2.843(4) . ?
C100 H10A 0.9800 . ?
C100 H10B 0.9800 . ?
C100 H10C 0.9800 . ?
Dy1 O20 2.219(3) . ?
Dy1 O53 2.301(3) 3_665 ?
Dy1 O52 2.323(4) . ?
Dy1 O19 2.318(3) . ?
Dy1 O19 2.374(3) 2_655 ?
Dy1 O54 2.3863(15) . ?
Dy1 N24 2.486(4) . ?
Dy1 N22 2.683(3) 2_655 ?
Dy1 Dy1 3.8945(4) 3_665 ?
Dy1 Dy1 3.8946(4) 2_655 ?
Dy1 H54X 2.5264 . ?
Dy2 O16 2.214(3) . ?
Dy2 O13 2.313(3) . ?
Dy2 O41 2.312(3) . ?
Dy2 O17 2.330(3) . ?
Dy2 O43 2.437(3) . ?
Dy2 N19 2.454(3) . ?
Dy2 O42 2.465(3) . ?
Dy2 N14 2.623(4) . ?
Dy2 Dy4 3.7746(3) . ?
Dy3 O6 2.213(3) . ?
Dy3 O21 2.304(3) . ?
Dy3 O3 2.306(3) . ?
Dy3 O7 2.367(3) . ?
Dy3 O24 2.434(3) . ?
Dy3 N7 2.481(4) . ?
Dy3 O23 2.482(3) . ?
Dy3 N2 2.636(4) . ?
Dy3 Dy9 3.8119(4) . ?
Dy4 O36 2.302(3) . ?
Dy4 O13 2.310(3) . ?
Dy4 O40 2.330(4) . ?
Dy4 O18 2.335(3) . ?
Dy4 O17 2.346(3) . ?
Dy4 O14 2.361(3) . ?
Dy4 O4W 2.428(3) . ?
Dy4 O3W 2.440(3) . ?
Dy4 Dy5 3.7925(4) . ?
Dy5 O15 2.202(3) . ?
Dy5 O18 2.291(3) . ?
Dy5 O37 2.317(3) . ?
Dy5 O14 2.332(3) . ?
Dy5 O39 2.455(3) . ?
Dy5 N18 2.451(3) . ?
Dy5 O38 2.493(3) . ?
Dy5 N23 2.613(3) . ?
Dy6 O5 2.213(3) . ?
Dy6 O26 2.298(3) . ?
Dy6 O8 2.306(3) . ?
Dy6 O4 2.371(3) . ?
Dy6 O27 2.434(3) . ?
Dy6 N6 2.458(4) . ?
Dy6 O28 2.509(3) . ?
Dy6 N11 2.631(4) . ?
Dy6 Dy9 3.8044(4) . ?
Dy7 O11 2.222(4) . ?
Dy7 O34 2.292(4) . ?
Dy7 O12 2.319(3) . ?
Dy7 O29 2.344(4) . ?
Dy7 O9 2.368(3) . ?
Dy7 O35 2.377(3) . ?
Dy7 N13 2.479(4) . ?
Dy7 N10 2.678(4) . ?
Dy7 Dy8 3.8955(4) . ?
Dy7 Dy10 3.9243(4) . ?
Dy7 H35A 2.5296 . ?
Dy8 O10 2.220(4) . ?
Dy8 O30 2.295(5) . ?
Dy8 O9 2.317(3) . ?
Dy8 O31 2.326(5) . ?
Dy8 O2 2.388(3) 2_655 ?
Dy8 O35 2.402(3) . ?
Dy8 N12 2.496(4) . ?
Dy8 N3 2.674(4) 2_655 ?
Dy8 Dy10 3.9173(4) . ?
Dy9 O8 2.312(3) . ?
Dy9 O22 2.339(4) . ?
Dy9 O7 2.346(3) . ?
Dy9 O25 2.345(4) . ?
Dy9 O3 2.347(3) . ?
Dy9 O4 2.360(3) . ?
Dy9 O1W 2.393(4) . ?
Dy9 O2W 2.414(4) . ?
Dy10 O1 2.227(4) 2_655 ?
Dy10 O32 2.301(4) . ?
Dy10 O2 2.311(3) 2_655 ?
Dy10 O33 2.363(5) . ?
Dy10 O12 2.397(3) . ?
Dy10 O35 2.405(3) . ?
Dy10 N1 2.476(4) 2_655 ?
Dy10 N15 2.694(4) . ?
N1 N2 1.427(6) . ?
N3 N4 1.365(6) . ?
N4 H4A 0.8800 . ?
N5 N6 1.396(6) . ?
N5 H5A 0.8800 . ?
N7 N8 1.418(5) . ?
N8 H8 0.8800 . ?
N9 N10 1.336(5) . ?
N9 H9 0.8800 . ?
N11 N12 1.419(5) . ?
N13 N14 1.420(5) . ?
N15 N16 1.364(5) . ?
N16 H16A 0.8800 . ?
N17 N18 1.430(5) . ?
N17 H17A 0.8800 . ?
N19 N20 1.439(4) . ?
N20 H20 0.8800 . ?
N21 N22 1.341(5) . ?
N21 H21A 0.8800 . ?
N23 N24 1.400(5) . ?
O35 H35A 0.8496 . ?
O54 H54X 0.8498 . ?
O54 H54X 0.8496 2_655 ?
O54 H54X 0.8496 3_665 ?
O1W H1X 0.8500 . ?
O1W H1Y 0.8502 . ?
O2W H2X 0.8497 . ?
O2W H2Y 0.8498 . ?
O3W H3X 0.9598 . ?
O3W H3Y 0.9596 . ?
O4W H4X 0.8502 . ?
O4W H4Y 0.8501 . ?
O55 H55A 0.8575 . ?
O56 H56A 0.8677 . ?
 
loop_
 _geom_angle_atom_site_label_1
 _geom_angle_atom_site_label_2
 _geom_angle_atom_site_label_3
 _geom_angle
 _geom_angle_site_symmetry_1
 _geom_angle_site_symmetry_3
 _geom_angle_publ_flag
O1 C1 C6 124.7(5) . . ?
O1 C1 C2 118.7(6) . . ?
C6 C1 C2 116.6(6) . . ?
C3 C2 C1 119.4(6) . . ?
C3 C2 H2 120.3 . . ?
C1 C2 H2 120.3 . . ?
C4 C3 C2 122.7(6) . . ?
C4 C3 H3 118.6 . . ?
C2 C3 H3 118.6 . . ?
C3 C4 C5 120.2(6) . . ?
C3 C4 H4 119.9 . . ?
C5 C4 H4 119.9 . . ?
C4 C5 C6 119.6(6) . . ?
C4 C5 H5 120.2 . . ?
C6 C5 H5 120.2 . . ?
C5 C6 C1 121.4(5) . . ?
C5 C6 C7 115.8(5) . . ?
C1 C6 C7 122.8(5) . . ?
N1 C7 C6 125.1(5) . . ?
N1 C7 H7 117.5 . . ?
C6 C7 H7 117.5 . . ?
N2 C8 O2 124.9(4) . . ?
N2 C8 C9 120.0(4) . . ?
O2 C8 C9 115.0(4) . . ?
N3 C9 C10 112.8(4) . . ?
N3 C9 C8 117.0(4) . . ?
C10 C9 C8 130.2(4) . . ?
O3 C10 C9 127.5(4) . . ?
O3 C10 C11 128.8(4) . . ?
C9 C10 C11 103.7(4) . . ?
N4 C11 C10 107.7(4) . . ?
N4 C11 C12 124.9(4) . . ?
C10 C11 C12 127.4(4) . . ?
N5 C12 O4 123.9(5) . . ?
N5 C12 C11 121.5(5) . . ?
O4 C12 C11 114.6(4) . . ?
N6 C13 C14 125.3(5) . . ?
N6 C13 H13 117.4 . . ?
C14 C13 H13 117.4 . . ?
C19 C14 C15 120.9(5) . . ?
C19 C14 C13 115.6(5) . . ?
C15 C14 C13 123.4(4) . . ?
O5 C15 C14 124.2(5) . . ?
O5 C15 C16 117.3(5) . . ?
C14 C15 C16 118.5(4) . . ?
C17 C16 C15 117.3(6) . . ?
C17 C16 H16 121.4 . . ?
C15 C16 H16 121.4 . . ?
C16 C17 C18 124.4(7) . . ?
C16 C17 H17 117.8 . . ?
C18 C17 H17 117.8 . . ?
C17 C18 C19 118.4(5) . . ?
C17 C18 H18 120.8 . . ?
C19 C18 H18 120.8 . . ?
C14 C19 C18 120.5(6) . . ?
C14 C19 H19 119.8 . . ?
C18 C19 H19 119.8 . . ?
O6 C20 C25 123.0(4) . . ?
O6 C20 C21 118.7(4) . . ?
C25 C20 C21 118.3(4) . . ?
C22 C21 C20 121.3(5) . . ?
C22 C21 H21 119.4 . . ?
C20 C21 H21 119.4 . . ?
C21 C22 C23 120.6(5) . . ?
C21 C22 H22 119.7 . . ?
C23 C22 H22 119.7 . . ?
C24 C23 C22 119.4(5) . . ?
C24 C23 H23 120.3 . . ?
C22 C23 H23 120.3 . . ?
C23 C24 C25 121.3(5) . . ?
C23 C24 H24 119.4 . . ?
C25 C24 H24 119.4 . . ?
C20 C25 C24 119.0(4) . . ?
C20 C25 C26 125.3(4) . . ?
C24 C25 C26 115.7(4) . . ?
N7 C26 C25 125.1(4) . . ?
N7 C26 H26 117.5 . . ?
C25 C26 H26 117.5 . . ?
O7 C27 N8 122.1(4) . . ?
O7 C27 C28 117.8(4) . . ?
N8 C27 C28 120.1(4) . . ?
N9 C28 C29 105.5(4) . . ?
N9 C28 C27 127.7(4) . . ?
C29 C28 C27 126.8(4) . . ?
O8 C29 C28 128.4(4) . . ?
O8 C29 C30 125.5(4) . . ?
C28 C29 C30 106.0(4) . . ?
N10 C30 C29 110.8(4) . . ?
N10 C30 C31 117.2(4) . . ?
C29 C30 C31 132.0(4) . . ?
O9 C31 N11 123.4(4) . . ?
O9 C31 C30 116.3(4) . . ?
N11 C31 C30 120.3(4) . . ?
N12 C32 C33 126.5(6) . . ?
N12 C32 H32 116.7 . . ?
C33 C32 H32 116.7 . . ?
C38 C33 C32 117.1(6) . . ?
C38 C33 C34 118.6(6) . . ?
C32 C33 C34 123.7(5) . . ?
O10 C34 C35 121.7(6) . . ?
O10 C34 C33 121.8(5) . . ?
C35 C34 C33 116.4(5) . . ?
C36 C35 C34 125.1(7) . . ?
C36 C35 H35 117.5 . . ?
C34 C35 H35 117.5 . . ?
C35 C36 C37 120.1(7) . . ?
C35 C36 H36 120.0 . . ?
C37 C36 H36 120.0 . . ?
C38 C37 C36 116.9(6) . . ?
C38 C37 H37 121.6 . . ?
C36 C37 H37 121.6 . . ?
C37 C38 C33 122.9(7) . . ?
C37 C38 H38 118.5 . . ?
C33 C38 H38 118.5 . . ?
O11 C39 C44 122.6(5) . . ?
O11 C39 C40 118.9(5) . . ?
C44 C39 C40 118.5(6) . . ?
C41 C40 C39 121.7(6) . . ?
C41 C40 H40 119.2 . . ?
C39 C40 H40 119.2 . . ?
C40 C41 C42 119.3(8) . . ?
C40 C41 H41 120.4 . . ?
C42 C41 H41 120.4 . . ?
C41 C42 C43 120.9(8) . . ?
C41 C42 H42 119.5 . . ?
C43 C42 H42 119.5 . . ?
C42 C43 C44 119.6(7) . . ?
C42 C43 H43 120.2 . . ?
C44 C43 H43 120.2 . . ?
C39 C44 C43 120.0(6) . . ?
C39 C44 C45 125.5(5) . . ?
C43 C44 C45 114.3(5) . . ?
N13 C45 C44 123.5(5) . . ?
N13 C45 H45 118.2 . . ?
C44 C45 H45 118.2 . . ?
O12 C46 N14 124.8(4) . . ?
O12 C46 C47 114.9(4) . . ?
N14 C46 C47 120.3(4) . . ?
N15 C47 C48 112.3(4) . . ?
N15 C47 C46 118.0(4) . . ?
C48 C47 C46 129.7(4) . . ?
O13 C48 C49 129.4(4) . . ?
O13 C48 C47 126.8(4) . . ?
C49 C48 C47 103.8(4) . . ?
N16 C49 C48 108.0(4) . . ?
N16 C49 C50 125.5(4) . . ?
C48 C49 C50 126.4(4) . . ?
N17 C50 O14 125.3(4) . . ?
N17 C50 C49 120.0(4) . . ?
O14 C50 C49 114.6(4) . . ?
N18 C51 C52 123.1(4) . . ?
N18 C51 H51 118.5 . . ?
C52 C51 H51 118.5 . . ?
C57 C52 C53 120.7(4) . . ?
C57 C52 C51 115.2(4) . . ?
C53 C52 C51 124.0(4) . . ?
O15 C53 C52 124.1(4) . . ?
O15 C53 C54 117.7(4) . . ?
C52 C53 C54 118.1(4) . . ?
C55 C54 C53 120.8(4) . . ?
C55 C54 H54 119.6 . . ?
C53 C54 H54 119.6 . . ?
C54 C55 C56 119.6(4) . . ?
C54 C55 H55 120.2 . . ?
C56 C55 H55 120.2 . . ?
C57 C56 C55 120.3(4) . . ?
C57 C56 H56 119.9 . . ?
C55 C56 H56 119.9 . . ?
C56 C57 C52 120.3(4) . . ?
C56 C57 H57 119.8 . . ?
C52 C57 H57 119.8 . . ?
O16 C58 C59 119.6(4) . . ?
O16 C58 C63 123.0(4) . . ?
C59 C58 C63 117.4(4) . . ?
C60 C59 C58 122.0(5) . . ?
C60 C59 H59 119.0 . . ?
C58 C59 H59 119.0 . . ?
C61 C60 C59 120.1(5) . . ?
C61 C60 H60 120.0 . . ?
C59 C60 H60 120.0 . . ?
C62 C61 C60 119.3(5) . . ?
C62 C61 H61 120.3 . . ?
C60 C61 H61 120.3 . . ?
C61 C62 C63 121.5(5) . . ?
C61 C62 H62 119.2 . . ?
C63 C62 H62 119.2 . . ?
C58 C63 C62 119.6(4) . . ?
C58 C63 C64 124.2(4) . . ?
C62 C63 C64 116.0(4) . . ?
N19 C64 C63 124.5(4) . . ?
N19 C64 H64 117.8 . . ?
C63 C64 H64 117.8 . . ?
N20 C65 O17 125.9(4) . . ?
N20 C65 C66 119.5(4) . . ?
O17 C65 C66 114.4(4) . . ?
N21 C66 C67 107.4(3) . . ?
N21 C66 C65 125.2(4) . . ?
C67 C66 C65 127.4(4) . . ?
O18 C67 C68 127.1(4) . . ?
O18 C67 C66 129.0(4) . . ?
C68 C67 C66 104.0(3) . . ?
N22 C68 C67 112.6(4) . . ?
N22 C68 C69 118.5(3) . . ?
C67 C68 C69 129.0(4) . . ?
N23 C69 O19 124.2(4) . . ?
N23 C69 C68 121.3(4) . . ?
O19 C69 C68 114.3(3) . . ?
N24 C70 C71 124.3(4) . . ?
N24 C70 H70 117.9 . . ?
C71 C70 H70 117.9 . . ?
C76 C71 C72 120.6(4) . . ?
C76 C71 C70 116.5(5) . . ?
C72 C71 C70 122.9(4) . . ?
O20 C72 C71 122.4(4) . . ?
O20 C72 C73 119.0(4) . . ?
C71 C72 C73 118.7(5) . . ?
C74 C73 C72 120.7(5) . . ?
C74 C73 H73 119.6 . . ?
C72 C73 H73 119.6 . . ?
C73 C74 C75 120.3(5) . . ?
C73 C74 H74 119.8 . . ?
C75 C74 H74 119.8 . . ?
C74 C75 C76 117.8(5) . . ?
C74 C75 H75 121.1 . . ?
C76 C75 H75 121.1 . . ?
C71 C76 C75 121.9(5) . . ?
C71 C76 H76 119.1 . . ?
C75 C76 H76 119.1 . . ?
O21 C77 O22 123.5(5) . . ?
O21 C77 C78 117.5(6) . . ?
O22 C77 C78 119.0(6) . . ?
C77 C78 H78A 109.5 . . ?
C77 C78 H78B 109.5 . . ?
H78A C78 H78B 109.5 . . ?
C77 C78 H78C 109.5 . . ?
H78A C78 H78C 109.5 . . ?
H78B C78 H78C 109.5 . . ?
O24 C79 O23 117.8(4) . . ?
O24 C79 C80 122.1(4) . . ?
O23 C79 C80 120.1(4) . . ?
O24 C79 Dy3 58.1(2) . . ?
O23 C79 Dy3 60.4(2) . . ?
C80 C79 Dy3 170.3(3) . . ?
C79 C80 H80A 109.5 . . ?
C79 C80 H80B 109.5 . . ?
H80A C80 H80B 109.5 . . ?
C79 C80 H80C 109.5 . . ?
H80A C80 H80C 109.5 . . ?
H80B C80 H80C 109.5 . . ?
O25 C81 O26 126.2(5) . . ?
O25 C81 C82 117.7(6) . . ?
O26 C81 C82 115.9(6) . . ?
C81 C82 H82A 109.5 . . ?
C81 C82 H82B 109.5 . . ?
H82A C82 H82B 109.5 . . ?
C81 C82 H82C 109.5 . . ?
H82A C82 H82C 109.5 . . ?
H82B C82 H82C 109.5 . . ?
O28 C83 O27 119.4(4) . . ?
O28 C83 C84 121.5(4) . . ?
O27 C83 C84 119.1(4) . . ?
O28 C83 Dy6 61.8(2) . . ?
O27 C83 Dy6 58.5(2) . . ?
C84 C83 Dy6 170.1(3) . . ?
C83 C84 H84A 109.5 . . ?
C83 C84 H84B 109.5 . . ?
H84A C84 H84B 109.5 . . ?
C83 C84 H84C 109.5 . . ?
H84A C84 H84C 109.5 . . ?
H84B C84 H84C 109.5 . . ?
O29 C85 O30 124.7(7) . . ?
O29 C85 C86 114.7(8) . . ?
O30 C85 C86 120.0(7) . . ?
C85 C86 H86A 109.5 . . ?
C85 C86 H86B 109.5 . . ?
H86A C86 H86B 109.5 . . ?
C85 C86 H86C 109.5 . . ?
H86A C86 H86C 109.5 . . ?
H86B C86 H86C 109.5 . . ?
O32 C87 O31 132.4(7) . . ?
O32 C87 C88 109.7(8) . . ?
O31 C87 C88 117.7(8) . . ?
C87 C88 H88A 109.5 . . ?
C87 C88 H88B 109.5 . . ?
H88A C88 H88B 109.5 . . ?
C87 C88 H88C 109.5 . . ?
H88A C88 H88C 109.5 . . ?
H88B C88 H88C 109.5 . . ?
O34 C89 O33 138.0(8) . . ?
O34 C89 C90 110.6(9) . . ?
O33 C89 C90 111.0(9) . . ?
C89 C90 H90A 109.5 . . ?
C89 C90 H90B 109.5 . . ?
H90A C90 H90B 109.5 . . ?
C89 C90 H90C 109.5 . . ?
H90A C90 H90C 109.5 . . ?
H90B C90 H90C 109.5 . . ?
O53 C91 O52 127.2(5) . . ?
O53 C91 C92 116.3(5) . . ?
O52 C91 C92 116.4(5) . . ?
C91 C92 H92A 108.5 . . ?
C91 C92 H92B 109.6 . . ?
H92A C92 H92B 109.5 . . ?
C91 C92 H92C 110.2 . . ?
H92A C92 H92C 109.5 . . ?
H92B C92 H92C 109.5 . . ?
O38 C93 O39 118.9(4) . . ?
O38 C93 C94 121.6(4) . . ?
O39 C93 C94 119.5(4) . . ?
O38 C93 Dy5 60.7(2) . . ?
O39 C93 Dy5 59.0(2) . . ?
C94 C93 Dy5 169.1(3) . . ?
C93 C94 H94A 109.5 . . ?
C93 C94 H94B 109.5 . . ?
H94A C94 H94B 109.5 . . ?
C93 C94 H94C 109.5 . . ?
H94A C94 H94C 109.5 . . ?
H94B C94 H94C 109.5 . . ?
O36 C95 O37 126.3(4) . . ?
O36 C95 C96 115.9(5) . . ?
O37 C95 C96 117.8(5) . . ?
C95 C96 H96A 109.5 . . ?
C95 C96 H96B 109.5 . . ?
H96A C96 H96B 109.5 . . ?
C95 C96 H96C 109.5 . . ?
H96A C96 H96C 109.5 . . ?
H96B C96 H96C 109.5 . . ?
O41 C97 O40 125.1(5) . . ?
O41 C97 C98 118.6(5) . . ?
O40 C97 C98 116.4(5) . . ?
C97 C98 H98A 109.5 . . ?
C97 C98 H98B 109.5 . . ?
H98A C98 H98B 109.5 . . ?
C97 C98 H98C 109.5 . . ?
H98A C98 H98C 109.5 . . ?
H98B C98 H98C 109.5 . . ?
O43 C99 O42 117.5(4) . . ?
O43 C99 C100 121.7(4) . . ?
O42 C99 C100 120.9(4) . . ?
O43 C99 Dy2 58.5(2) . . ?
O42 C99 Dy2 60.0(2) . . ?
C100 C99 Dy2 171.0(3) . . ?
C99 C100 H10A 109.5 . . ?
C99 C100 H10B 109.5 . . ?
H10A C100 H10B 109.5 . . ?
C99 C100 H10C 109.5 . . ?
H10A C100 H10C 109.5 . . ?
H10B C100 H10C 109.5 . . ?
O20 Dy1 O53 87.74(12) . 3_665 ?
O20 Dy1 O52 80.17(13) . . ?
O53 Dy1 O52 93.75(12) 3_665 . ?
O20 Dy1 O19 135.86(11) . . ?
O53 Dy1 O19 87.55(11) 3_665 . ?
O52 Dy1 O19 143.94(12) . . ?
O20 Dy1 O19 125.07(11) . 2_655 ?
O53 Dy1 O19 142.01(11) 3_665 2_655 ?
O52 Dy1 O19 76.09(10) . 2_655 ?
O19 Dy1 O19 80.90(13) . 2_655 ?
O20 Dy1 O54 151.08(12) . . ?
O53 Dy1 O54 75.32(11) 3_665 . ?
O52 Dy1 O54 77.80(11) . . ?
O19 Dy1 O54 67.68(10) . . ?
O19 Dy1 O54 66.79(9) 2_655 . ?
O20 Dy1 N24 72.47(12) . . ?
O53 Dy1 N24 78.49(11) 3_665 . ?
O52 Dy1 N24 151.74(13) . . ?
O19 Dy1 N24 63.59(11) . . ?
O19 Dy1 N24 125.90(10) 2_655 . ?
O54 Dy1 N24 124.92(9) . . ?
O20 Dy1 N22 79.17(11) . 2_655 ?
O53 Dy1 N22 151.38(11) 3_665 2_655 ?
O52 Dy1 N22 108.71(12) . 2_655 ?
O19 Dy1 N22 84.50(10) . 2_655 ?
O19 Dy1 N22 63.36(10) 2_655 2_655 ?
O54 Dy1 N22 125.76(12) . 2_655 ?
N24 Dy1 N22 73.34(11) . 2_655 ?
O20 Dy1 Dy1 155.36(8) . 3_665 ?
O53 Dy1 Dy1 71.21(9) 3_665 3_665 ?
O52 Dy1 Dy1 112.99(10) . 3_665 ?
O19 Dy1 Dy1 34.35(6) . 3_665 ?
O19 Dy1 Dy1 79.26(7) 2_655 3_665 ?
O54 Dy1 Dy1 35.31(5) . 3_665 ?
N24 Dy1 Dy1 90.40(9) . 3_665 ?
N22 Dy1 Dy1 113.43(7) 2_655 3_665 ?
O20 Dy1 Dy1 142.35(8) . 2_655 ?
O53 Dy1 Dy1 108.98(8) 3_665 2_655 ?
O52 Dy1 Dy1 65.65(9) . 2_655 ?
O19 Dy1 Dy1 79.84(7) . 2_655 ?
O19 Dy1 Dy1 33.43(6) 2_655 2_655 ?
O54 Dy1 Dy1 35.31(5) . 2_655 ?
N24 Dy1 Dy1 142.58(8) . 2_655 ?
N22 Dy1 Dy1 96.61(8) 2_655 2_655 ?
Dy1 Dy1 Dy1 60.0 3_665 2_655 ?
O20 Dy1 H54X 131.5 . . ?
O53 Dy1 H54X 63.7 3_665 . ?
O52 Dy1 H54X 64.7 . . ?
O19 Dy1 H54X 84.0 . . ?
O19 Dy1 H54X 79.1 2_655 . ?
O54 Dy1 H54X 19.7 . . ?
N24 Dy1 H54X 131.1 . . ?
N22 Dy1 H54X 142.0 2_655 . ?
Dy1 Dy1 H54X 49.8 3_665 . ?
Dy1 Dy1 H54X 45.6 2_655 . ?
O16 Dy2 O13 155.12(10) . . ?
O16 Dy2 O41 87.12(11) . . ?
O13 Dy2 O41 87.38(11) . . ?
O16 Dy2 O17 137.71(11) . . ?
O13 Dy2 O17 65.75(10) . . ?
O41 Dy2 O17 85.08(10) . . ?
O16 Dy2 O43 88.26(10) . . ?
O13 Dy2 O43 106.39(10) . . ?
O41 Dy2 O43 154.86(10) . . ?
O17 Dy2 O43 81.82(9) . . ?
O16 Dy2 N19 73.96(11) . . ?
O13 Dy2 N19 129.21(10) . . ?
O41 Dy2 N19 82.70(11) . . ?
O17 Dy2 N19 63.84(10) . . ?
O43 Dy2 N19 72.28(11) . . ?
O16 Dy2 O42 90.40(10) . . ?
O13 Dy2 O42 83.28(10) . . ?
O41 Dy2 O42 152.10(10) . . ?
O17 Dy2 O42 114.35(10) . . ?
O43 Dy2 O42 52.56(9) . . ?
N19 Dy2 O42 123.18(11) . . ?
O16 Dy2 N14 81.06(11) . . ?
O13 Dy2 N14 74.10(11) . . ?
O41 Dy2 N14 80.19(11) . . ?
O17 Dy2 N14 137.69(11) . . ?
O43 Dy2 N14 123.39(11) . . ?
N19 Dy2 N14 150.28(12) . . ?
O42 Dy2 N14 71.98(11) . . ?
O16 Dy2 C99 86.31(12) . . ?
O13 Dy2 C99 98.13(11) . . ?
O41 Dy2 C99 173.33(12) . . ?
O17 Dy2 C99 100.57(11) . . ?
O43 Dy2 C99 25.90(11) . . ?
N19 Dy2 C99 96.55(12) . . ?
O42 Dy2 C99 26.97(11) . . ?
N14 Dy2 C99 97.65(12) . . ?
O16 Dy2 Dy4 156.53(8) . . ?
O13 Dy2 Dy4 35.23(7) . . ?
O41 Dy2 Dy4 70.57(8) . . ?
O17 Dy2 Dy4 36.32(7) . . ?
O43 Dy2 Dy4 108.74(7) . . ?
N19 Dy2 Dy4 95.41(8) . . ?
O42 Dy2 Dy4 112.69(7) . . ?
N14 Dy2 Dy4 101.51(8) . . ?
C99 Dy2 Dy4 116.09(9) . . ?
O6 Dy3 O21 88.14(12) . . ?
O6 Dy3 O3 154.84(11) . . ?
O21 Dy3 O3 87.46(12) . . ?
O6 Dy3 O7 137.79(11) . . ?
O21 Dy3 O7 83.54(12) . . ?
O3 Dy3 O7 66.10(11) . . ?
O6 Dy3 O24 87.51(10) . . ?
O21 Dy3 O24 155.96(11) . . ?
O3 Dy3 O24 105.94(10) . . ?
O7 Dy3 O24 83.90(10) . . ?
O6 Dy3 N7 74.29(12) . . ?
O21 Dy3 N7 82.91(12) . . ?
O3 Dy3 N7 129.56(11) . . ?
O7 Dy3 N7 63.65(11) . . ?
O24 Dy3 N7 73.16(11) . . ?
O6 Dy3 O23 89.29(10) . . ?
O21 Dy3 O23 150.84(11) . . ?
O3 Dy3 O23 82.66(10) . . ?
O7 Dy3 O23 116.62(10) . . ?
O24 Dy3 O23 52.71(9) . . ?
N7 Dy3 O23 124.13(10) . . ?
O6 Dy3 N2 80.57(12) . . ?
O21 Dy3 N2 79.51(12) . . ?
O3 Dy3 N2 74.27(12) . . ?
O7 Dy3 N2 137.36(11) . . ?
O24 Dy3 N2 122.93(11) . . ?
N7 Dy3 N2 149.65(12) . . ?
O23 Dy3 N2 71.41(11) . . ?
O6 Dy3 C79 85.69(11) . . ?
O21 Dy3 C79 173.34(13) . . ?
O3 Dy3 C79 97.07(11) . . ?
O7 Dy3 C79 102.75(11) . . ?
O24 Dy3 C79 26.18(10) . . ?
N7 Dy3 C79 97.81(11) . . ?
O23 Dy3 C79 26.75(10) . . ?
N2 Dy3 C79 96.96(12) . . ?
O6 Dy3 Dy9 157.71(8) . . ?
O21 Dy3 Dy9 70.66(10) . . ?
O3 Dy3 Dy9 35.34(8) . . ?
O7 Dy3 Dy9 35.83(7) . . ?
O24 Dy3 Dy9 108.94(7) . . ?
N7 Dy3 Dy9 95.66(8) . . ?
O23 Dy3 Dy9 112.54(7) . . ?
N2 Dy3 Dy9 101.53(8) . . ?
C79 Dy3 Dy9 115.75(8) . . ?
O36 Dy4 O13 146.85(11) . . ?
O36 Dy4 O40 101.18(12) . . ?
O13 Dy4 O40 83.66(11) . . ?
O36 Dy4 O18 81.31(11) . . ?
O13 Dy4 O18 112.38(10) . . ?
O40 Dy4 O18 146.82(11) . . ?
O36 Dy4 O17 146.64(10) . . ?
O13 Dy4 O17 65.54(9) . . ?
O40 Dy4 O17 87.62(11) . . ?
O18 Dy4 O17 74.45(10) . . ?
O36 Dy4 O14 85.78(10) . . ?
O13 Dy4 O14 73.98(9) . . ?
O40 Dy4 O14 146.90(11) . . ?
O18 Dy4 O14 65.95(9) . . ?
O17 Dy4 O14 104.30(10) . . ?
O36 Dy4 O4W 72.70(12) . . ?
O13 Dy4 O4W 77.70(11) . . ?
O40 Dy4 O4W 72.72(13) . . ?
O18 Dy4 O4W 137.41(12) . . ?
O17 Dy4 O4W 140.03(11) . . ?
O14 Dy4 O4W 78.80(11) . . ?
O36 Dy4 O3W 75.93(12) . . ?
O13 Dy4 O3W 135.11(11) . . ?
O40 Dy4 O3W 70.67(11) . . ?
O18 Dy4 O3W 78.09(10) . . ?
O17 Dy4 O3W 76.90(10) . . ?
O14 Dy4 O3W 141.72(10) . . ?
O4W Dy4 O3W 125.09(11) . . ?
O36 Dy4 Dy2 171.08(9) . . ?
O13 Dy4 Dy2 35.29(7) . . ?
O40 Dy4 Dy2 69.91(9) . . ?
O18 Dy4 Dy2 105.91(7) . . ?
O17 Dy4 Dy2 36.03(7) . . ?
O14 Dy4 Dy2 101.85(6) . . ?
O4W Dy4 Dy2 104.00(9) . . ?
O3W Dy4 Dy2 100.15(8) . . ?
O36 Dy4 Dy5 69.22(9) . . ?
O13 Dy4 Dy5 104.35(7) . . ?
O40 Dy4 Dy5 170.40(9) . . ?
O18 Dy4 Dy5 34.56(7) . . ?
O17 Dy4 Dy5 100.45(7) . . ?
O14 Dy4 Dy5 35.83(6) . . ?
O4W Dy4 Dy5 103.46(9) . . ?
O3W Dy4 Dy5 105.90(8) . . ?
Dy2 Dy4 Dy5 119.698(8) . . ?
O15 Dy5 O18 153.23(10) . . ?
O15 Dy5 O37 90.42(11) . . ?
O18 Dy5 O37 86.54(10) . . ?
O15 Dy5 O14 139.02(10) . . ?
O18 Dy5 O14 67.11(10) . . ?
O37 Dy5 O14 84.27(10) . . ?
O15 Dy5 O39 85.16(10) . . ?
O18 Dy5 O39 108.13(10) . . ?
O37 Dy5 O39 154.82(10) . . ?
O14 Dy5 O39 82.97(9) . . ?
O15 Dy5 N18 74.58(11) . . ?
O18 Dy5 N18 131.25(11) . . ?
O37 Dy5 N18 83.58(11) . . ?
O14 Dy5 N18 64.45(11) . . ?
O39 Dy5 N18 71.33(10) . . ?
O15 Dy5 O38 87.96(10) . . ?
O18 Dy5 O38 82.77(10) . . ?
O37 Dy5 O38 152.60(9) . . ?
O14 Dy5 O38 114.12(9) . . ?
O39 Dy5 O38 52.15(9) . . ?
N18 Dy5 O38 122.08(10) . . ?
O15 Dy5 N23 78.57(10) . . ?
O18 Dy5 N23 74.70(10) . . ?
O37 Dy5 N23 80.01(10) . . ?
O14 Dy5 N23 139.37(10) . . ?
O39 Dy5 N23 123.02(10) . . ?
N18 Dy5 N23 148.29(11) . . ?
O38 Dy5 N23 72.86(9) . . ?
O15 Dy5 C93 83.58(11) . . ?
O18 Dy5 C93 98.13(11) . . ?
O37 Dy5 C93 173.80(12) . . ?
O14 Dy5 C93 101.27(10) . . ?
O39 Dy5 C93 26.28(11) . . ?
N18 Dy5 C93 96.25(12) . . ?
O38 Dy5 C93 26.11(10) . . ?
N23 Dy5 C93 97.23(11) . . ?
O15 Dy5 Dy4 160.67(7) . . ?
O18 Dy5 Dy4 35.31(7) . . ?
O37 Dy5 Dy4 71.14(8) . . ?
O14 Dy5 Dy4 36.35(7) . . ?
O39 Dy5 Dy4 108.97(7) . . ?
N18 Dy5 Dy4 96.99(9) . . ?
O38 Dy5 Dy4 111.05(7) . . ?
N23 Dy5 Dy4 103.03(8) . . ?
C93 Dy5 Dy4 114.99(9) . . ?
O5 Dy6 O26 87.32(12) . . ?
O5 Dy6 O8 155.43(12) . . ?
O26 Dy6 O8 88.89(11) . . ?
O5 Dy6 O4 137.73(12) . . ?
O26 Dy6 O4 84.56(12) . . ?
O8 Dy6 O4 65.81(11) . . ?
O5 Dy6 O27 87.59(11) . . ?
O26 Dy6 O27 154.41(11) . . ?
O8 Dy6 O27 105.57(10) . . ?
O4 Dy6 O27 82.46(11) . . ?
O5 Dy6 N6 74.66(13) . . ?
O26 Dy6 N6 81.70(13) . . ?
O8 Dy6 N6 128.69(12) . . ?
O4 Dy6 N6 63.14(12) . . ?
O27 Dy6 N6 72.77(11) . . ?
O5 Dy6 O28 88.85(10) . . ?
O26 Dy6 O28 151.92(12) . . ?
O8 Dy6 O28 83.18(10) . . ?
O4 Dy6 O28 115.95(10) . . ?
O27 Dy6 O28 52.90(10) . . ?
N6 Dy6 O28 123.87(12) . . ?
O5 Dy6 N11 80.92(12) . . ?
O26 Dy6 N11 80.31(12) . . ?
O8 Dy6 N11 74.52(12) . . ?
O4 Dy6 N11 137.64(12) . . ?
O27 Dy6 N11 123.50(11) . . ?
N6 Dy6 N11 150.18(12) . . ?
O28 Dy6 N11 71.62(10) . . ?
O5 Dy6 C83 85.31(12) . . ?
O26 Dy6 C83 172.50(13) . . ?
O8 Dy6 C83 97.25(11) . . ?
O4 Dy6 C83 101.87(12) . . ?
O27 Dy6 C83 26.53(12) . . ?
N6 Dy6 C83 97.65(13) . . ?
O28 Dy6 C83 26.63(11) . . ?
N11 Dy6 C83 97.12(12) . . ?
O5 Dy6 Dy9 158.47(8) . . ?
O26 Dy6 Dy9 72.13(9) . . ?
O8 Dy6 Dy9 34.59(8) . . ?
O4 Dy6 Dy9 36.37(8) . . ?
O27 Dy6 Dy9 108.10(8) . . ?
N6 Dy6 Dy9 95.54(10) . . ?
O28 Dy6 Dy9 112.29(7) . . ?
N11 Dy6 Dy9 101.28(9) . . ?
C83 Dy6 Dy9 115.35(9) . . ?
O11 Dy7 O34 83.82(14) . . ?
O11 Dy7 O12 136.89(12) . . ?
O34 Dy7 O12 88.16(13) . . ?
O11 Dy7 O29 78.10(15) . . ?
O34 Dy7 O29 88.81(15) . . ?
O12 Dy7 O29 144.14(14) . . ?
O11 Dy7 O9 124.67(13) . . ?
O34 Dy7 O9 144.08(13) . . ?
O12 Dy7 O9 83.78(11) . . ?
O29 Dy7 O9 78.03(13) . . ?
O11 Dy7 O35 148.54(13) . . ?
O34 Dy7 O35 77.29(13) . . ?
O12 Dy7 O35 67.89(10) . . ?
O29 Dy7 O35 76.59(14) . . ?
O9 Dy7 O35 67.23(11) . . ?
O11 Dy7 N13 73.14(13) . . ?
O34 Dy7 N13 80.85(14) . . ?
O12 Dy7 N13 63.77(12) . . ?
O29 Dy7 N13 150.27(15) . . ?
O9 Dy7 N13 125.13(11) . . ?
O35 Dy7 N13 127.07(12) . . ?
O11 Dy7 N10 81.59(13) . . ?
O34 Dy7 N10 151.56(13) . . ?
O12 Dy7 N10 86.02(11) . . ?
O29 Dy7 N10 111.70(13) . . ?
O9 Dy7 N10 62.66(11) . . ?
O35 Dy7 N10 125.31(12) . . ?
N13 Dy7 N10 71.61(12) . . ?
O11 Dy7 Dy8 140.86(10) . . ?
O34 Dy7 Dy8 110.84(10) . . ?
O12 Dy7 Dy8 81.25(8) . . ?
O29 Dy7 Dy8 66.61(11) . . ?
O9 Dy7 Dy8 33.33(7) . . ?
O35 Dy7 Dy8 35.61(8) . . ?
N13 Dy7 Dy8 143.09(9) . . ?
N10 Dy7 Dy8 95.74(8) . . ?
O11 Dy7 Dy10 155.20(10) . . ?
O34 Dy7 Dy10 73.78(10) . . ?
O12 Dy7 Dy10 34.32(7) . . ?
O29 Dy7 Dy10 111.30(12) . . ?
O9 Dy7 Dy10 80.13(8) . . ?
O35 Dy7 Dy10 35.08(7) . . ?
N13 Dy7 Dy10 92.55(9) . . ?
N10 Dy7 Dy10 113.61(8) . . ?
Dy8 Dy7 Dy10 60.124(7) . . ?
O11 Dy7 H35A 130.2 . . ?
O34 Dy7 H35A 60.4 . . ?
O12 Dy7 H35A 79.1 . . ?
O29 Dy7 H35A 68.5 . . ?
O9 Dy7 H35A 83.7 . . ?
O35 Dy7 H35A 19.6 . . ?
N13 Dy7 H35A 126.9 . . ?
N10 Dy7 H35A 144.5 . . ?
Dy8 Dy7 H35A 50.5 . . ?
Dy10 Dy7 H35A 44.9 . . ?
O10 Dy8 O30 84.98(16) . . ?
O10 Dy8 O9 136.80(13) . . ?
O30 Dy8 O9 85.33(14) . . ?
O10 Dy8 O31 77.14(16) . . ?
O30 Dy8 O31 91.66(16) . . ?
O9 Dy8 O31 145.15(14) . . ?
O10 Dy8 O2 125.74(14) . 2_655 ?
O30 Dy8 O2 143.05(13) . 2_655 ?
O9 Dy8 O2 83.68(11) . 2_655 ?
O31 Dy8 O2 78.07(13) . 2_655 ?
O10 Dy8 O35 148.27(13) . . ?
O30 Dy8 O35 76.46(13) . . ?
O9 Dy8 O35 67.61(11) . . ?
O31 Dy8 O35 77.91(14) . . ?
O2 Dy8 O35 66.73(11) 2_655 . ?
O10 Dy8 N12 72.60(14) . . ?
O30 Dy8 N12 78.99(15) . . ?
O9 Dy8 N12 64.23(12) . . ?
O31 Dy8 N12 148.93(14) . . ?
O2 Dy8 N12 126.06(12) 2_655 . ?
O35 Dy8 N12 127.05(13) . . ?
O10 Dy8 N3 82.96(14) . 2_655 ?
O30 Dy8 N3 151.18(14) . 2_655 ?
O9 Dy8 N3 85.74(12) . 2_655 ?
O31 Dy8 N3 110.89(15) . 2_655 ?
O2 Dy8 N3 62.50(11) 2_655 2_655 ?
O35 Dy8 N3 124.50(11) . 2_655 ?
N12 Dy8 N3 72.45(13) . 2_655 ?
O10 Dy8 Dy7 153.91(11) . . ?
O30 Dy8 Dy7 71.01(11) . . ?
O9 Dy8 Dy7 34.16(8) . . ?
O31 Dy8 Dy7 112.65(12) . . ?
O2 Dy8 Dy7 80.35(8) 2_655 . ?
O35 Dy8 Dy7 35.19(8) . . ?
N12 Dy8 Dy7 92.39(10) . . ?
N3 Dy8 Dy7 113.36(8) 2_655 . ?
O10 Dy8 Dy10 141.58(11) . . ?
O30 Dy8 Dy10 110.41(11) . . ?
O9 Dy8 Dy10 80.83(7) . . ?
O31 Dy8 Dy10 67.73(10) . . ?
O2 Dy8 Dy10 32.91(8) 2_655 . ?
O35 Dy8 Dy10 35.44(8) . . ?
N12 Dy8 Dy10 143.29(9) . . ?
N3 Dy8 Dy10 95.09(8) 2_655 . ?
Dy7 Dy8 Dy10 60.303(7) . . ?
O8 Dy9 O22 143.80(12) . . ?
O8 Dy9 O7 74.05(10) . . ?
O22 Dy9 O7 83.45(11) . . ?
O8 Dy9 O25 83.91(12) . . ?
O22 Dy9 O25 104.39(13) . . ?
O7 Dy9 O25 150.27(12) . . ?
O8 Dy9 O3 110.48(11) . . ?
O22 Dy9 O3 84.42(12) . . ?
O7 Dy9 O3 65.79(10) . . ?
O25 Dy9 O3 142.57(12) . . ?
O8 Dy9 O4 65.89(11) . . ?
O22 Dy9 O4 149.28(12) . . ?
O7 Dy9 O4 105.61(11) . . ?
O25 Dy9 O4 82.43(13) . . ?
O3 Dy9 O4 73.42(11) . . ?
O8 Dy9 O1W 141.84(12) . . ?
O22 Dy9 O1W 72.64(13) . . ?
O7 Dy9 O1W 136.59(12) . . ?
O25 Dy9 O1W 72.32(13) . . ?
O3 Dy9 O1W 76.07(12) . . ?
O4 Dy9 O1W 81.41(12) . . ?
O8 Dy9 O2W 75.79(12) . . ?
O22 Dy9 O2W 72.73(14) . . ?
O7 Dy9 O2W 80.42(12) . . ?
O25 Dy9 O2W 74.91(14) . . ?
O3 Dy9 O2W 141.14(13) . . ?
O4 Dy9 O2W 137.14(13) . . ?
O1W Dy9 O2W 123.54(13) . . ?
O8 Dy9 Dy6 34.47(7) . . ?
O22 Dy9 Dy6 171.19(9) . . ?
O7 Dy9 Dy6 101.41(8) . . ?
O25 Dy9 Dy6 67.79(10) . . ?
O3 Dy9 Dy6 104.25(8) . . ?
O4 Dy9 Dy6 36.57(8) . . ?
O1W Dy9 Dy6 107.57(10) . . ?
O2W Dy9 Dy6 100.65(10) . . ?
O8 Dy9 Dy3 104.38(7) . . ?
O22 Dy9 Dy3 68.86(9) . . ?
O7 Dy9 Dy3 36.20(7) . . ?
O25 Dy9 Dy3 171.71(10) . . ?
O3 Dy9 Dy3 34.63(7) . . ?
O4 Dy9 Dy3 100.95(8) . . ?
O1W Dy9 Dy3 100.55(9) . . ?
O2W Dy9 Dy3 106.66(10) . . ?
Dy6 Dy9 Dy3 119.274(9) . . ?
O1 Dy10 O32 83.33(14) 2_655 . ?
O1 Dy10 O2 136.95(13) 2_655 2_655 ?
O32 Dy10 O2 85.40(13) . 2_655 ?
O1 Dy10 O33 76.39(17) 2_655 . ?
O32 Dy10 O33 91.24(16) . . ?
O2 Dy10 O33 145.36(16) 2_655 . ?
O1 Dy10 O12 126.92(12) 2_655 . ?
O32 Dy10 O12 143.14(12) . . ?
O2 Dy10 O12 83.75(11) 2_655 . ?
O33 Dy10 O12 78.49(14) . . ?
O1 Dy10 O35 146.98(13) 2_655 . ?
O32 Dy10 O35 77.04(12) . . ?
O2 Dy10 O35 67.88(11) 2_655 . ?
O33 Dy10 O35 77.75(16) . . ?
O12 Dy10 O35 66.23(10) . . ?
O1 Dy10 N1 73.04(14) 2_655 2_655 ?
O32 Dy10 N1 79.81(14) . 2_655 ?
O2 Dy10 N1 64.10(13) 2_655 2_655 ?
O33 Dy10 N1 148.91(16) . 2_655 ?
O12 Dy10 N1 125.30(12) . 2_655 ?
O35 Dy10 N1 127.76(12) . 2_655 ?
O1 Dy10 N15 84.50(13) 2_655 . ?
O32 Dy10 N15 151.73(14) . . ?
O2 Dy10 N15 86.28(11) 2_655 . ?
O33 Dy10 N15 110.49(15) . . ?
O12 Dy10 N15 62.10(10) . . ?
O35 Dy10 N15 124.01(11) . . ?
N1 Dy10 N15 72.25(12) 2_655 . ?
O1 Dy10 Dy8 153.14(10) 2_655 . ?
O32 Dy10 Dy8 71.56(10) . . ?
O2 Dy10 Dy8 34.14(8) 2_655 . ?
O33 Dy10 Dy8 112.66(14) . . ?
O12 Dy10 Dy8 79.92(7) . . ?
O35 Dy10 Dy8 35.39(8) . . ?
N1 Dy10 Dy8 92.80(9) 2_655 . ?
N15 Dy10 Dy8 113.39(8) . . ?
O1 Dy10 Dy7 142.10(10) 2_655 . ?
O32 Dy10 Dy7 110.30(10) . . ?
O2 Dy10 Dy7 80.53(8) 2_655 . ?
O33 Dy10 Dy7 68.37(13) . . ?
O12 Dy10 Dy7 33.07(7) . . ?
O35 Dy10 Dy7 34.62(8) . . ?
N1 Dy10 Dy7 142.64(10) 2_655 . ?
N15 Dy10 Dy7 94.85(8) . . ?
Dy8 Dy10 Dy7 59.573(7) . . ?
C7 N1 N2 113.0(4) . . ?
C7 N1 Dy10 129.4(3) . 3_665 ?
N2 N1 Dy10 117.3(3) . 3_665 ?
C8 N2 N1 109.3(4) . . ?
C8 N2 Dy3 121.5(3) . . ?
N1 N2 Dy3 123.4(3) . . ?
C9 N3 N4 105.2(4) . . ?
C9 N3 Dy8 111.3(3) . 3_665 ?
N4 N3 Dy8 137.7(3) . 3_665 ?
N3 N4 C11 110.6(4) . . ?
N3 N4 H4A 124.7 . . ?
C11 N4 H4A 124.7 . . ?
C12 N5 N6 111.4(4) . . ?
C12 N5 H5A 124.3 . . ?
N6 N5 H5A 124.3 . . ?
C13 N6 N5 112.8(4) . . ?
C13 N6 Dy6 129.8(4) . . ?
N5 N6 Dy6 117.3(3) . . ?
C26 N7 N8 113.2(4) . . ?
C26 N7 Dy3 129.8(3) . . ?
N8 N7 Dy3 117.0(3) . . ?
C27 N8 N7 111.4(4) . . ?
C27 N8 H8 124.3 . . ?
N7 N8 H8 124.3 . . ?
N10 N9 C28 113.6(4) . . ?
N10 N9 H9 123.2 . . ?
C28 N9 H9 123.2 . . ?
N9 N10 C30 104.1(4) . . ?
N9 N10 Dy7 139.2(3) . . ?
C30 N10 Dy7 110.0(3) . . ?
C31 N11 N12 111.2(4) . . ?
C31 N11 Dy6 120.8(3) . . ?
N12 N11 Dy6 121.0(3) . . ?
C32 N12 N11 114.3(4) . . ?
C32 N12 Dy8 128.6(4) . . ?
N11 N12 Dy8 116.5(3) . . ?
C45 N13 N14 112.3(4) . . ?
C45 N13 Dy7 129.7(4) . . ?
N14 N13 Dy7 117.6(3) . . ?
C46 N14 N13 109.3(4) . . ?
C46 N14 Dy2 121.8(3) . . ?
N13 N14 Dy2 121.9(3) . . ?
C47 N15 N16 104.7(3) . . ?
C47 N15 Dy10 110.8(3) . . ?
N16 N15 Dy10 138.3(3) . . ?
C49 N16 N15 111.2(4) . . ?
C49 N16 H16A 124.4 . . ?
N15 N16 H16A 124.4 . . ?
C50 N17 N18 109.5(3) . . ?
C50 N17 H17A 125.3 . . ?
N18 N17 H17A 125.3 . . ?
C51 N18 N17 111.2(3) . . ?
C51 N18 Dy5 131.3(3) . . ?
N17 N18 Dy5 117.6(2) . . ?
C64 N19 N20 111.6(3) . . ?
C64 N19 Dy2 130.4(3) . . ?
N20 N19 Dy2 117.9(2) . . ?
C65 N20 N19 108.5(3) . . ?
C65 N20 H20 125.7 . . ?
N19 N20 H20 125.7 . . ?
N22 N21 C66 111.5(3) . . ?
N22 N21 H21A 124.2 . . ?
C66 N21 H21A 124.2 . . ?
N21 N22 C68 104.6(3) . . ?
N21 N22 Dy1 139.7(2) . 3_665 ?
C68 N22 Dy1 108.2(2) . 3_665 ?
C69 N23 N24 110.4(3) . . ?
C69 N23 Dy5 118.2(2) . . ?
N24 N23 Dy5 122.4(2) . . ?
C70 N24 N23 112.9(4) . . ?
C70 N24 Dy1 128.0(3) . . ?
N23 N24 Dy1 118.2(3) . . ?
C1 O1 Dy10 134.9(4) . 3_665 ?
C8 O2 Dy10 120.7(3) . 3_665 ?
C8 O2 Dy8 122.5(3) . 3_665 ?
Dy10 O2 Dy8 112.95(13) 3_665 3_665 ?
C10 O3 Dy3 127.0(3) . . ?
C10 O3 Dy9 122.9(3) . . ?
Dy3 O3 Dy9 110.03(13) . . ?
C12 O4 Dy9 133.3(3) . . ?
C12 O4 Dy6 118.6(3) . . ?
Dy9 O4 Dy6 107.06(13) . . ?
C15 O5 Dy6 135.6(3) . . ?
C20 O6 Dy3 136.3(3) . . ?
C27 O7 Dy9 131.1(3) . . ?
C27 O7 Dy3 120.1(3) . . ?
Dy9 O7 Dy3 107.97(12) . . ?
C29 O8 Dy6 126.0(3) . . ?
C29 O8 Dy9 123.0(3) . . ?
Dy6 O8 Dy9 110.94(12) . . ?
C31 O9 Dy8 121.5(3) . . ?
C31 O9 Dy7 121.2(3) . . ?
Dy8 O9 Dy7 112.52(13) . . ?
C34 O10 Dy8 139.7(4) . . ?
C39 O11 Dy7 137.8(4) . . ?
C46 O12 Dy7 121.1(3) . . ?
C46 O12 Dy10 122.2(3) . . ?
Dy7 O12 Dy10 112.61(11) . . ?
C48 O13 Dy4 123.8(3) . . ?
C48 O13 Dy2 126.7(2) . . ?
Dy4 O13 Dy2 109.48(11) . . ?
C50 O14 Dy5 118.2(3) . . ?
C50 O14 Dy4 132.9(3) . . ?
Dy5 O14 Dy4 107.81(10) . . ?
C53 O15 Dy5 136.0(3) . . ?
C58 O16 Dy2 136.3(3) . . ?
C65 O17 Dy2 118.8(2) . . ?
C65 O17 Dy4 131.3(2) . . ?
Dy2 O17 Dy4 107.66(11) . . ?
C67 O18 Dy5 125.2(3) . . ?
C67 O18 Dy4 124.4(3) . . ?
Dy5 O18 Dy4 110.12(11) . . ?
C69 O19 Dy1 121.1(2) . . ?
C69 O19 Dy1 119.2(2) . 3_665 ?
Dy1 O19 Dy1 112.23(10) . 3_665 ?
C72 O20 Dy1 130.7(3) . . ?
C77 O21 Dy3 138.0(4) . . ?
C77 O22 Dy9 138.8(3) . . ?
C79 O23 Dy3 92.9(2) . . ?
C79 O24 Dy3 95.7(2) . . ?
C81 O25 Dy9 139.4(4) . . ?
C81 O26 Dy6 134.2(4) . . ?
C83 O27 Dy6 95.0(3) . . ?
C83 O28 Dy6 91.5(2) . . ?
C85 O29 Dy7 140.9(5) . . ?
C85 O30 Dy8 135.3(4) . . ?
C87 O31 Dy8 135.2(5) . . ?
C87 O32 Dy10 131.6(5) . . ?
C89 O33 Dy10 130.4(5) . . ?
C89 O34 Dy7 127.1(5) . . ?
Dy7 O35 Dy8 109.20(12) . . ?
Dy7 O35 Dy10 110.31(12) . . ?
Dy8 O35 Dy10 109.17(13) . . ?
Dy7 O35 H35A 90.4 . . ?
Dy8 O35 H35A 128.4 . . ?
Dy10 O35 H35A 107.4 . . ?
C95 O36 Dy4 138.3(3) . . ?
C95 O37 Dy5 133.2(3) . . ?
C93 O38 Dy5 93.2(2) . . ?
C93 O39 Dy5 94.7(2) . . ?
C97 O40 Dy4 136.5(3) . . ?
C97 O41 Dy2 136.6(3) . . ?
C99 O42 Dy2 93.1(2) . . ?
C99 O43 Dy2 95.6(3) . . ?
C91 O52 Dy1 140.2(4) . . ?
C91 O53 Dy1 129.8(3) . 2_655 ?
Dy1 O54 Dy1 109.38(10) 2_655 3_665 ?
Dy1 O54 Dy1 109.38(10) 2_655 . ?
Dy1 O54 Dy1 109.38(10) 3_665 . ?
Dy1 O54 H54X 109.9 2_655 . ?
Dy1 O54 H54X 126.9 3_665 . ?
Dy1 O54 H54X 89.5 . . ?
Dy1 O54 H54X 89.50(10) 2_655 2_655 ?
Dy1 O54 H54X 109.86(9) 3_665 2_655 ?
Dy1 O54 H54X 126.90(9) . 2_655 ?
H54X O54 H54X 37.8 . 2_655 ?
Dy1 O54 H54X 126.89(9) 2_655 3_665 ?
Dy1 O54 H54X 89.50(10) 3_665 3_665 ?
Dy1 O54 H54X 109.86(9) . 3_665 ?
H54X O54 H54X 37.8 . 3_665 ?
H54X O54 H54X 37.8 2_655 3_665 ?
Dy9 O1W H1X 109.5 . . ?
Dy9 O1W H1Y 109.2 . . ?
H1X O1W H1Y 109.5 . . ?
Dy9 O2W H2X 109.2 . . ?
Dy9 O2W H2Y 109.1 . . ?
H2X O2W H2Y 109.5 . . ?
Dy4 O3W H3X 97.0 . . ?
Dy4 O3W H3Y 96.8 . . ?
H3X O3W H3Y 118.5 . . ?
Dy4 O4W H4X 109.2 . . ?
Dy4 O4W H4Y 109.5 . . ?
H4X O4W H4Y 109.5 . . ?
 
loop_
 _geom_torsion_atom_site_label_1
 _geom_torsion_atom_site_label_2
 _geom_torsion_atom_site_label_3
 _geom_torsion_atom_site_label_4
 _geom_torsion
 _geom_torsion_site_symmetry_1
 _geom_torsion_site_symmetry_2
 _geom_torsion_site_symmetry_3
 _geom_torsion_site_symmetry_4
 _geom_torsion_publ_flag
O1 C1 C2 C3 177.7(6) . . . . ?
C6 C1 C2 C3 -1.6(9) . . . . ?
C1 C2 C3 C4 2.9(10) . . . . ?
C2 C3 C4 C5 -0.9(10) . . . . ?
C3 C4 C5 C6 -2.2(9) . . . . ?
C4 C5 C6 C1 3.3(8) . . . . ?
C4 C5 C6 C7 -178.6(5) . . . . ?
O1 C1 C6 C5 179.3(5) . . . . ?
C2 C1 C6 C5 -1.4(8) . . . . ?
O1 C1 C6 C7 1.4(8) . . . . ?
C2 C1 C6 C7 -179.3(5) . . . . ?
C5 C6 C7 N1 166.9(5) . . . . ?
C1 C6 C7 N1 -15.1(8) . . . . ?
N2 C8 C9 N3 174.4(4) . . . . ?
O2 C8 C9 N3 -3.8(6) . . . . ?
N2 C8 C9 C10 -3.7(8) . . . . ?
O2 C8 C9 C10 178.1(5) . . . . ?
N3 C9 C10 O3 -180.0(4) . . . . ?
C8 C9 C10 O3 -1.8(9) . . . . ?
N3 C9 C10 C11 0.2(5) . . . . ?
C8 C9 C10 C11 178.3(5) . . . . ?
O3 C10 C11 N4 -179.8(4) . . . . ?
C9 C10 C11 N4 0.1(5) . . . . ?
O3 C10 C11 C12 -0.2(8) . . . . ?
C9 C10 C11 C12 179.6(5) . . . . ?
N4 C11 C12 N5 3.1(7) . . . . ?
C10 C11 C12 N5 -176.4(5) . . . . ?
N4 C11 C12 O4 -178.7(4) . . . . ?
C10 C11 C12 O4 1.8(7) . . . . ?
N6 C13 C14 C19 173.2(5) . . . . ?
N6 C13 C14 C15 -8.0(9) . . . . ?
C19 C14 C15 O5 179.8(5) . . . . ?
C13 C14 C15 O5 1.1(9) . . . . ?
C19 C14 C15 C16 1.1(9) . . . . ?
C13 C14 C15 C16 -177.7(5) . . . . ?
O5 C15 C16 C17 179.8(5) . . . . ?
C14 C15 C16 C17 -1.4(8) . . . . ?
C15 C16 C17 C18 0.7(10) . . . . ?
C16 C17 C18 C19 0.2(10) . . . . ?
C15 C14 C19 C18 -0.1(9) . . . . ?
C13 C14 C19 C18 178.7(6) . . . . ?
C17 C18 C19 C14 -0.5(10) . . . . ?
O6 C20 C21 C22 -177.6(4) . . . . ?
C25 C20 C21 C22 1.8(7) . . . . ?
C20 C21 C22 C23 -1.6(7) . . . . ?
C21 C22 C23 C24 -0.3(7) . . . . ?
C22 C23 C24 C25 1.8(7) . . . . ?
O6 C20 C25 C24 179.2(4) . . . . ?
C21 C20 C25 C24 -0.2(7) . . . . ?
O6 C20 C25 C26 1.1(7) . . . . ?
C21 C20 C25 C26 -178.3(4) . . . . ?
C23 C24 C25 C20 -1.6(7) . . . . ?
C23 C24 C25 C26 176.7(4) . . . . ?
C20 C25 C26 N7 -9.2(7) . . . . ?
C24 C25 C26 N7 172.7(4) . . . . ?
O7 C27 C28 N9 -178.6(4) . . . . ?
N8 C27 C28 N9 2.6(7) . . . . ?
O7 C27 C28 C29 3.8(7) . . . . ?
N8 C27 C28 C29 -175.0(5) . . . . ?
N9 C28 C29 O8 178.0(4) . . . . ?
C27 C28 C29 O8 -4.0(8) . . . . ?
N9 C28 C29 C30 0.1(5) . . . . ?
C27 C28 C29 C30 178.1(5) . . . . ?
O8 C29 C30 N10 -178.7(4) . . . . ?
C28 C29 C30 N10 -0.7(5) . . . . ?
O8 C29 C30 C31 -0.8(8) . . . . ?
C28 C29 C30 C31 177.2(5) . . . . ?
N10 C30 C31 O9 -5.4(6) . . . . ?
C29 C30 C31 O9 176.8(5) . . . . ?
N10 C30 C31 N11 172.6(4) . . . . ?
C29 C30 C31 N11 -5.2(8) . . . . ?
N12 C32 C33 C38 179.9(6) . . . . ?
N12 C32 C33 C34 -8.9(10) . . . . ?
C38 C33 C34 O10 178.9(6) . . . . ?
C32 C33 C34 O10 7.9(10) . . . . ?
C38 C33 C34 C35 -1.7(10) . . . . ?
C32 C33 C34 C35 -172.7(6) . . . . ?
O10 C34 C35 C36 -179.6(8) . . . . ?
C33 C34 C35 C36 1.0(12) . . . . ?
C34 C35 C36 C37 -0.7(14) . . . . ?
C35 C36 C37 C38 1.1(13) . . . . ?
C36 C37 C38 C33 -1.9(12) . . . . ?
C32 C33 C38 C37 173.9(7) . . . . ?
C34 C33 C38 C37 2.3(11) . . . . ?
O11 C39 C40 C41 -179.3(6) . . . . ?
C44 C39 C40 C41 -2.2(10) . . . . ?
C39 C40 C41 C42 0.6(11) . . . . ?
C40 C41 C42 C43 1.5(12) . . . . ?
C41 C42 C43 C44 -1.9(11) . . . . ?
O11 C39 C44 C43 178.7(5) . . . . ?
C40 C39 C44 C43 1.7(9) . . . . ?
O11 C39 C44 C45 4.9(9) . . . . ?
C40 C39 C44 C45 -172.1(6) . . . . ?
C42 C43 C44 C39 0.3(9) . . . . ?
C42 C43 C44 C45 174.8(6) . . . . ?
C39 C44 C45 N13 -7.8(9) . . . . ?
C43 C44 C45 N13 178.1(5) . . . . ?
O12 C46 C47 N15 -4.6(6) . . . . ?
N14 C46 C47 N15 174.0(4) . . . . ?
O12 C46 C47 C48 177.4(4) . . . . ?
N14 C46 C47 C48 -4.0(7) . . . . ?
N15 C47 C48 O13 180.0(4) . . . . ?
C46 C47 C48 O13 -1.9(8) . . . . ?
N15 C47 C48 C49 -0.4(5) . . . . ?
C46 C47 C48 C49 177.7(4) . . . . ?
O13 C48 C49 N16 179.9(4) . . . . ?
C47 C48 C49 N16 0.3(5) . . . . ?
O13 C48 C49 C50 -2.6(8) . . . . ?
C47 C48 C49 C50 177.9(4) . . . . ?
N16 C49 C50 N17 0.1(7) . . . . ?
C48 C49 C50 N17 -177.1(4) . . . . ?
N16 C49 C50 O14 -179.9(4) . . . . ?
C48 C49 C50 O14 2.9(6) . . . . ?
N18 C51 C52 C57 171.5(4) . . . . ?
N18 C51 C52 C53 -10.4(7) . . . . ?
C57 C52 C53 O15 177.4(4) . . . . ?
C51 C52 C53 O15 -0.7(7) . . . . ?
C57 C52 C53 C54 -0.5(6) . . . . ?
C51 C52 C53 C54 -178.5(4) . . . . ?
O15 C53 C54 C55 -178.0(4) . . . . ?
C52 C53 C54 C55 0.0(6) . . . . ?
C53 C54 C55 C56 1.8(7) . . . . ?
C54 C55 C56 C57 -3.0(7) . . . . ?
C55 C56 C57 C52 2.6(7) . . . . ?
C53 C52 C57 C56 -0.8(6) . . . . ?
C51 C52 C57 C56 177.4(4) . . . . ?
O16 C58 C59 C60 178.5(5) . . . . ?
C63 C58 C59 C60 -1.9(7) . . . . ?
C58 C59 C60 C61 1.8(8) . . . . ?
C59 C60 C61 C62 -0.5(8) . . . . ?
C60 C61 C62 C63 -0.6(8) . . . . ?
O16 C58 C63 C62 -179.7(4) . . . . ?
C59 C58 C63 C62 0.7(7) . . . . ?
O16 C58 C63 C64 6.0(7) . . . . ?
C59 C58 C63 C64 -173.6(4) . . . . ?
C61 C62 C63 C58 0.5(8) . . . . ?
C61 C62 C63 C64 175.3(5) . . . . ?
C58 C63 C64 N19 -13.5(7) . . . . ?
C62 C63 C64 N19 172.0(4) . . . . ?
N20 C65 C66 N21 1.2(6) . . . . ?
O17 C65 C66 N21 177.0(4) . . . . ?
N20 C65 C66 C67 -178.4(4) . . . . ?
O17 C65 C66 C67 -2.6(6) . . . . ?
N21 C66 C67 O18 178.6(4) . . . . ?
C65 C66 C67 O18 -1.8(7) . . . . ?
N21 C66 C67 C68 -1.3(4) . . . . ?
C65 C66 C67 C68 178.4(4) . . . . ?
O18 C67 C68 N22 -178.9(4) . . . . ?
C66 C67 C68 N22 0.9(4) . . . . ?
O18 C67 C68 C69 0.1(7) . . . . ?
C66 C67 C68 C69 179.9(4) . . . . ?
N22 C68 C69 N23 170.8(3) . . . . ?
C67 C68 C69 N23 -8.1(6) . . . . ?
N22 C68 C69 O19 -5.3(5) . . . . ?
C67 C68 C69 O19 175.8(4) . . . . ?
N24 C70 C71 C76 166.6(4) . . . . ?
N24 C70 C71 C72 -17.2(7) . . . . ?
C76 C71 C72 O20 178.0(4) . . . . ?
C70 C71 C72 O20 1.9(7) . . . . ?
C76 C71 C72 C73 -1.5(7) . . . . ?
C70 C71 C72 C73 -177.6(4) . . . . ?
O20 C72 C73 C74 -177.0(5) . . . . ?
C71 C72 C73 C74 2.5(8) . . . . ?
C72 C73 C74 C75 -3.5(9) . . . . ?
C73 C74 C75 C76 3.3(8) . . . . ?
C72 C71 C76 C75 1.6(7) . . . . ?
C70 C71 C76 C75 177.9(4) . . . . ?
C74 C75 C76 C71 -2.4(8) . . . . ?
C6 C7 N1 N2 -176.1(4) . . . . ?
C6 C7 N1 Dy10 -2.0(7) . . . 3_665 ?
O2 C8 N2 N1 5.8(6) . . . . ?
C9 C8 N2 N1 -172.2(4) . . . . ?
O2 C8 N2 Dy3 -148.1(3) . . . . ?
C9 C8 N2 Dy3 33.9(5) . . . . ?
C7 N1 N2 C8 156.9(4) . . . . ?
Dy10 N1 N2 C8 -17.9(4) 3_665 . . . ?
C7 N1 N2 Dy3 -49.8(5) . . . . ?
Dy10 N1 N2 Dy3 135.4(2) 3_665 . . . ?
C10 C9 N3 N4 -0.4(5) . . . . ?
C8 C9 N3 N4 -178.8(4) . . . . ?
C10 C9 N3 Dy8 157.9(3) . . . 3_665 ?
C8 C9 N3 Dy8 -20.5(5) . . . 3_665 ?
C9 N3 N4 C11 0.4(5) . . . . ?
Dy8 N3 N4 C11 -148.7(4) 3_665 . . . ?
C10 C11 N4 N3 -0.3(5) . . . . ?
C12 C11 N4 N3 -179.9(4) . . . . ?
O4 C12 N5 N6 1.1(7) . . . . ?
C11 C12 N5 N6 179.1(4) . . . . ?
C14 C13 N6 N5 173.9(5) . . . . ?
C14 C13 N6 Dy6 -8.7(8) . . . . ?
C12 N5 N6 C13 158.7(4) . . . . ?
C12 N5 N6 Dy6 -19.0(5) . . . . ?
C25 C26 N7 N8 175.7(4) . . . . ?
C25 C26 N7 Dy3 -5.7(6) . . . . ?
O7 C27 N8 N7 0.3(6) . . . . ?
C28 C27 N8 N7 179.1(4) . . . . ?
C26 N7 N8 C27 160.5(4) . . . . ?
Dy3 N7 N8 C27 -18.3(4) . . . . ?
C29 C28 N9 N10 0.5(5) . . . . ?
C27 C28 N9 N10 -177.5(4) . . . . ?
C28 N9 N10 C30 -0.9(5) . . . . ?
C28 N9 N10 Dy7 -147.2(3) . . . . ?
C29 C30 N10 N9 0.9(5) . . . . ?
C31 C30 N10 N9 -177.3(4) . . . . ?
C29 C30 N10 Dy7 158.2(3) . . . . ?
C31 C30 N10 Dy7 -20.0(5) . . . . ?
O9 C31 N11 N12 4.8(6) . . . . ?
C30 C31 N11 N12 -173.1(4) . . . . ?
O9 C31 N11 Dy6 -146.4(4) . . . . ?
C30 C31 N11 Dy6 35.8(6) . . . . ?
C33 C32 N12 N11 176.4(5) . . . . ?
C33 C32 N12 Dy8 -12.6(9) . . . . ?
C31 N11 N12 C32 156.0(5) . . . . ?
Dy6 N11 N12 C32 -52.9(5) . . . . ?
C31 N11 N12 Dy8 -16.1(5) . . . . ?
Dy6 N11 N12 Dy8 134.9(2) . . . . ?
C44 C45 N13 N14 175.1(4) . . . . ?
C44 C45 N13 Dy7 -13.1(8) . . . . ?
O12 C46 N14 N13 5.3(6) . . . . ?
C47 C46 N14 N13 -173.1(4) . . . . ?
O12 C46 N14 Dy2 -146.1(3) . . . . ?
C47 C46 N14 Dy2 35.5(5) . . . . ?
C45 N13 N14 C46 155.6(4) . . . . ?
Dy7 N13 N14 C46 -17.2(4) . . . . ?
C45 N13 N14 Dy2 -53.0(5) . . . . ?
Dy7 N13 N14 Dy2 134.1(2) . . . . ?
C48 C47 N15 N16 0.4(5) . . . . ?
C46 C47 N15 N16 -178.0(4) . . . . ?
C48 C47 N15 Dy10 158.2(3) . . . . ?
C46 C47 N15 Dy10 -20.1(5) . . . . ?
C48 C49 N16 N15 -0.1(5) . . . . ?
C50 C49 N16 N15 -177.7(4) . . . . ?
C47 N15 N16 C49 -0.2(5) . . . . ?
Dy10 N15 N16 C49 -148.1(3) . . . . ?
O14 C50 N17 N18 -1.6(6) . . . . ?
C49 C50 N17 N18 178.4(3) . . . . ?
C52 C51 N18 N17 176.0(4) . . . . ?
C52 C51 N18 Dy5 -3.1(6) . . . . ?
C50 N17 N18 C51 164.9(4) . . . . ?
C50 N17 N18 Dy5 -15.8(4) . . . . ?
C63 C64 N19 N20 177.2(4) . . . . ?
C63 C64 N19 Dy2 -5.9(7) . . . . ?
O17 C65 N20 N19 3.6(6) . . . . ?
C66 C65 N20 N19 178.8(3) . . . . ?
C64 N19 N20 C65 157.9(4) . . . . ?
Dy2 N19 N20 C65 -19.4(4) . . . . ?
C67 C66 N21 N22 1.2(4) . . . . ?
C65 C66 N21 N22 -178.4(4) . . . . ?
C66 N21 N22 C68 -0.7(4) . . . . ?
C66 N21 N22 Dy1 -144.1(3) . . . 3_665 ?
C67 C68 N22 N21 -0.2(4) . . . . ?
C69 C68 N22 N21 -179.3(3) . . . . ?
C67 C68 N22 Dy1 155.9(3) . . . 3_665 ?
C69 C68 N22 Dy1 -23.3(4) . . . 3_665 ?
O19 C69 N23 N24 3.5(5) . . . . ?
C68 C69 N23 N24 -172.2(3) . . . . ?
O19 C69 N23 Dy5 -144.4(3) . . . . ?
C68 C69 N23 Dy5 39.9(4) . . . . ?
C71 C70 N24 N23 -176.8(4) . . . . ?
C71 C70 N24 Dy1 -7.8(6) . . . . ?
C69 N23 N24 C70 156.1(4) . . . . ?
Dy5 N23 N24 C70 -57.5(4) . . . . ?
C69 N23 N24 Dy1 -14.1(4) . . . . ?
Dy5 N23 N24 Dy1 132.30(19) . . . . ?
C6 C1 O1 Dy10 34.3(9) . . . 3_665 ?
C2 C1 O1 Dy10 -145.0(5) . . . 3_665 ?
N2 C8 O2 Dy10 10.4(6) . . . 3_665 ?
C9 C8 O2 Dy10 -171.5(3) . . . 3_665 ?
N2 C8 O2 Dy8 -145.7(4) . . . 3_665 ?
C9 C8 O2 Dy8 32.4(5) . . . 3_665 ?
C9 C10 O3 Dy3 -30.9(7) . . . . ?
C11 C10 O3 Dy3 148.9(4) . . . . ?
C9 C10 O3 Dy9 148.1(4) . . . . ?
C11 C10 O3 Dy9 -32.1(7) . . . . ?
N5 C12 O4 Dy9 -148.0(4) . . . . ?
C11 C12 O4 Dy9 33.8(6) . . . . ?
N5 C12 O4 Dy6 18.3(6) . . . . ?
C11 C12 O4 Dy6 -159.9(3) . . . . ?
C14 C15 O5 Dy6 26.9(8) . . . . ?
C16 C15 O5 Dy6 -154.3(4) . . . . ?
C25 C20 O6 Dy3 26.3(7) . . . . ?
C21 C20 O6 Dy3 -154.4(3) . . . . ?
N8 C27 O7 Dy9 -149.1(3) . . . . ?
C28 C27 O7 Dy9 32.1(6) . . . . ?
N8 C27 O7 Dy3 19.3(6) . . . . ?
C28 C27 O7 Dy3 -159.5(3) . . . . ?
C28 C29 O8 Dy6 150.7(4) . . . . ?
C30 C29 O8 Dy6 -31.8(6) . . . . ?
C28 C29 O8 Dy9 -29.0(6) . . . . ?
C30 C29 O8 Dy9 148.5(4) . . . . ?
N11 C31 O9 Dy8 10.4(6) . . . . ?
C30 C31 O9 Dy8 -171.6(3) . . . . ?
N11 C31 O9 Dy7 -143.3(4) . . . . ?
C30 C31 O9 Dy7 34.6(5) . . . . ?
C35 C34 O10 Dy8 -158.6(5) . . . . ?
C33 C34 O10 Dy8 20.7(10) . . . . ?
C44 C39 O11 Dy7 24.6(9) . . . . ?
C40 C39 O11 Dy7 -158.4(4) . . . . ?
N14 C46 O12 Dy7 10.4(6) . . . . ?
C47 C46 O12 Dy7 -171.1(3) . . . . ?
N14 C46 O12 Dy10 -145.1(4) . . . . ?
C47 C46 O12 Dy10 33.4(5) . . . . ?
C49 C48 O13 Dy4 -30.1(6) . . . . ?
C47 C48 O13 Dy4 149.4(4) . . . . ?
C49 C48 O13 Dy2 149.4(4) . . . . ?
C47 C48 O13 Dy2 -31.1(6) . . . . ?
N17 C50 O14 Dy5 19.3(5) . . . . ?
C49 C50 O14 Dy5 -160.7(3) . . . . ?
N17 C50 O14 Dy4 -147.3(3) . . . . ?
C49 C50 O14 Dy4 32.7(5) . . . . ?
C52 C53 O15 Dy5 29.6(6) . . . . ?
C54 C53 O15 Dy5 -152.5(3) . . . . ?
C59 C58 O16 Dy2 -155.0(3) . . . . ?
C63 C58 O16 Dy2 25.4(7) . . . . ?
N20 C65 O17 Dy2 15.0(6) . . . . ?
C66 C65 O17 Dy2 -160.5(2) . . . . ?
N20 C65 O17 Dy4 -145.8(3) . . . . ?
C66 C65 O17 Dy4 38.7(5) . . . . ?
C68 C67 O18 Dy5 -33.3(5) . . . . ?
C66 C67 O18 Dy5 146.8(3) . . . . ?
C68 C67 O18 Dy4 153.3(3) . . . . ?
C66 C67 O18 Dy4 -26.5(6) . . . . ?
N23 C69 O19 Dy1 9.8(5) . . . . ?
C68 C69 O19 Dy1 -174.2(2) . . . . ?
N23 C69 O19 Dy1 -137.7(3) . . . 3_665 ?
C68 C69 O19 Dy1 38.2(4) . . . 3_665 ?
C71 C72 O20 Dy1 44.4(6) . . . . ?
C73 C72 O20 Dy1 -136.1(4) . . . . ?
O22 C77 O21 Dy3 5.4(9) . . . . ?
C78 C77 O21 Dy3 -177.9(4) . . . . ?
O21 C77 O22 Dy9 0.3(10) . . . . ?
C78 C77 O22 Dy9 -176.4(4) . . . . ?
O24 C79 O23 Dy3 9.7(4) . . . . ?
C80 C79 O23 Dy3 -168.8(4) . . . . ?
O23 C79 O24 Dy3 -9.9(4) . . . . ?
C80 C79 O24 Dy3 168.6(4) . . . . ?
O26 C81 O25 Dy9 5.7(10) . . . . ?
C82 C81 O25 Dy9 -178.7(4) . . . . ?
O25 C81 O26 Dy6 0.3(10) . . . . ?
C82 C81 O26 Dy6 -175.3(4) . . . . ?
O28 C83 O27 Dy6 -11.0(4) . . . . ?
C84 C83 O27 Dy6 168.9(4) . . . . ?
O27 C83 O28 Dy6 10.6(4) . . . . ?
C84 C83 O28 Dy6 -169.2(4) . . . . ?
O30 C85 O29 Dy7 -12.7(13) . . . . ?
C86 C85 O29 Dy7 158.2(6) . . . . ?
O29 C85 O30 Dy8 -3.5(12) . . . . ?
C86 C85 O30 Dy8 -173.9(6) . . . . ?
O32 C87 O31 Dy8 -3.7(14) . . . . ?
C88 C87 O31 Dy8 171.2(7) . . . . ?
O31 C87 O32 Dy10 -11.7(14) . . . . ?
C88 C87 O32 Dy10 173.1(6) . . . . ?
O34 C89 O33 Dy10 -16.3(17) . . . . ?
C90 C89 O33 Dy10 156.4(7) . . . . ?
O33 C89 O34 Dy7 -1.6(17) . . . . ?
C90 C89 O34 Dy7 -174.2(6) . . . . ?
O37 C95 O36 Dy4 -3.6(8) . . . . ?
C96 C95 O36 Dy4 177.3(4) . . . . ?
O36 C95 O37 Dy5 17.7(8) . . . . ?
C96 C95 O37 Dy5 -163.2(4) . . . . ?
O39 C93 O38 Dy5 10.4(4) . . . . ?
C94 C93 O38 Dy5 -167.6(4) . . . . ?
O38 C93 O39 Dy5 -10.5(4) . . . . ?
C94 C93 O39 Dy5 167.5(3) . . . . ?
O41 C97 O40 Dy4 1.6(8) . . . . ?
C98 C97 O40 Dy4 -178.1(4) . . . . ?
O40 C97 O41 Dy2 13.1(8) . . . . ?
C98 C97 O41 Dy2 -167.2(4) . . . . ?
O43 C99 O42 Dy2 11.3(4) . . . . ?
C100 C99 O42 Dy2 -169.6(4) . . . . ?
O42 C99 O43 Dy2 -11.5(4) . . . . ?
C100 C99 O43 Dy2 169.5(4) . . . . ?
O53 C91 O52 Dy1 -1.4(9) . . . . ?
C92 C91 O52 Dy1 178.6(4) . . . . ?
O52 C91 O53 Dy1 -26.8(8) . . . 2_655 ?
C92 C91 O53 Dy1 153.2(4) . . . 2_655 ?
 
_refine_diff_density_max    1.315
_refine_diff_density_min   -1.069
_refine_diff_density_rms    0.089

_shelx_res_file
;
TITL L-6010A4-100K in P-3c1 #165
    100k_sq.res
    created by SHELXL-2018/3 at 17:41:35 on 16-Aug-2019
CELL 1.54184 36.512146 36.512146 50.741432 90 90 120
ZERR 4 0.000171 0.000171 0.000208 0 0 0
LATT 1
SYMM -Y,+X-Y,+Z
SYMM +Y-X,-X,+Z
SYMM -Y+X,-Y,0.5-Z
SYMM -X,-X+Y,0.5-Z
SYMM +Y,+X,0.5-Z
SFAC C  H  N  O  Dy
UNIT 1200 1128 288 600 120
L.S. 13 0  233
ACTA
BOND $H
FMAP 2
PLAN 2
SIZE 0.22 0.20 0.18
omit  -3   7   1
omit  -2   3   3
omit  -3   6   3
omit  -4   4   4
omit  -3   7   4
omit   0   9   4
omit  -3   3   6
omit  -3   6   6
omit  -4   7   6
omit   0   7   6
omit  -2   2   8
omit  -3   7   8
omit  -1   2   9
omit  -3   7   9
omit  -1   7  15
omit  -3   3  16
omit -10  23  18
CONF
TEMP -120
ABIN
WGHT    0.080000    1.880000
FVAR       0.01018
C1    1    1.012495    0.368201    0.122087    11.00000    0.07484    0.07917 =
         0.04921   -0.00221   -0.00241    0.03912
C2    1    1.050602    0.372132    0.132901    11.00000    0.07722    0.09573 =
         0.06719    0.00428   -0.00915    0.04346
AFIX  43
H2    2    1.050239    0.348647    0.141226    11.00000   -1.20000
AFIX   0
C3    1    1.088062    0.410622    0.131087    11.00000    0.07960    0.09586 =
         0.07169   -0.01045   -0.02194    0.04329
AFIX  43
H3    2    1.113344    0.412495    0.137588    11.00000   -1.20000
AFIX   0
C4    1    1.089979    0.444958    0.120620    11.00000    0.07908    0.07942 =
         0.05634   -0.00868   -0.01072    0.03018
AFIX  43
H4    2    1.116208    0.470734    0.120021    11.00000   -1.20000
AFIX   0
C5    1    1.053815    0.443251    0.110580    11.00000    0.07291    0.07349 =
         0.05055   -0.00931   -0.00083    0.03204
AFIX  43
H5    2    1.055001    0.468000    0.103663    11.00000   -1.20000
AFIX   0
C6    1    1.015641    0.404900    0.110708    11.00000    0.06176    0.06783 =
         0.04222   -0.01501   -0.00495    0.02691
C7    1    0.980221    0.405823    0.099452    11.00000    0.05848    0.05254 =
         0.04197   -0.00024    0.00485    0.02564
AFIX  43
H7    2    0.983106    0.432757    0.096160    11.00000   -1.20000
AFIX   0
C8    1    0.888153    0.350414    0.066973    11.00000    0.05574    0.05486 =
         0.04109    0.00023    0.00826    0.02590
C9    1    0.858649    0.354628    0.049533    11.00000    0.05938    0.05400 =
         0.03965   -0.00287    0.00011    0.02692
C10   1    0.852314    0.388984    0.045457    11.00000    0.06669    0.05682 =
         0.02880   -0.00210   -0.00143    0.03263
C11   1    0.820662    0.374388    0.025858    11.00000    0.07706    0.06827 =
         0.02381   -0.00402    0.00408    0.04049
C12   1    0.801560    0.397297    0.014113    11.00000    0.06557    0.06075 =
         0.03081   -0.00653   -0.00404    0.03193
C13   1    0.738237    0.396786   -0.033168    11.00000    0.07521    0.07516 =
         0.03406   -0.00511    0.00354    0.03552
AFIX  43
H13   2    0.737641    0.373777   -0.042297    11.00000   -1.20000
AFIX   0
C14   1    0.716587    0.417650   -0.045777    11.00000    0.08381    0.07624 =
         0.02583   -0.00562   -0.00860    0.03703
C15   1    0.710551    0.448204   -0.033262    11.00000    0.07974    0.08063 =
         0.02524    0.00590    0.00296    0.04101
C16   1    0.687621    0.465132   -0.047114    11.00000    0.08262    0.09041 =
         0.03009    0.01623    0.01639    0.04208
AFIX  43
H16   2    0.682244    0.485556   -0.039197    11.00000   -1.20000
AFIX   0
C17   1    0.673980    0.450477   -0.072130    11.00000    0.10182    0.10440 =
         0.03850    0.01118    0.01145    0.04600
AFIX  43
H17   2    0.659200    0.461676   -0.081445    11.00000   -1.20000
AFIX   0
C18   1    0.680230    0.420772   -0.084598    11.00000    0.10005    0.09208 =
         0.02531    0.00280   -0.00276    0.03735
AFIX  43
H18   2    0.670135    0.411838   -0.102008    11.00000   -1.20000
AFIX   0
C19   1    0.701544    0.404117   -0.071266    11.00000    0.10391    0.09509 =
         0.02852    0.00737    0.00041    0.04259
AFIX  43
H19   2    0.706001    0.383301   -0.079504    11.00000   -1.20000
AFIX   0
C20   1    0.958821    0.457530    0.151757    11.00000    0.05521    0.05056 =
         0.04067   -0.00069    0.00148    0.02548
C21   1    0.983724    0.443275    0.164660    11.00000    0.05311    0.05468 =
         0.04655    0.00274    0.00443    0.02567
AFIX  43
H21   2    0.979930    0.416254    0.160402    11.00000   -1.20000
AFIX   0
C22   1    1.013250    0.467695    0.183202    11.00000    0.04895    0.06156 =
         0.05219   -0.00037    0.00322    0.02432
AFIX  43
H22   2    1.029099    0.457125    0.191913    11.00000   -1.20000
AFIX   0
C23   1    1.020212    0.507883    0.189378    11.00000    0.06425    0.06648 =
         0.04078    0.00756    0.00511    0.02834
AFIX  43
H23   2    1.040616    0.524636    0.202286    11.00000   -1.20000
AFIX   0
C24   1    0.997287    0.523071    0.176623    11.00000    0.05949    0.05396 =
         0.05074    0.00027    0.00144    0.02836
AFIX  43
H24   2    1.002635    0.550783    0.180472    11.00000   -1.20000
AFIX   0
C25   1    0.965842    0.498186    0.157849    11.00000    0.05339    0.04511 =
         0.03786    0.00034    0.00095    0.02032
C26   1    0.942652    0.516854    0.147073    11.00000    0.05685    0.04916 =
         0.03541    0.00139    0.00247    0.02418
AFIX  43
H26   2    0.947366    0.542676    0.154610    11.00000   -1.20000
AFIX   0
C27   1    0.878408    0.516481    0.098286    11.00000    0.05629    0.05281 =
         0.04328   -0.00278    0.00417    0.02796
C28   1    0.855884    0.536316    0.089244    11.00000    0.05491    0.04689 =
         0.04290   -0.00260    0.00209    0.02492
C29   1    0.834331    0.528880    0.065729    11.00000    0.05748    0.05644 =
         0.03529    0.00129    0.00101    0.02758
C30   1    0.816119    0.554805    0.065969    11.00000    0.06066    0.05424 =
         0.03248    0.00549    0.00684    0.02798
C31   1    0.791807    0.562052    0.046879    11.00000    0.06687    0.05457 =
         0.03904    0.00750    0.00661    0.03155
C32   1    0.771465    0.557495   -0.018461    11.00000    0.08489    0.07332 =
         0.03490    0.01063    0.01431    0.03912
AFIX  43
H32   2    0.790278    0.547593   -0.022937    11.00000   -1.20000
AFIX   0
C33   1    0.753359    0.567949   -0.039484    11.00000    0.10011    0.08255 =
         0.03760    0.00998    0.01325    0.04938
C34   1    0.719760    0.577810   -0.036312    11.00000    0.08904    0.08249 =
         0.04818    0.00685    0.00436    0.04598
C35   1    0.702161    0.582604   -0.059100    11.00000    0.10721    0.12038 =
         0.04966    0.01019    0.00790    0.06858
AFIX  43
H35   2    0.680425    0.589535   -0.057360    11.00000   -1.20000
AFIX   0
C36   1    0.713236    0.578282   -0.083397    11.00000    0.14575    0.12983 =
         0.04410    0.01946    0.00622    0.08300
AFIX  43
H36   2    0.699306    0.581811   -0.098167    11.00000   -1.20000
AFIX   0
C37   1    0.746363    0.568247   -0.087317    11.00000    0.12526    0.12342 =
         0.04237    0.01576    0.00244    0.07273
AFIX  43
H37   2    0.755134    0.565481   -0.104468    11.00000   -1.20000
AFIX   0
C38   1    0.764711    0.562855   -0.064996    11.00000    0.11336    0.09773 =
         0.05547    0.01042    0.01537    0.05018
AFIX  43
H38   2    0.785995    0.555353   -0.067026    11.00000   -1.20000
AFIX   0
C39   1    0.915691    0.700052    0.104866    11.00000    0.07622    0.06034 =
         0.06995    0.00871    0.01738    0.03299
C40   1    0.957818    0.727461    0.097143    11.00000    0.08808    0.07565 =
         0.06453   -0.00146    0.00696    0.03354
AFIX  43
H40   2    0.964920    0.729955    0.078967    11.00000   -1.20000
AFIX   0
C41   1    0.988986    0.750743    0.115258    11.00000    0.11352    0.07958 =
         0.08248    0.00696    0.01129    0.04063
AFIX  43
H41   2    1.017177    0.769266    0.109622    11.00000   -1.20000
AFIX   0
C42   1    0.978874    0.746893    0.141568    11.00000    0.10735    0.06648 =
         0.11885    0.00420   -0.01221    0.03628
AFIX  43
H42   2    1.000141    0.763397    0.154099    11.00000   -1.20000
AFIX   0
C43   1    0.938026    0.719234    0.150099    11.00000    0.08994    0.05822 =
         0.09469    0.00744    0.00054    0.03180
AFIX  43
H43   2    0.931595    0.716196    0.168387    11.00000   -1.20000
AFIX   0
C44   1    0.906130    0.695669    0.131486    11.00000    0.06407    0.05206 =
         0.07955    0.00424    0.00645    0.02700
C45   1    0.865227    0.664774    0.143116    11.00000    0.07181    0.05817 =
         0.05767   -0.00358    0.00178    0.03353
AFIX  43
H45   2    0.863263    0.662134    0.161760    11.00000   -1.20000
AFIX   0
C46   1    0.762030    0.600676    0.133060    11.00000    0.06424    0.05060 =
         0.03626    0.00166   -0.00217    0.03328
C47   1    0.721598    0.574179    0.146472    11.00000    0.05010    0.04703 =
         0.03674    0.00454    0.00373    0.02635
C48   1    0.713531    0.555217    0.171384    11.00000    0.05145    0.05234 =
         0.03744    0.00547    0.00497    0.03010
C49   1    0.670093    0.535767    0.173799    11.00000    0.05314    0.04536 =
         0.04103   -0.00010    0.00596    0.02654
C50   1    0.644186    0.509500    0.196472    11.00000    0.05495    0.05480 =
         0.02633    0.00295    0.00097    0.03238
C51   1    0.546416    0.457214    0.222111    11.00000    0.05303    0.05321 =
         0.02715    0.00171   -0.00318    0.03086
AFIX  43
H51   2    0.534435    0.467805    0.209765    11.00000   -1.20000
AFIX   0
C52   1    0.519429    0.429946    0.243765    11.00000    0.05415    0.04872 =
         0.03523   -0.00450   -0.00017    0.02871
C53   1    0.531007    0.406908    0.260844    11.00000    0.05051    0.05047 =
         0.03027    0.00111    0.00077    0.02594
C54   1    0.501472    0.381057    0.280510    11.00000    0.05885    0.06290 =
         0.02635   -0.00097   -0.00189    0.03381
AFIX  43
H54   2    0.508590    0.365271    0.292217    11.00000   -1.20000
AFIX   0
C55   1    0.462411    0.378653    0.282776    11.00000    0.06098    0.06271 =
         0.03695   -0.00475   -0.00277    0.03307
AFIX  43
H55   2    0.443263    0.361951    0.296261    11.00000   -1.20000
AFIX   0
C56   1    0.451372    0.401109    0.264976    11.00000    0.04963    0.05853 =
         0.04771   -0.00578   -0.00198    0.03009
AFIX  43
H56   2    0.424167    0.398469    0.265922    11.00000   -1.20000
AFIX   0
C57   1    0.480116    0.427142    0.246010    11.00000    0.05311    0.05725 =
         0.03788   -0.01081   -0.00577    0.03499
AFIX  43
H57   2    0.472881    0.443095    0.234525    11.00000   -1.20000
AFIX   0
C58   1    0.906514    0.600087    0.162999    11.00000    0.05598    0.04689 =
         0.04497    0.00204    0.00427    0.02262
C59   1    0.938414    0.627428    0.145551    11.00000    0.06594    0.05571 =
         0.03820    0.00923    0.00856    0.02705
AFIX  43
H59   2    0.930580    0.634179    0.129188    11.00000   -1.20000
AFIX   0
C60   1    0.981034    0.644872    0.151502    11.00000    0.06848    0.05876 =
         0.05938    0.00660    0.00239    0.02658
AFIX  43
H60   2    1.001844    0.663897    0.139506    11.00000   -1.20000
AFIX   0
C61   1    0.993330    0.634509    0.175053    11.00000    0.06155    0.05712 =
         0.06688    0.00917    0.00539    0.02482
AFIX  43
H61   2    1.022464    0.646196    0.179130    11.00000   -1.20000
AFIX   0
C62   1    0.963006    0.607324    0.192245    11.00000    0.06551    0.05895 =
         0.04391    0.01409    0.00312    0.02756
AFIX  43
H62   2    0.971437    0.600075    0.208210    11.00000   -1.20000
AFIX   0
C63   1    0.919338    0.589739    0.186793    11.00000    0.05737    0.04616 =
         0.05091    0.00016    0.00346    0.02331
C64   1    0.890527    0.558852    0.205614    11.00000    0.06146    0.05123 =
         0.02962    0.00641    0.00334    0.02845
AFIX  43
H64   2    0.902254    0.549561    0.218964    11.00000   -1.20000
AFIX   0
C65   1    0.794076    0.508317    0.230789    11.00000    0.05579    0.05339 =
         0.02088    0.00442    0.00038    0.02863
C66   1    0.765870    0.476953    0.251021    11.00000    0.05511    0.04809 =
         0.02054    0.00400   -0.00207    0.02821
C67   1    0.725788    0.468180    0.258491    11.00000    0.04966    0.05207 =
         0.02029    0.00088   -0.00433    0.02803
C68   1    0.713549    0.436453    0.276986    11.00000    0.04964    0.04234 =
         0.02016   -0.00488   -0.00233    0.02141
C69   1    0.673510    0.414127    0.292060    11.00000    0.05134    0.04846 =
         0.02028   -0.00663   -0.00637    0.02626
C70   1    0.594220    0.424492    0.316990    11.00000    0.06688    0.05716 =
         0.02559   -0.00452    0.00143    0.03349
AFIX  43
H70   2    0.602348    0.450832    0.308748    11.00000   -1.20000
AFIX   0
C71   1    0.560612    0.409220    0.337093    11.00000    0.05972    0.06907 =
         0.02900   -0.00753   -0.00096    0.03664
C72   1    0.538290    0.366946    0.345534    11.00000    0.05723    0.06651 =
         0.02565   -0.00130    0.00403    0.02763
C73   1    0.506071    0.355210    0.363846    11.00000    0.07499    0.07013 =
         0.03900    0.00099    0.01169    0.03799
AFIX  43
H73   2    0.491440    0.326997    0.370270    11.00000   -1.20000
AFIX   0
C74   1    0.494975    0.384332    0.372894    11.00000    0.07688    0.08987 =
         0.04862   -0.00516    0.00827    0.04430
AFIX  43
H74   2    0.471852    0.375512    0.384684    11.00000   -1.20000
AFIX   0
C75   1    0.517833    0.426765    0.364664    11.00000    0.07574    0.08893 =
         0.03708   -0.01125   -0.00075    0.04288
AFIX  43
H75   2    0.511526    0.447261    0.371408    11.00000   -1.20000
AFIX   0
C76   1    0.550167    0.437777    0.346218    11.00000    0.07016    0.07112 =
         0.03544   -0.00476    0.00280    0.03841
AFIX  43
H76   2    0.565249    0.466033    0.339893    11.00000   -1.20000
AFIX   0
C77   1    0.977860    0.504412    0.061465    11.00000    0.06490    0.06106 =
         0.07501    0.00950    0.01696    0.02660
C78   1    1.024900    0.527367    0.058395    11.00000    0.08972    0.08750 =
         0.13901    0.00550    0.02424    0.03521
AFIX 137
H78A  2    1.032336    0.518334    0.042044    11.00000   -1.50000
H78B  2    1.037607    0.520922    0.073411    11.00000   -1.50000
H78C  2    1.035577    0.557885    0.057718    11.00000   -1.50000
AFIX   0
C79   1    0.820354    0.380649    0.125338    11.00000    0.05406    0.05076 =
         0.02384   -0.00290   -0.00078    0.02824
C80   1    0.785064    0.350095    0.142339    11.00000    0.06261    0.04944 =
         0.03146   -0.00612    0.00352    0.02609
AFIX 137
H80A  2    0.794893    0.353083    0.160603    11.00000   -1.50000
H80B  2    0.775448    0.321227    0.136227    11.00000   -1.50000
H80C  2    0.761594    0.355841    0.141391    11.00000   -1.50000
AFIX   0
C81   1    0.859760    0.518283   -0.020828    11.00000    0.09298    0.09041 =
         0.03808   -0.00388    0.00621    0.05088
C82   1    0.877495    0.542274   -0.046509    11.00000    0.11784    0.10393 =
         0.05464    0.00645    0.01799    0.04876
AFIX 137
H82A  2    0.855112    0.531642   -0.059862    11.00000   -1.50000
H82B  2    0.900647    0.538148   -0.052609    11.00000   -1.50000
H82C  2    0.888143    0.572475   -0.043589    11.00000   -1.50000
AFIX   0
C83   1    0.711467    0.427122    0.055612    11.00000    0.06244    0.06170 =
         0.02336   -0.00065   -0.00035    0.03219
C84   1    0.672359    0.403023    0.072006    11.00000    0.06609    0.06385 =
         0.03803   -0.00636    0.00245    0.03310
AFIX 137
H84A  2    0.680354    0.400925    0.090143    11.00000   -1.50000
H84B  2    0.654991    0.374574    0.064684    11.00000   -1.50000
H84C  2    0.656175    0.417820    0.071904    11.00000   -1.50000
AFIX   0
C85   1    0.826918    0.677178    0.018110    11.00000    0.12848    0.08659 =
         0.06442    0.01243    0.00993    0.05115
C86   1    0.857893    0.716661    0.000811    11.00000    0.19917    0.13540 =
         0.10312    0.04641    0.03043    0.06190
AFIX 137
H86A  2    0.871386    0.741975    0.011938    11.00000   -1.50000
H86B  2    0.841864    0.720724   -0.013251    11.00000   -1.50000
H86C  2    0.879637    0.711768   -0.006983    11.00000   -1.50000
AFIX   0
C87   1    0.678992    0.650182    0.040737    11.00000    0.10218    0.10806 =
         0.10225    0.03063    0.02257    0.06198
C88   1    0.657948    0.675269    0.028494    11.00000    0.18932    0.22111 =
         0.21610    0.09874    0.08058    0.14926
AFIX 137
H88A  2    0.637900    0.658114    0.014688    11.00000   -1.50000
H88B  2    0.679983    0.701927    0.020892    11.00000   -1.50000
H88C  2    0.642967    0.681256    0.042344    11.00000   -1.50000
AFIX   0
C89   1    0.797950    0.715655    0.106007    11.00000    0.14746    0.09837 =
         0.14368    0.00292   -0.01879    0.07225
C90   1    0.815886    0.764515    0.110435    11.00000    0.18200    0.14266 =
         0.23550   -0.00215   -0.02270    0.11139
AFIX 137
H90A  2    0.844466    0.780449    0.103057    11.00000   -1.50000
H90B  2    0.816853    0.770316    0.129356    11.00000   -1.50000
H90C  2    0.797472    0.773103    0.101639    11.00000   -1.50000
AFIX   0
C91   1    0.581929    0.252723    0.367143    11.00000    0.07547    0.06463 =
         0.03665   -0.00755    0.00290    0.03338
C92   1    0.547501    0.220721    0.384790    11.00000    0.09403    0.07887 =
         0.06301    0.00239    0.01027    0.04268
AFIX   3
H92A  2    0.548125    0.194770    0.384012    11.00000   -1.50000
H92B  2    0.520486    0.215850    0.378792    11.00000   -1.50000
H92C  2    0.552014    0.230810    0.402628    11.00000   -1.50000
AFIX   0
C93   1    0.621220    0.381244    0.215458    11.00000    0.05254    0.05264 =
         0.02629   -0.00058    0.00396    0.02565
C94   1    0.607341    0.340858    0.201353    11.00000    0.05650    0.05557 =
         0.03767   -0.00188   -0.00468    0.03043
AFIX 137
H94A  2    0.622597    0.327216    0.208308    11.00000   -1.50000
H94B  2    0.613362    0.346492    0.182502    11.00000   -1.50000
H94C  2    0.576886    0.322160    0.203922    11.00000   -1.50000
AFIX   0
C95   1    0.663060    0.539392    0.280256    11.00000    0.07128    0.06514 =
         0.03694   -0.00719   -0.00888    0.03657
C96   1    0.655888    0.559417    0.304231    11.00000    0.09374    0.08489 =
         0.05567   -0.01419   -0.01803    0.04005
AFIX 137
H96A  2    0.640248    0.573663    0.299143    11.00000   -1.50000
H96B  2    0.683220    0.580103    0.311807    11.00000   -1.50000
H96C  2    0.639537    0.537496    0.317321    11.00000   -1.50000
AFIX   0
C97   1    0.827549    0.639764    0.219255    11.00000    0.07223    0.05846 =
         0.04331    0.00286   -0.00065    0.03010
C98   1    0.857961    0.686206    0.226032    11.00000    0.09131    0.06194 =
         0.07730   -0.00155   -0.00255    0.03664
AFIX 137
H98A  2    0.873010    0.687898    0.242386    11.00000   -1.50000
H98B  2    0.841930    0.700932    0.228357    11.00000   -1.50000
H98C  2    0.878412    0.699516    0.211691    11.00000   -1.50000
AFIX   0
C99   1    0.774122    0.489025    0.144538    11.00000    0.05183    0.05105 =
         0.03116    0.00396    0.00303    0.02395
C100  1    0.764204    0.454572    0.124893    11.00000    0.06052    0.06166 =
         0.03925    0.00260   -0.00170    0.03263
AFIX 137
H10A  2    0.788568    0.450335    0.123189    11.00000   -1.50000
H10B  2    0.757991    0.462611    0.107755    11.00000   -1.50000
H10C  2    0.739576    0.428269    0.130905    11.00000   -1.50000
AFIX   0
DY1   5    0.608276    0.339288    0.329678    11.00000    0.05271    0.05102 =
         0.01972   -0.00319   -0.00366    0.02655
DY2   5    0.805716    0.560798    0.178151    11.00000    0.04832    0.04444 =
         0.03101    0.00502    0.00508    0.02286
DY3   5    0.897081    0.438961    0.099537    11.00000    0.05020    0.04742 =
         0.03329   -0.00159    0.00229    0.02293
DY4   5    0.733724    0.554248    0.233577    11.00000    0.05195    0.04758 =
         0.03192    0.00216   -0.00183    0.02623
DY5   5    0.631760    0.451417    0.246105    11.00000    0.04841    0.04776 =
         0.02466    0.00237   -0.00038    0.02487
DY6   5    0.775814    0.469029    0.017057    11.00000    0.06338    0.06025 =
         0.02262    0.00021    0.00257    0.03143
DY7   5    0.817570    0.645856    0.082109    11.00000    0.06120    0.05142 =
         0.04302    0.00252    0.00517    0.02921
DY8   5    0.730207    0.596013    0.028161    11.00000    0.06771    0.06210 =
         0.03828    0.01122    0.01152    0.03530
DY9   5    0.884710    0.488194    0.036339    11.00000    0.06312    0.05969 =
         0.03223   -0.00125    0.00530    0.02966
DY10  5    0.703459    0.625756    0.096861    11.00000    0.06181    0.05727 =
         0.04454    0.00860    0.00842    0.03387
N1    3    0.944074    0.372387    0.093322    11.00000    0.06265    0.06334 =
         0.04284   -0.00332    0.00494    0.02995
N2    3    0.915401    0.382685    0.080779    11.00000    0.04930    0.05008 =
         0.04447   -0.00331    0.00367    0.02151
N3    3    0.833556    0.320879    0.033971    11.00000    0.06918    0.06305 =
         0.03432   -0.00726   -0.00305    0.03640
N4    3    0.810101    0.333273    0.019509    11.00000    0.06598    0.06495 =
         0.03250   -0.00398   -0.00249    0.03357
AFIX  43
H4A   2    0.790933    0.317389    0.007781    11.00000   -1.20000
AFIX   0
N5    3    0.771248    0.379668   -0.002760    11.00000    0.07666    0.07580 =
         0.02969   -0.00182   -0.00472    0.04309
AFIX  43
H5A   2    0.760501    0.353480   -0.008381    11.00000   -1.20000
AFIX   0
N6    3    0.757610    0.407358   -0.010995    11.00000    0.07306    0.07563 =
         0.01825   -0.00710   -0.00548    0.03912
N7    3    0.915805    0.501258    0.127881    11.00000    0.05294    0.04866 =
         0.03648    0.00452    0.00813    0.02466
N8    3    0.895202    0.524637    0.122480    11.00000    0.05295    0.04949 =
         0.04492    0.00150    0.00444    0.02858
AFIX  43
H8    2    0.893663    0.542275    0.133635    11.00000   -1.20000
AFIX   0
N9    3    0.849600    0.565765    0.102231    11.00000    0.05717    0.04876 =
         0.03814    0.00466    0.00850    0.02369
AFIX  43
H9    2    0.860441    0.575992    0.117825    11.00000   -1.20000
AFIX   0
N10   3    0.825470    0.577392    0.088931    11.00000    0.06347    0.05158 =
         0.03192    0.00587    0.00555    0.03004
N11   3    0.785634    0.544944    0.023353    11.00000    0.06203    0.06596 =
         0.02954    0.00650    0.00521    0.03402
N12   3    0.765062    0.560013    0.006480    11.00000    0.07563    0.06586 =
         0.03295    0.00584    0.00595    0.03829
N13   3    0.831943    0.641117    0.129367    11.00000    0.05438    0.04459 =
         0.05914   -0.00267   -0.00267    0.02276
N14   3    0.797747    0.611723    0.145187    11.00000    0.05857    0.05117 =
         0.03991    0.00849    0.00747    0.02666
N15   3    0.686399    0.567016    0.134283    11.00000    0.05470    0.05273 =
         0.03653    0.00270    0.00331    0.02640
N16   3    0.654705    0.543146    0.151586    11.00000    0.06031    0.05520 =
         0.03000    0.00461    0.00489    0.03201
AFIX  43
H16A  2    0.627710    0.533793    0.148606    11.00000   -1.20000
AFIX   0
N17   3    0.603252    0.491528    0.195693    11.00000    0.04894    0.05008 =
         0.03340   -0.00135   -0.00001    0.02442
AFIX  43
H17A  2    0.588562    0.493861    0.182714    11.00000   -1.20000
AFIX   0
N18   3    0.585728    0.467361    0.219181    11.00000    0.05372    0.05446 =
         0.02617    0.00105    0.00344    0.03005
N19   3    0.850261    0.543214    0.205460    11.00000    0.05357    0.04679 =
         0.02745    0.00650    0.00554    0.02545
N20   3    0.830016    0.511905    0.225766    11.00000    0.05061    0.04701 =
         0.03601    0.00546    0.00476    0.02445
AFIX  43
H20   2    0.840607    0.497627    0.233436    11.00000   -1.20000
AFIX   0
N21   3    0.775474    0.451458    0.265413    11.00000    0.05026    0.04892 =
         0.02261    0.00151    0.00367    0.02642
AFIX  43
H21A  2    0.799612    0.451623    0.264355    11.00000   -1.20000
AFIX   0
N22   3    0.743536    0.426026    0.281427    11.00000    0.04889    0.04965 =
         0.02819   -0.00053   -0.00089    0.02332
N23   3    0.645889    0.426405    0.291283    11.00000    0.05180    0.04799 =
         0.01965   -0.00357   -0.00034    0.02203
N24   3    0.613735    0.404000    0.309701    11.00000    0.05671    0.05770 =
         0.02382   -0.00518   -0.00493    0.02923
O1    4    0.978092    0.331752    0.123126    11.00000    0.07785    0.07213 =
         0.07395    0.01249    0.01249    0.03669
O2    4    0.885309    0.313038    0.066708    11.00000    0.06396    0.06191 =
         0.03926    0.00111    0.00380    0.03395
O3    4    0.871145    0.425166    0.057075    11.00000    0.06471    0.05790 =
         0.03000   -0.00151    0.00335    0.03136
O4    4    0.816738    0.435616    0.022561    11.00000    0.06464    0.06334 =
         0.03683   -0.00036    0.00386    0.03312
O5    4    0.724067    0.462648   -0.008745    11.00000    0.07166    0.06708 =
         0.02677    0.00673    0.00426    0.03479
O6    4    0.929230    0.431528    0.134391    11.00000    0.05457    0.05448 =
         0.03557    0.00508    0.00575    0.02690
O7    4    0.881336    0.489850    0.082461    11.00000    0.05920    0.05052 =
         0.03721   -0.00063    0.00016    0.02760
O8    4    0.831773    0.503381    0.045823    11.00000    0.06498    0.05570 =
         0.02910    0.00288    0.00451    0.02970
O9    4    0.777620    0.587343    0.054032    11.00000    0.06471    0.05843 =
         0.03287    0.01032    0.00625    0.03381
O10   4    0.707166    0.582317   -0.013130    11.00000    0.09626    0.09728 =
         0.04733    0.01064    0.00473    0.05652
O11   4    0.887413    0.678308    0.086672    11.00000    0.07192    0.06629 =
         0.05960    0.00192    0.00123    0.02918
O12   4    0.758895    0.612209    0.109366    11.00000    0.05810    0.05471 =
         0.03513    0.01212    0.01014    0.02994
O13   4    0.741954    0.556529    0.188368    11.00000    0.04857    0.04739 =
         0.03464    0.00312   -0.00284    0.02374
O14   4    0.666305    0.506813    0.216170    11.00000    0.05350    0.04987 =
         0.02458    0.00655    0.00420    0.02874
O15   4    0.566939    0.406771    0.259278    11.00000    0.05308    0.05202 =
         0.02964    0.00213    0.00069    0.02924
O16   4    0.866194    0.584982    0.156615    11.00000    0.05595    0.05110 =
         0.03874   -0.00239   -0.00137    0.02588
O17   4    0.777069    0.528249    0.218370    11.00000    0.05211    0.04927 =
         0.02788   -0.00239    0.00047    0.02664
O18   4    0.703892    0.485615    0.250236    11.00000    0.05203    0.04929 =
         0.03057    0.00083    0.00278    0.02790
O19   4    0.670252    0.383157    0.307128    11.00000    0.04969    0.04998 =
         0.01822   -0.00067    0.00196    0.02468
O20   4    0.546999    0.336859    0.336191    11.00000    0.06198    0.05778 =
         0.03795   -0.00253    0.00227    0.03127
O21   4    0.962840    0.482866    0.081674    11.00000    0.06451    0.05826 =
         0.06188    0.00281    0.01389    0.02715
O22   4    0.955682    0.509296    0.044169    11.00000    0.07656    0.06667 =
         0.04989    0.00023    0.00879    0.03170
O23   4    0.836101    0.367221    0.107732    11.00000    0.05691    0.04769 =
         0.03575   -0.00302    0.00207    0.02593
O24   4    0.836456    0.420198    0.127895    11.00000    0.05450    0.04854 =
         0.03504   -0.00465   -0.00313    0.02564
O25   4    0.885022    0.517171   -0.004959    11.00000    0.08439    0.07893 =
         0.03915    0.00819    0.01279    0.03732
O26   4    0.821242    0.503658   -0.017241    11.00000    0.07460    0.07477 =
         0.03257    0.00024    0.00779    0.03552
O27   4    0.723136    0.406786    0.040628    11.00000    0.06593    0.05661 =
         0.02849   -0.00270    0.00165    0.03012
O28   4    0.733181    0.467407    0.056283    11.00000    0.06384    0.05484 =
         0.02874    0.00407    0.00596    0.03116
O29   4    0.840849    0.675838    0.040282    11.00000    0.09989    0.07926 =
         0.05443    0.01135    0.01815    0.04356
O30   4    0.789095    0.652778    0.010458    11.00000    0.10834    0.08153 =
         0.04870    0.01667    0.01691    0.05028
O31   4    0.691312    0.630380    0.024313    11.00000    0.09068    0.11221 =
         0.06049    0.01836    0.00998    0.05942
O32   4    0.682628    0.655628    0.064497    11.00000    0.09017    0.09447 =
         0.04965    0.01523    0.01242    0.05570
O33   4    0.756092    0.693191    0.111621    11.00000    0.08310    0.07522 =
         0.12600    0.00152   -0.01249    0.04060
O34   4    0.825821    0.709140    0.096287    11.00000    0.07041    0.06033 =
         0.07926   -0.00010    0.00406    0.03506
O35   4    0.757510    0.645721    0.063915    11.00000    0.06435    0.05469 =
         0.04802    0.00887    0.00881    0.03332
AFIX   3
H35A  2    0.771143    0.672562    0.063188    11.00000   -1.20000
AFIX   0
O36   4    0.697694    0.560970    0.268753    11.00000    0.06649    0.06480 =
         0.03667   -0.00069   -0.00509    0.03367
O37   4    0.633910    0.503201    0.273513    11.00000    0.05934    0.05982 =
         0.03197   -0.00480   -0.00498    0.03267
O38   4    0.640761    0.389280    0.237017    11.00000    0.05047    0.05132 =
         0.02401    0.00124   -0.00271    0.02455
O39   4    0.612237    0.407967    0.206045    11.00000    0.05783    0.05432 =
         0.02860    0.00523    0.00515    0.03049
O40   4    0.792949    0.621736    0.231861    11.00000    0.06862    0.05454 =
         0.05414   -0.00262   -0.00358    0.03019
O41   4    0.838233    0.622736    0.202326    11.00000    0.06445    0.05024 =
         0.04465    0.00240   -0.00321    0.02689
O42   4    0.766502    0.519177    0.139274    11.00000    0.05572    0.04883 =
         0.03455    0.00510    0.00520    0.02817
O43   4    0.789397    0.489414    0.166603    11.00000    0.05784    0.05268 =
         0.03161    0.00583    0.00270    0.03254
O52   4    0.575361    0.280433    0.356964    11.00000    0.07862    0.07593 =
         0.04870   -0.01226    0.00812    0.03949
O53   4    0.613766    0.248811    0.364250    11.00000    0.06571    0.06799 =
         0.03234   -0.00791   -0.00160    0.03258
O54   4    0.666667    0.333333    0.345426    10.33333    0.05439    0.05439 =
         0.02049    0.00000    0.00000    0.02719
AFIX   3
H54X  2    0.656749    0.329820    0.360956    10.33333   -1.20000
AFIX   0
O1W   4    0.905311    0.453885    0.004253    11.00000    0.08181    0.08709 =
         0.04125   -0.00287    0.00550    0.04166
AFIX   3
H1X   2    0.903852    0.462485   -0.011067    11.00000   -1.20000
H1Y   2    0.930582    0.459784    0.007303    11.00000   -1.20000
AFIX   0
O2W   4    0.921799    0.563749    0.043189    11.00000    0.07389    0.06592 =
         0.08179    0.00464    0.00995    0.03206
AFIX   3
H2X   2    0.919699    0.575818    0.029419    11.00000   -1.20000
H2Y   2    0.947709    0.572189    0.046229    11.00000   -1.20000
AFIX   0
O3W   4    0.779161    0.564257    0.271362    11.00000    0.07197    0.05549 =
         0.03534    0.00193   -0.00536    0.03168
AFIX   3
H3X   2    0.803912    0.588875    0.264858    11.00000   -1.20000
H3Y   2    0.762112    0.567939    0.284310    11.00000   -1.20000
AFIX   0
O4W   4    0.709606    0.602594    0.220339    11.00000    0.07957    0.07374 =
         0.05266    0.00078   -0.00285    0.04724
AFIX   3
H4X   2    0.730926    0.626725    0.217139    11.00000   -1.20000
H4Y   2    0.695126    0.604805    0.232709    11.00000   -1.20000
AFIX   0
O55   4    0.666667    0.333333    0.257582    10.33333    0.05821    0.05821 =
         0.03690    0.00000    0.00000    0.02910
AFIX   3
H55A  2    0.666667    0.333333    0.274482    10.33333   -1.50000
AFIX   0
O56   4    0.666667    0.333333    0.014196    10.33333    0.06813    0.06813 =
         0.03868    0.00000    0.00000    0.03406
AFIX   3
H56A  2    0.666667    0.333333    0.031296    10.33333   -1.50000
AFIX   0
HKLF 4


REM  L-6010A4-100K in P-3c1 #165
REM wR2 = 0.1197, GooF = S = 1.068, Restrained GooF = 1.068 for all data
REM R1 = 0.0395 for 33315 Fo > 4sig(Fo) and 0.0473 for all 40315 data
REM 1668 parameters refined using 0 restraints

END

WGHT      0.0606     36.7027

REM Highest difference peak  1.315,  deepest hole -1.069,  1-sigma level  0.089
Q1    1   0.5407  0.3860  0.1777  11.00000  0.05    1.32
Q2    1   0.7197  0.5126  0.0922  11.00000  0.05    1.30
;
_shelx_res_checksum   91145

_shelx_hkl_file
;
   0   0  -2   39.58    0.73
   0   0  -4  198.42   10.90
   0   0  -6   56.55    1.59
   0   0  -8  132.15    2.65
   0   0   8  131.36    2.65
   0   0  10   28.69    1.62
   0   0 -10   29.62    1.63
   0   0  12  172.20    8.04
   0   0 -12  174.83    8.05
   0   0 -14  489.37   18.76
   0   0  14  487.91   18.75
   0   0 -16  259.79   10.12
   0   0  16  257.85   10.11
   0   0  18  107.75    4.38
   0   0 -18  109.88    4.40
   0   0  20   63.24    2.48
   0   0 -20   64.96    2.50
   0   0 -22   94.19    4.02
   0   0  22   93.20    4.00
   0   0  24    4.12    0.23
   0   0 -24    4.20    0.31
   0   0 -26  198.23    7.91
   0   0  26  191.57    7.88
   0   0 -28    4.83    0.46
   0   0  28    4.57    0.36
   0   0  30   31.78    0.93
   0   0 -30   32.36    1.01
   0   0  32    4.58    0.30
   0   0  32    4.90    0.28
   0   0 -32    4.22    0.41
   0   0  34    1.01    0.11
   0   0  34    1.08    0.26
   0   0  34    0.99    0.27
   0   0  34    1.01    0.13
   0   0  36   16.17    0.55
   0   0  36   18.03    0.66
   0   0  36   16.46    0.54
   0   0  36   18.66    0.67
   0   0  38   14.16    0.57
   0   0  38   14.30    0.56
   0   0  40   15.34    0.65
   0   0  40   16.61    0.77
   0   0  40   15.36    0.64
   0   0  42   11.13    0.49
   0   0  42   11.54    0.51
   0   0  44   29.98    1.00
   0   0  44   28.89    0.99
   0   0  46    2.40    0.25
   0   0  46    1.98    0.28
   0   0  48    6.03    0.34
   0   0  48    5.87    0.36
   0   0  50    5.15    0.35
   0   0  50    4.94    0.34
   0   0  52   32.84    1.32
   0   0  52   30.75    1.33
   0   0  54    5.30    0.33
   0   0  54    5.73    0.34
   0   0  56    0.30    0.25
   0   0  56    0.30    0.27
   0   0  58    0.86    0.21
   0   0  58    0.98    0.25
   0   0  60   26.09    0.96
   0   0  60   32.18    0.98
   0   0  62    2.11    0.18
   0   0 -62    2.39    0.30
  -1   0  62    5.09    0.29
   0   1  62    5.64    0.29
   0  -1 -62    7.42    0.38
  -1   1 -62    8.12    0.39
   1  -1  60    3.07    0.23
   0   1  60    3.52    0.26
  -1   0  60    2.85    0.21
   0   1  60    2.92    0.22
  -1   0  60    3.72    0.26
   1  -1  58   10.28    0.51
  -1   0  58   11.54    0.53
  -1   0  58   10.14    0.51
   0   1  58   11.10    0.53
   0   1  58    9.56    0.51
   1  -1  56    0.16    0.25
  -1   0  56    0.14    0.24
   0   1  56    0.19    0.27
   0   1  56    0.12    0.23
  -1   0  56    0.11    0.26
  -1   0  54    2.57    0.30
  -1   0  54    2.38    0.29
   0   1  54    2.50    0.30
   0   1  54    2.72    0.31
   1  -1  54    2.41    0.30
   0   1  52   19.26    0.77
  -1   0  52   18.04    0.77
   0   1  52   18.10    0.78
   1  -1  52   18.59    0.77
  -1   0  52   18.75    0.77
   0   1  50    1.56    0.29
   0   1  50    1.32    0.29
   1  -1  50    1.59    0.29
  -1   0  50    1.63    0.28
  -1   0  50    1.47    0.31
   1  -1  48   22.38    0.91
  -1   0  48   23.18    0.91
   0   1  48   23.08    0.91
   0   1  48   23.10    0.90
  -1   0  48   22.60    0.89
   1  -1  46    0.16    0.25
   0   1  46    0.09    0.24
   0   1  46    0.18    0.26
   1   0 -46    0.43    1.20
  -1   0  46    0.17    0.23
  -1   0  46   -0.07    0.27
   0  -1 -46    0.70    1.13
  -1   1 -46    0.39    1.22
  -1   0  44   22.86    0.90
  -1   1 -44   32.16    1.76
   1  -1  44   22.86    0.92
   0   1  44   23.38    0.92
  -1   0  44   23.37    0.92
   0   1  44   23.11    0.91
   0  -1 -44   30.57    1.65
   1   0 -44   30.53    1.75
   0   1  42    1.11    0.23
  -1   1 -42    1.68    1.09
  -1   0  42    1.13    0.23
   1   0 -42    1.66    1.11
   1  -1  42    1.12    0.22
  -1   0  42    1.14    0.19
   0  -1 -42    1.57    1.02
   0   1  42    1.18    0.18
   1   0 -40   10.69    1.17
   0   1  40    7.05    0.31
   0   1  40    7.09    0.33
   1  -1  40    7.35    0.33
   0   1  40    7.84    0.49
  -1   1 -40   10.98    1.16
  -1   0  40    7.22    0.33
   0  -1 -40   10.16    1.04
  -1   0  40    7.36    0.46
  -1   0  40    7.21    0.30
  -1   0  38   52.18    1.98
   0   1  38   51.95    1.98
  -1   0  38   60.69    2.09
   1  -1  38   57.44    2.07
  -1   0  38   56.35    2.08
  -1   1 -38   76.15    2.53
  -1   0  38   54.40    1.98
   1  -1  38   52.63    1.98
   0  -1 -38   73.46    2.47
   0   1  38   58.07    2.08
   0   1  38   53.26    1.98
   1   0 -38   75.12    2.55
   0   1  36   16.86    0.65
   1  -1  36   16.97    0.63
   0   1  36   14.70    0.52
   1  -1  36   17.20    0.64
  -1   0  36   16.61    0.65
  -1   0  36   17.06    0.66
  -1   0  36   15.48    0.53
   0   1  36   14.68    0.53
  -1   0  36   14.88    0.52
   1  -1  36   14.96    0.53
   0   1  36   16.98    0.65
  -1   1 -34    2.82    0.46
  -1   0  34    3.64    0.34
   0   1  34    2.87    0.16
  -1   0  34    2.89    0.17
   1  -1  34    3.25    0.30
  -1   0  34    2.84    0.15
   0  -1 -34    3.98    0.75
   1  -1  34    2.96    0.17
   1  -1  34    3.51    0.30
   0   1  34    3.32    0.32
   0   1  34    2.90    0.17
   0   1  34    3.33    0.31
  -1   0  34    3.21    0.30
   1  -1  32   37.77    1.37
  -1   0  32   36.93    1.38
  -1   1 -32   37.78    1.46
   1  -1  32   37.89    1.37
   0   1  32   38.11    1.38
   0  -1 -30    2.30    0.37
   0   1  30    2.09    0.23
  -1   0  30    2.14    0.17
  -1   1 -30    2.62    0.36
   1   0 -30    2.27    0.36
   1  -1  30    2.45    0.23
  -1   0  30    2.36    0.23
   1  -1  30    2.49    0.22
   1  -1  28    4.21    0.27
   0   1  28    4.53    0.29
   0  -1 -28    4.41    0.39
  -1   0  28    4.39    0.28
   1   0 -28    4.26    0.39
  -1   1 -28    4.28    0.38
   1  -1  26   62.24    2.12
   0  -1 -26   63.63    2.17
   1   0 -26   63.41    2.17
   0   1  26   62.07    2.13
  -1   1 -26   62.80    2.16
  -1   0  26   61.63    2.12
  -1   0  24    1.23    0.19
   0   1  24    1.50    0.19
   0  -1 -24    1.29    0.26
   1  -1  24    1.26    0.17
  -1   1 -24    1.68    0.26
   1   0 -24    1.52    0.27
   0  -1 -22   49.40    2.02
   0   1  22   49.64    1.99
   1  -1  22   50.34    1.99
  -1   1 -22   50.35    2.01
   1   0 -22   50.76    2.02
  -1   0  22   49.96    1.99
   0   1  20   73.71    2.81
  -1   0  20   73.28    2.81
   1  -1  20   73.48    2.80
  -1   1 -20   75.43    2.82
   0  -1 -20   74.93    2.82
   1   0 -20   76.29    2.83
   1  -1  18    1.03    0.11
  -1   0  18    0.92    0.12
   0   1  18    0.94    0.13
   0  -1 -18    0.98    0.17
  -1   1 -18    1.03    0.16
   1   0 -18    1.15    0.17
   0   1  16    1.82    0.15
   1   0 -16    1.75    0.18
   1  -1  16    1.80    0.14
  -1   0  16    1.83    0.14
   0  -1 -16    1.97    0.18
  -1   1 -16    1.84    0.18
  -1   0  14    0.79    0.10
   1  -1  14    0.69    0.09
   1   0 -14    0.69    0.13
   0  -1 -14    0.79    0.13
   0   1  14    0.65    0.10
  -1   1 -14    0.70    0.13
   1   0 -12  106.82    4.87
   0  -1 -12  107.51    4.87
   0   1  12  104.49    4.87
   1  -1  12  107.00    4.86
  -1   0  12  106.34    4.87
  -1   1 -12  106.29    4.87
   0   1  10   49.73    2.01
  -1   1 -10   50.41    2.01
   1   0 -10   49.27    2.01
  -1   0  10   49.22    2.00
   0  -1 -10   49.94    2.01
   1  -1  10   49.55    2.00
   1  -1   8    0.03    0.04
   1   0  -8    0.02    0.06
  -1   1  -8    0.02    0.06
   0  -1  -8    0.11    0.06
   0   1   8    0.00    0.05
  -1   0   8    0.04    0.05
   0   1   6  144.96    4.80
   0  -1  -6  144.29    4.81
   1   0  -6  144.43    4.81
  -1   1  -6  144.73    4.81
   1  -1   6  144.83    4.80
   0  -1  -4  496.79   17.16
   1  -1   4  489.66   17.16
   1   0  -4  506.80   17.16
  -1   1  -4  500.31   17.16
   0   1   4  487.44   17.16
   1  -1   2  169.79    5.10
  -1   0   2  163.68    5.10
  -1   1  -2  166.07    5.09
   1   0   2  301.51    8.43
  -1   1   2  302.29    8.43
   0   1  -2  307.77    8.43
  -1   0  -2  307.23    8.43
   1  -1  -4   28.75    1.41
   1   0   4   28.16    1.41
  -1   0  -4   29.15    1.41
   0   1  -4   29.20    1.41
   1   0   6   40.47    0.81
   0   1  -6   39.97    0.81
  -1   0  -6   40.03    0.81
   1  -1  -6   40.28    0.82
   0  -1   6   39.71    0.81
   0   1  -8   34.79    1.63
  -1   0  -8   34.29    1.63
   1  -1  -8   34.54    1.63
   1   0   8   34.42    1.62
   0  -1   8   35.53    1.62
   1   0   8   34.06    1.62
   1   0  10  304.49   10.98
   0   1 -10  303.25   10.99
   0  -1  10  302.82   10.98
  -1   0 -10  306.02   10.99
  -1   1  10  298.36   10.98
   1  -1 -10  302.29   10.99
   0   1 -12   12.86    0.41
   1  -1 -12   12.66    0.41
   1   0  12   12.30    0.40
   0  -1  12   12.56    0.40
  -1   0 -12   12.90    0.41
  -1   1  12   12.45    0.40
   0  -1  14  194.63    6.89
   0   1 -14  195.51    6.90
   1  -1 -14  194.02    6.90
   1   0  14  193.65    6.89
  -1   0 -14  195.00    6.90
  -1   1  14  191.73    6.90
   1  -1 -16    6.11    0.27
   0   1 -16    6.04    0.26
   1   0  16    6.06    0.24
   0  -1  16    5.82    0.24
  -1   0 -16    5.90    0.26
  -1   1  16    5.81    0.24
  -1   0 -18    3.46    0.24
  -1   1  18    3.38    0.20
   0  -1  18    3.34    0.19
   0   1 -18    3.35    0.24
   1  -1 -18    3.65    0.24
   1   0  18    3.32    0.20
   0   1 -20   36.10    1.42
  -1   0 -20   35.73    1.42
   0  -1  20   35.44    1.39
  -1   1  20   34.64    1.40
   1  -1 -20   36.04    1.42
   1   0  20   35.22    1.39
  -1   0 -22   45.07    1.69
   1  -1 -22   45.05    1.70
   1   0  22   44.57    1.67
  -1   1  22   44.32    1.67
   0  -1  22   44.28    1.67
   0   1 -22   45.77    1.70
   1  -1 -24    2.52    0.26
   0  -1  24    2.37    0.16
  -1   0 -24    2.56    0.26
   0   1 -24    2.39    0.26
  -1   1  24    2.50    0.18
   1   0  24    2.46    0.16
   0  -1  26   10.86    0.58
   1   0  26   11.40    0.58
   0   1 -26   10.83    0.64
   1  -1 -26   10.78    0.64
  -1   1  26   11.17    0.58
  -1   0 -26   11.52    0.65
   0   1 -28   18.11    0.90
   1  -1 -28   17.51    0.90
   1   0  28   17.66    0.83
  -1   0 -28   17.30    0.90
  -1   1  28   17.33    0.84
   0  -1  28   17.14    0.83
  -1   0 -30    5.12    0.43
   0  -1  30    5.35    0.32
  -1   1  30    5.14    0.32
   0  -1  30    4.43    0.24
   1   0  30    5.17    0.30
  -1   1  30    4.11    0.24
   0   1 -30    5.07    0.43
   0  -1  30    4.93    0.29
  -1   1  32   13.24    0.62
   0  -1  32   14.55    0.63
   0  -1  32   13.20    0.61
   0   1 -32   13.32    0.72
   1   0  32   13.63    0.61
   1   0  32   14.74    0.62
   0  -1  32   12.13    0.56
  -1   0 -32   13.37    0.72
   0  -1  34   43.77    1.31
  -1   1  34   37.95    1.21
   1  -1 -34   48.62    1.65
   0  -1  34   36.43    1.21
   1   0  34   43.46    1.30
   0  -1  34   42.20    1.30
   0  -1  34   37.08    1.21
  -1   1  34   42.29    1.31
   1   0  34   42.15    1.30
  -1   1  34   37.06    1.21
   1   0  34   36.98    1.21
  -1   0 -34   41.11    1.40
   1   0  34   37.31    1.21
   1   0  36    1.87    0.28
  -1   1  36    2.36    0.32
   1   0  36    2.13    0.31
  -1   1  36    1.75    0.17
   1   0  36    1.62    0.14
   1  -1 -36    2.74    0.83
   0  -1  36    2.06    0.30
   0  -1  36    2.13    0.32
   0  -1  36    1.69    0.15
  -1   1  36    1.71    0.15
   0  -1  36    1.83    0.17
  -1   1  36    1.91    0.33
   1   0  36    1.88    0.17
  -1   0 -36    3.00    0.81
   1  -1 -38    5.40    0.94
   1   0  38    3.39    0.19
  -1   1  38    3.22    0.22
   0  -1  38    3.46    0.36
  -1   0 -38    5.17    0.96
  -1   1  38    3.51    0.38
  -1   1  38    3.73    0.38
   0  -1  38    3.73    0.36
   0  -1  38    3.44    0.20
  -1   1  38    3.33    0.20
   0  -1  38    3.33    0.22
   1   0  38    3.37    0.22
   0   1 -38    4.85    1.04
   1   0  38    3.57    0.37
   1   0  40    1.24    0.20
   0  -1  40    1.39    0.16
   0   1 -40    1.81    1.05
  -1   1  40    1.14    0.20
   1  -1 -40    1.55    0.98
   0  -1  40    1.09    0.20
   1   0  40    1.04    0.16
  -1   1  40    1.32    0.35
  -1   0 -40    0.76    0.95
  -1   1  40    1.10    0.17
   0  -1  42    0.44    0.22
   1  -1 -42    0.05    1.03
  -1   1  42    0.37    0.23
   1   0  42    0.31    0.22
  -1   1  42    0.56    0.19
  -1   0 -42    0.72    1.04
   0  -1  42    0.36    0.18
   1   0  42    0.30    0.18
   1   0  44    0.86    0.25
  -1   1  44    0.84    0.21
   0  -1  44    1.07    0.21
   0   1 -44    1.87    1.21
   1   0  44    1.00    0.21
  -1   0 -44    0.72    1.09
  -1   1  44    0.92    0.26
   0  -1  44    0.74    0.25
  -1   1  46    0.45    0.24
   1  -1 -46    0.41    1.14
  -1   1  46    0.28    0.26
  -1   0 -46    0.16    1.14
   1   0  46    0.26    0.25
   0   1 -46    0.84    1.20
   0  -1  46    0.53    0.26
   1   0  46    0.32    0.23
   0  -1  46    0.25    0.23
   1   0  48   43.44    1.65
  -1   1  48   43.86    1.65
   0  -1  48   43.15    1.65
  -1   1  48   43.91    1.64
   0  -1  48   42.54    1.63
   1   0  48   43.02    1.64
   1   0  50    1.55    0.28
  -1   1  50    1.45    0.29
   0  -1  50    1.28    0.27
  -1   1  50    1.14    0.30
   0  -1  50    1.24    0.29
   1   0  50    1.35    0.29
  -1   1  52    0.22    0.29
   0  -1  52    0.18    0.28
   1   0  52    0.18    0.28
   1   0  52    0.01    0.28
  -1   1  52    0.00    0.28
   0  -1  52    0.23    0.28
  -1   1  54    7.68    0.42
   1   0  54    6.75    0.41
   1   0  54    7.34    0.42
   0  -1  54    6.82    0.41
   0  -1  54    7.32    0.41
  -1   1  54    6.95    0.41
  -1   1  56    0.77    0.27
   0  -1  56    0.60    0.24
   1   0  56    0.70    0.24
   0  -1  56    0.81    0.25
  -1   1  56    0.59    0.24
   1   0  56    0.98    0.27
  -1   1  58    0.40    0.24
  -1   1  58    0.46    0.20
   0  -1  58    0.40    0.24
   1   0  58    0.36    0.24
   1   0  58    0.21    0.21
   0  -1  58    0.35    0.21
   1   0  60   20.23    0.88
  -1   1  60   19.11    0.87
  -1   1  60   24.37    0.89
   0  -1  60   20.24    0.87
   1   0  60   24.62    0.89
   0  -1  60   24.23    0.89
  -1   1  62    7.49    0.35
   1   0  62    7.73    0.36
   0  -1  62    7.35    0.35
  -1  -1   0   55.90    1.45
  -2   1   0   54.66    1.45
   1  -2   0   57.73    1.45
   2  -1   1   37.09    1.98
   1  -2  -1   41.79    1.98
  -1  -1   1   38.75    1.98
   1   1   1   41.04    1.98
  -1  -1   1   38.70    1.98
   1  -2   1   40.21    1.98
   2  -1  -1   39.28    1.98
  -1  -1  -1   38.74    1.98
  -2   1   1   36.84    1.98
   1  -2  -2   61.42    2.12
   1   1   2   58.37    2.12
  -2   1  -2   55.78    2.12
   2  -1   2   55.24    2.12
  -1   2  -2   56.80    2.11
  -2   1   2   55.16    2.12
  -1  -1   2   57.25    2.12
   1  -2  -3   29.40    0.43
   1   1   3   27.88    0.43
  -2   1   3   28.44    0.43
   2  -1   3   28.35    0.43
  -2   1  -3   28.66    0.43
   1  -2  -3   29.67    0.44
   1   1  -3   28.19    0.43
  -1   2  -3   28.35    0.43
   2  -1   4  129.58    2.96
  -2   1  -4  131.05    2.96
  -2   1   4  129.88    2.96
   1  -2   4  136.58    2.96
   1   1  -4  128.93    2.95
   1  -2  -4  132.78    2.96
   1  -2   4  132.50    2.95
   1   1   4  125.24    2.95
   1  -2  -4  136.48    2.96
  -1   2  -4  130.42    2.96
  -2   1   5   29.67    0.67
   1  -2  -5   30.49    0.67
   1  -2   5   32.04    0.67
  -2   1  -5   30.13    0.67
   1  -2   5   30.28    0.67
   1   1   5   29.35    0.66
  -1   2  -5   29.81    0.67
   1  -2  -5   29.57    0.68
   1  -2  -5   31.68    0.67
   1   1  -5   29.69    0.67
   2  -1   5   29.64    0.67
   1  -2   5   29.64    0.67
   1  -2  -6  109.87    4.01
   1  -2  -6  106.20    4.01
   1   1   6   98.75    4.01
  -1  -1  -6  100.13    4.00
   1  -2   6  114.74    4.01
  -1  -1   6  105.62    4.01
   1  -2   6  102.05    4.01
   2  -1   6  104.30    4.01
  -1   2  -6  104.13    4.01
   1  -2   6  104.07    4.01
  -2   1  -6  103.62    4.01
   1   1  -6  102.61    4.01
   2  -1  -7   86.63    3.66
   1  -2   7   95.68    3.65
   1   1  -7   86.57    3.65
  -2   1  -7   88.39    3.66
   2  -1   7   90.66    3.65
   1   1   7   84.90    3.65
   2  -1   7   88.06    3.66
   1  -2  -7   94.71    3.65
  -1  -1   7   90.65    3.65
   1  -2  -7   87.48    3.66
   1  -2   7   88.44    3.65
  -1  -1  -7   83.20    3.65
  -1   2  -7   87.18    3.65
   1  -2   8    2.74    0.13
  -1  -1  -8    2.36    0.12
  -1  -1  -8    2.42    0.14
  -1  -1   8    2.44    0.14
   2  -1  -8    2.35    0.15
   1   1  -8    2.46    0.14
  -2   1  -8    2.39    0.14
   1  -2  -8    2.36    0.15
   2  -1   8    2.32    0.13
   2  -1   8    2.33    0.14
  -1   2  -8    2.37    0.14
   1  -2   8    2.39    0.13
   1   1   8    2.38    0.13
  -1  -1   8    2.60    0.12
   1  -2  -8    2.52    0.12
   1   1  -9    0.85    0.08
   2  -1   9    0.82    0.08
  -1  -1  -9    0.82    0.05
  -1   2  -9    0.89    0.08
   1  -2   9    0.92    0.05
  -1  -1   9    0.82    0.07
  -1  -1  -9    0.91    0.08
   1   1   9    0.87    0.07
   1  -2   9    0.81    0.06
   1  -2  -9    0.86    0.09
  -1  -1   9    0.87    0.05
   2  -1   9    0.84    0.06
   2  -1  -9    0.91    0.09
  -2   1  -9    0.89    0.08
   1  -2  -9    0.88    0.05
   1  -2  10   45.70    1.57
  -1   2 -10   45.25    1.58
   1   1  10   44.13    1.57
   2  -1  10   44.64    1.57
  -1  -1  10   45.18    1.56
  -2   1 -10   45.18    1.58
  -1  -1  10   45.06    1.57
  -1  -1 -10   44.96    1.57
   2  -1 -10   44.57    1.58
   1  -2 -10   44.87    1.58
  -1  -1 -10   44.73    1.56
   1   1 -10   45.16    1.57
  -1   2  10   43.33    1.58
   1   1  11   39.06    1.35
   1  -2  11   40.60    1.35
  -1  -1 -11   40.76    1.36
  -2   1  11   39.25    1.36
  -2   1 -11   40.08    1.36
   2  -1  11   39.92    1.35
  -1  -1  11   39.99    1.35
  -1  -1 -11   40.69    1.34
  -1  -1  11   39.64    1.34
   1   1 -11   39.82    1.36
   1   1  11   39.65    1.36
   1  -2 -11   39.83    1.36
   2  -1 -11   39.35    1.36
  -1   2  11   39.62    1.36
  -1   2 -11   40.38    1.36
   2  -1 -12   14.57    0.47
  -1   2 -12   14.71    0.47
  -1  -1 -12   14.49    0.47
   1   1  12   14.92    0.47
  -2   1 -12   14.65    0.47
  -1  -1  12   14.80    0.46
  -2   1  12   14.53    0.47
  -1   2  12   14.70    0.47
   1   1 -12   14.64    0.47
   1  -2 -12   14.66    0.47
   2  -1  12   14.69    0.46
   1  -2  12   14.83    0.46
  -1   2 -13   26.67    0.99
   1  -2  13   27.08    0.98
   2  -1  13   26.88    0.98
   2  -1 -13   26.61    1.00
   1   1  13   27.30    0.99
  -1  -1  13   26.80    0.99
  -1  -1 -13   26.55    0.99
  -2   1 -13   26.73    1.00
  -2   1  13   26.69    0.99
   1   1 -13   26.36    0.99
  -1   2  13   26.21    0.99
   1  -2 -13   26.26    1.00
   2  -1 -14    1.53    0.14
   1  -2 -14    1.39    0.14
  -2   1  14    1.48    0.11
  -1  -1  14    1.53    0.11
   1  -2  14    1.59    0.10
   2  -1  14    1.58    0.10
  -1  -1 -14    1.50    0.14
   1   1  14    1.49    0.11
  -2   1 -14    1.47    0.14
  -1   2 -14    1.51    0.13
  -1   2  14    1.47    0.12
   1   1 -14    1.45    0.14
   2  -1  15    0.42    0.08
  -1   2  15    0.31    0.10
   2  -1 -15    0.32    0.13
  -1  -1 -15    0.38    0.12
   1  -2 -15    0.33    0.12
   1   1  15    0.39    0.09
   1  -2  15    0.35    0.08
  -2   1  15    0.40    0.10
  -1  -1  15    0.36    0.09
   1   1 -15    0.36    0.12
  -2   1 -15    0.41    0.12
  -1   2 -15    0.33    0.12
   1  -2  16   38.12    1.42
   2  -1 -16   37.19    1.44
  -2   1 -16   38.52    1.44
  -1  -1 -16   38.13    1.44
  -1   2  16   37.82    1.43
   2  -1  16   37.74    1.42
   1   1 -16   38.19    1.44
   1   1  16   37.81    1.43
  -1   2 -16   38.61    1.44
   1  -2 -16   38.28    1.44
  -1  -1  16   37.90    1.42
  -2   1  16   37.76    1.43
  -2   1  17    0.51    0.11
   2  -1 -17    0.55    0.15
   1   1 -17    0.40    0.14
   1  -2  17    0.48    0.10
  -1  -1 -17    0.48    0.14
  -1  -1  17    0.44    0.10
   1  -2 -17    0.48    0.16
  -2   1 -17    0.46    0.15
  -1   2  17    0.51    0.11
   2  -1  17    0.50    0.09
  -1   2 -17    0.44    0.14
   1   1  17    0.40    0.11
  -2   1 -18    6.52    0.31
   2  -1  18    6.61    0.27
   1  -2 -18    6.48    0.31
   1   1 -18    6.54    0.31
  -1  -1  18    6.65    0.27
  -1   2  18    6.49    0.28
   1  -2  18    6.58    0.27
  -1   2 -18    6.69    0.31
  -1  -1 -18    6.57    0.31
  -2   1  18    6.47    0.28
   2  -1 -18    6.49    0.31
   1   1  18    6.91    0.28
  -1  -1  19    0.82    0.12
  -2   1 -19    0.98    0.18
  -1  -1 -19    0.88    0.18
  -2   1  19    0.93    0.13
   1  -2 -19    0.86    0.18
  -1   2  19    0.77    0.14
   1   1  19    0.90    0.13
   1  -2  19    0.93    0.11
   2  -1  19    0.79    0.11
   2  -1 -19    1.00    0.17
  -1   2 -19    0.85    0.17
   1   1 -19    1.07    0.18
  -1  -1  20    6.41    0.28
   1  -2 -20    6.49    0.33
  -1  -1 -20    6.53    0.33
   1  -2  20    6.26    0.27
   1   1 -20    6.54    0.32
  -1   2  20    6.52    0.29
  -2   1 -20    6.39    0.32
  -2   1  20    6.25    0.29
   2  -1  20    6.40    0.27
   2  -1 -20    6.39    0.33
   1   1  20    6.39    0.28
  -1   2 -20    6.43    0.33
   2  -1 -21    1.54    0.22
  -2   1 -21    1.73    0.22
   1  -2 -21    1.70    0.22
  -1  -1 -21    1.74    0.22
   2  -1  21    1.66    0.14
  -1   2  21    1.77    0.17
   1   1  21    1.59    0.15
  -1  -1  21    1.67    0.15
  -1   2 -21    1.77    0.21
   1  -2  21    1.92    0.14
   1   1 -21    1.87    0.23
  -2   1  21    1.64    0.16
   2  -1 -22   25.66    1.00
   1   1 -22   26.44    1.01
   1  -2 -22   26.14    1.00
  -1  -1  22   25.83    0.97
  -1  -1 -22   26.41    1.00
  -2   1  22   25.96    0.98
   1  -2  22   26.26    0.97
  -1   2 -22   26.47    1.00
  -1   2  22   25.80    0.98
   2  -1  22   25.55    0.96
  -2   1 -22   26.55    1.00
   1   1  22   26.16    0.97
   2  -1 -23    4.74    0.29
  -1  -1  23    4.69    0.22
   1  -2  23    4.75    0.20
   1   1 -23    4.55    0.29
  -2   1  23    4.78    0.23
  -1   2 -23    4.67    0.29
   1  -2 -23    4.89    0.30
  -1  -1 -23    4.72    0.29
   2  -1  23    4.75    0.20
  -2   1 -23    4.76    0.28
   1   1  23    4.92    0.22
  -1   2  23    4.70    0.23
  -1   2 -24   25.47    0.99
  -1  -1  24   24.89    0.95
   1   1 -24   25.13    0.99
  -2   1 -24   25.82    0.99
   2  -1 -24   25.48    0.99
  -1  -1 -24   25.81    0.99
   1  -2  24   25.11    0.94
   2  -1  24   25.00    0.94
   1  -2 -24   25.27    0.99
   1   1  24   25.20    0.95
  -2   1  24   25.14    0.96
  -1   2  24   25.56    0.96
  -1   2 -25    4.42    0.31
  -2   1  25    4.16    0.23
  -1  -1 -25    4.49    0.31
   1  -2 -25    4.42    0.32
  -2   1 -25    4.20    0.30
   1   1 -25    4.25    0.30
   1   1  25    4.23    0.23
  -1   2  25    4.32    0.24
   1  -2  25    4.27    0.21
  -1  -1  25    4.24    0.22
   1  -2  25    4.30    0.23
   2  -1 -25    4.37    0.32
   2  -1  25    4.33    0.21
  -1  -1 -26   40.23    1.55
  -1  -1  26   39.48    1.51
   1   1 -26   40.54    1.56
  -2   1  26   39.65    1.52
   1  -2 -26   40.23    1.56
  -1   2 -26   40.31    1.56
   1  -2  26   41.44    1.52
   2  -1 -26   39.75    1.56
   2  -1  26   40.92    1.51
  -2   1 -26   39.86    1.56
   1  -2  26   39.88    1.51
  -1   2  26   39.96    1.52
   1   1  26   39.95    1.52
  -1   2 -27   16.50    0.74
  -2   1  27   15.40    0.68
   2  -1  27   15.96    0.67
  -2   1 -27   16.14    0.74
  -1   2  27   15.72    0.68
   1  -2 -27   15.95    0.74
  -1  -1  27   15.64    0.67
   1  -2  27   16.93    0.68
  -1  -1 -27   15.95    0.74
   1  -2  27   15.85    0.67
   1   1  27   15.96    0.67
   1   1 -27   16.09    0.75
   2  -1  28    0.12    0.18
   1  -2  28    0.15    0.19
  -1   2 -28    0.05    0.31
   2  -1  28    0.25    0.18
  -1   2  28    0.13    0.21
   1  -2  28    0.09    0.17
  -1  -1  28    0.22    0.19
   1   1 -28    0.44    0.32
  -2   1  28    0.20    0.20
  -2   1 -28    0.23    0.32
  -1  -1 -28    0.01    0.31
   1  -2 -28    0.17    0.30
   1   1  28    0.23    0.20
  -2   1 -29   37.55    1.37
   1   1 -29   36.65    1.37
  -1  -1 -29   36.54    1.36
   1  -2  29   37.60    1.31
   2  -1  29   38.02    1.30
  -1   2 -29   37.42    1.37
  -2   1  29   36.70    1.31
  -1   2  29   36.88    1.32
   2  -1  29   36.63    1.30
   1   1  29   37.81    1.32
   1  -2  29   36.91    1.30
  -1  -1  29   36.07    1.30
   1  -2  30    0.88    0.20
  -1   2 -30    1.01    0.36
  -1   2  30    0.91    0.15
  -1  -1  30    0.91    0.15
   1   1  30    0.94    0.23
   2  -1  30    0.86    0.20
  -1  -1  30    1.03    0.25
  -2   1 -30    0.97    0.36
  -1  -1 -30    0.86    0.35
   1   1 -30    1.02    0.35
   2  -1  30    1.08    0.20
   1  -2  30    0.87    0.21
  -1  -1  30    1.01    0.22
  -2   1  30    0.79    0.15
  -1   2  30    0.87    0.24
  -2   1  30    0.97    0.23
  -1  -1  31    0.80    0.21
  -1   2  31    0.84    0.24
  -2   1  31    0.85    0.23
  -1  -1 -31    0.80    0.36
   1  -2 -31    1.35    0.59
  -1  -1  31    0.86    0.16
   2  -1  31    0.95    0.21
   2  -1  31    0.94    0.21
   1  -2  31    0.72    0.20
  -1  -1  31    0.95    0.26
  -2   1 -31    0.70    0.35
  -1   2 -31    0.58    0.37
   1   1  31    1.04    0.23
  -2   1  31    0.69    0.16
   1  -2  31    0.81    0.22
   2  -1  32   39.62    1.47
  -2   1 -32   39.87    1.55
   2  -1  32   39.22    1.46
   1  -2  32   40.81    1.48
   1  -2 -32   45.63    1.72
  -1  -1  32   36.19    1.42
   1  -2  32   39.97    1.47
  -1  -1  32   42.30    1.49
  -2   1  32   32.36    1.42
  -1  -1  32   38.88    1.47
   1   1  32   40.45    1.48
  -1   2 -32   39.50    1.56
  -1  -1 -32   39.66    1.55
  -2   1  32   39.22    1.48
  -1   2  32   39.92    1.49
  -1  -1 -33    2.85    0.67
  -2   1  33    1.50    0.20
  -1  -1 -33    2.08    0.43
   2  -1  33    2.13    0.25
   1   1  33    2.28    0.28
   1   1  33    2.17    0.29
   1   1  33    1.83    0.13
  -2   1 -33    1.90    0.44
  -2   1  33    1.92    0.13
  -1   2 -33    2.27    0.44
   2  -1  33    1.84    0.14
  -1  -1  33    1.78    0.21
  -1  -1  33    1.90    0.13
  -1  -1  33    2.14    0.30
  -2   1  33    2.15    0.29
  -1  -1  33    2.06    0.28
   2  -1  33    2.05    0.27
  -1   2  33    2.12    0.30
   1  -2  33    1.91    0.26
   1  -2  33    1.84    0.14
   1  -2  33    2.25    0.27
  -1   2  33    1.93    0.13
   1  -2 -33    3.11    0.70
  -1  -1  33    1.91    0.15
   1  -2 -34   14.87    0.95
  -2   1  34   10.28    0.48
  -1  -1  34   11.26    0.44
  -1   2  34   12.39    0.57
   1   1  34   11.41    0.45
  -2   1  34   11.00    0.44
   2  -1  34   12.58    0.54
  -1   2  34   10.88    0.45
   1  -2  34   11.00    0.44
   1  -2  34   13.26    0.55
   2  -1  34   12.85    0.53
  -2   1 -34   12.75    0.68
  -1  -1 -34   15.51    0.95
  -2   1  34   12.47    0.56
  -1   2  34   11.06    0.44
   1   1  34   11.44    0.44
  -1  -1  34   13.24    0.57
  -1  -1  34   12.55    0.55
  -1   2 -34   12.20    0.69
   1   1  34   13.52    0.55
   2  -1  34   11.03    0.44
   1   1  34   12.58    0.56
  -2   1  34   11.54    0.45
   1  -2  34   12.48    0.54
  -1  -1  34   11.32    0.44
  -1  -1  34   11.64    0.48
  -1   2  35    0.05    0.14
   1   1  35    0.11    0.12
  -2   1  35   -0.15    0.32
   1   1  35    0.07    0.14
  -1  -1  35    0.05    0.11
  -2   1  35    0.10    0.12
  -1  -1  35    0.23    0.27
  -2   1  35    0.26    0.28
  -1   2  35    0.11    0.12
  -2   1 -35    0.48    0.43
  -1  -1 -35    0.47    0.73
   1  -2  35    0.07    0.26
   2  -1  35    0.01    0.23
  -2   1  35    0.18    0.14
   1  -2  35    0.07    0.13
  -1   2 -35    0.17    0.43
   1   1  35    0.16    0.28
   2  -1 -35    0.26    0.77
   2  -1  35    0.03    0.25
   1   1  35    0.26    0.25
  -1  -1  35    0.16    0.14
  -1  -1  35    0.12    0.29
   2  -1  35    0.05    0.13
  -1   2  35    0.27    0.29
   1  -2  35    0.18    0.25
   1  -2 -35    0.47    0.70
  -2   1  36    2.29    0.16
   1   1  36    2.69    0.29
   1   1  36    2.44    0.32
  -1  -1  36    2.48    0.30
   2  -1  36    2.82    0.31
  -1  -1  36    2.38    0.18
   1  -2  36    2.72    0.30
  -2   1 -36    2.32    0.47
   2  -1  36    2.18    0.17
   1  -2  36    2.62    0.30
  -1   2  36    2.31    0.18
  -1   2  36    2.33    0.16
   1  -2  36    2.04    0.17
  -2   1  36    2.57    0.35
  -1   2  36    2.56    0.34
  -1  -1  36    2.14    0.15
   2  -1 -36    3.36    0.88
  -1  -1 -36    3.12    0.76
   1   1  36    2.26    0.15
  -2   1  36    2.43    0.33
   1   1  36    2.14    0.18
  -1   2  36    2.81    0.35
   1  -2 -36    3.55    0.79
  -1  -1  36    2.68    0.34
  -2   1  36    2.39    0.18
  -1  -1  37    0.62    0.28
  -2   1  37    0.49    0.13
  -2   1  37    0.46    0.33
   1  -2  37    0.47    0.28
  -2   1 -37    0.53    0.81
  -1  -1  37    0.43    0.16
  -1   2  37    0.42    0.14
  -1   2  37    0.39    0.32
  -2   1  37    0.53    0.17
   1  -2  37    0.44    0.27
   1   1  37    0.46    0.13
   1  -2  37    0.49    0.16
   1  -2 -37   -0.06    0.81
   1   1  37    0.46    0.16
   2  -1  37    0.46    0.16
  -2   1  37    0.45    0.31
   1   1  37    0.41    0.30
  -1   2  37    0.51    0.16
  -1  -1  37    0.46    0.31
   2  -1 -37    0.04    0.84
  -1  -1 -37    0.78    0.78
  -1  -1  37    0.46    0.13
  -1   2  37    0.53    0.32
   2  -1  37    0.53    0.29
  -1   2  38   23.29    0.91
  -2   1  38   23.73    0.91
  -1   2  38   25.98    1.05
  -2   1 -38   34.09    1.51
   2  -1 -38   33.55    1.56
   2  -1  38   23.55    0.92
   1   1  38   26.31    1.04
   1  -2 -38   31.20    1.46
  -2   1  38   27.15    1.06
  -1   2  38   27.93    1.05
   1   1  38   22.89    0.92
  -1  -1 -38   33.49    1.46
  -1  -1  38   26.53    1.04
  -2   1  38   24.39    0.92
   1  -2  38   25.20    1.01
  -1  -1  38   22.98    0.91
   1  -2  38   23.11    0.92
  -1   2  38   24.04    0.92
  -1  -1  38   24.74    1.02
  -2   1  38   25.10    1.03
   1   1  38   22.79    0.91
  -1  -1  38   22.54    0.92
  -1  -1 -39    1.21    0.86
  -2   1  39    1.37    0.35
  -2   1 -39    1.97    0.95
  -1   2  39    1.22    0.17
   1   1  39    1.23    0.35
   2  -1  39    1.31    0.19
  -1   2  39    1.23    0.20
   1  -2 -39    2.05    0.90
  -1  -1  39    1.34    0.34
   2  -1 -39    2.71    0.95
  -1  -1  39    1.32    0.31
  -2   1  39    1.53    0.37
  -2   1  39    1.30    0.16
   1   1  39    1.24    0.17
  -1   2  39    1.09    0.35
   1   1  39    1.09    0.19
  -1  -1  39    1.26    0.19
   1  -2  39    1.23    0.19
  -1  -1  39    1.24    0.16
   1   1 -39    1.33    1.02
  -2   1  39    1.28    0.19
  -1  -1  40    0.65    0.16
   1   1 -40    0.58    1.07
  -2   1  40    0.61    0.35
  -2   1 -40    0.29    0.97
  -1   2 -40    1.45    1.05
  -1   2  40    0.91    0.21
  -2   1  40    0.68    0.21
  -1  -1 -40    0.82    0.92
   1   1  40    0.60    0.35
  -1   2  40    0.56    0.36
  -2   1  40    0.71    0.37
  -2   1  40    0.77    0.17
   2  -1 -40    0.52    0.99
  -1   2  40    0.75    0.17
   1   1  40    0.64    0.17
   1  -2 -40    1.45    0.94
   1  -2  40    0.68    0.20
   1   1  40    0.60    0.20
  -1  -1  40    0.73    0.20
   2  -1  40    0.59    0.20
  -1  -1  40    0.56    0.32
  -1   2  41    0.27    0.37
   1  -2 -41    0.91    0.96
  -2   1  41    0.19    0.21
   1  -2  41    0.32    0.20
  -1  -1  41    0.22    0.17
  -1   2  41    0.09    0.18
  -1  -1 -41    0.84    0.95
   1   1 -41   -0.27    1.11
  -2   1 -41    0.15    0.99
   2  -1 -41    0.16    1.03
  -2   1  41    0.16    0.35
   1   1  41    0.27    0.18
   2  -1  41    0.17    0.21
  -2   1  41    0.28    0.18
  -1   2  41    0.36    0.21
   1   1  41    0.16    0.21
  -1  -1  41    0.24    0.21
  -1   2 -41    0.07    1.09
  -2   1  42    1.79    0.21
   1   1  42    1.54    0.24
  -1  -1  42    1.56    0.19
  -1   2  42    1.56    0.21
   2  -1 -42    2.99    1.12
   1  -2 -42    2.44    1.03
  -1   2 -42    1.52    1.14
  -1   2  42    1.65    0.24
  -1   2  42    1.53    0.40
  -2   1  42    1.67    0.25
   1   1 -42    2.74    1.16
  -2   1  42    1.62    0.39
  -1  -1 -42    2.09    1.02
   1  -2  42    1.39    0.23
   2  -1  42    1.47    0.23
  -1  -1  42    1.46    0.24
   1   1  42    1.71    0.21
  -1   2  43   10.13    0.42
  -1  -1  43   10.31    0.44
   1   1  43   10.52    0.42
   1  -2 -43   14.57    1.24
  -2   1  43   10.77    0.44
   1   1  43   10.29    0.44
  -1   2  43   10.82    0.45
  -1  -1 -43   13.95    1.22
   1  -2  43   10.24    0.44
  -1  -1  43   10.55    0.42
   2  -1  43   10.32    0.44
  -1   2 -43   14.77    1.39
  -2   1  43   10.29    0.42
   2  -1 -43   14.99    1.34
  -2   1 -43   14.70    1.29
   1   1 -43   16.06    1.37
  -1   2  44    3.70    0.27
  -1  -1  44    3.63    0.27
   2  -1 -44    4.57    1.22
   1  -2  44    3.79    0.29
  -2   1  44    3.60    0.30
  -1  -1  44    3.60    0.30
   1   1  44    3.49    0.27
  -1  -1 -44    4.05    1.12
   2  -1  44    3.43    0.30
  -2   1  44    3.51    0.27
   1   1  44    3.87    0.29
  -2   1 -44    4.35    1.20
   1  -2 -44    3.91    1.11
   1   1 -44    5.50    1.28
  -1   2 -44    5.23    1.26
  -1   2  44    4.05    0.31
  -2   1 -45   11.48    1.32
  -2   1  45    8.39    0.40
  -1  -1  45    8.50    0.39
   1  -2  45    8.49    0.41
   2  -1  45    8.73    0.41
   1  -2 -45   10.93    1.25
   1   1  45    8.59    0.42
   1   1 -45   12.00    1.41
   2  -1 -45   12.04    1.33
  -1   2  45    9.04    0.42
  -1   2  45    8.72    0.39
  -1  -1  45    8.90    0.42
   1   1  45    8.41    0.39
  -1  -1 -45   11.59    1.22
  -2   1  45    8.44    0.42
  -1   2 -45   11.09    1.40
  -1  -1  46    1.99    0.28
  -1  -1  46    1.83    0.24
   1   1  46    1.78    0.27
   2  -1  46    1.85    0.27
   1  -2  46    1.99    0.26
   2  -1 -46    2.54    1.18
  -2   1 -46    2.62    1.21
  -2   1  46    1.89    0.28
   1   1  46    1.76    0.24
  -1   2  46    1.97    0.28
  -2   1  46    1.90    0.25
  -1   2  46    1.97    0.25
   1   1 -46    2.51    1.27
  -1  -1 -46    2.86    1.11
   1  -2 -46    2.52    1.11
  -1   2 -46    3.27    1.26
   1   1 -47    2.74    1.29
  -1   2  47    1.58    0.29
  -2   1  47    1.98    0.28
   1  -2 -47    2.53    1.13
  -1   2 -47    2.30    1.31
  -1  -1  47    1.81    0.24
   1   1  47    1.76    0.29
   2  -1 -47    3.56    1.22
  -2   1 -47    2.27    1.21
  -1  -1  47    1.88    0.28
   2  -1  47    1.64    0.28
   1  -2  47    1.84    0.29
  -2   1  47    1.94    0.27
  -1   2  47    1.90    0.26
  -1  -1 -47    2.70    1.13
   1   1  47    1.77    0.26
  -2   1  48    2.84    0.29
  -1  -1  48    2.94    0.27
  -1   2  48    2.46    0.31
  -1  -1  48    2.75    0.31
   1  -2  48    2.39    0.30
   1   1  48    2.75    0.29
   2  -1  48    2.57    0.31
  -1   2  48    2.67    0.30
  -2   1  48    2.89    0.31
   1   1  48    2.72    0.31
  -2   1  49    0.91    0.27
  -1   2  49    0.96    0.29
   1   1  49    0.92    0.29
   1  -2  49    1.06    0.29
  -2   1  49    0.97    0.29
  -1  -1  49    0.95    0.30
  -1  -1  49    0.66    0.26
  -1   2  49    1.08    0.28
   1   1  49    1.01    0.27
   2  -1  49    0.75    0.30
  -1  -1  50    6.26    0.39
  -2   1  50    5.88    0.39
   2  -1  50    5.99    0.39
  -1   2  50    6.46    0.39
  -1   2  50    6.18    0.38
  -1  -1  50    6.25    0.37
  -2   1  50    6.61    0.38
   1   1  50    6.10    0.38
   1  -2  50    6.04    0.39
   1   1  50    6.26    0.39
  -2   1  51    0.21    0.29
   1   1  51    0.11    0.28
   1   1  51   -0.02    0.29
  -1   2  51    0.22    0.28
   2  -1  51    0.18    0.29
  -1  -1  51    0.01    0.26
   1  -2  51    0.16    0.28
  -1   2  51    0.20    0.29
  -1  -1  51    0.00    0.28
  -2   1  51   -0.16    0.28
   1   1  52    4.29    0.35
   1  -2  52    3.80    0.34
  -1   2  52    4.07    0.35
   1   1  52    4.18    0.34
  -2   1  52    4.01    0.34
  -1  -1  52    3.94    0.34
   2  -1  52    4.26    0.34
  -2   1  52    4.10    0.34
  -1  -1  52    4.50    0.34
  -1   2  52    3.80    0.34
   1   1  53    3.07    0.30
  -1   2  53    3.03    0.29
   1   1  53    3.19    0.31
  -1   2  53    3.08    0.32
  -2   1  53    3.17    0.30
   2  -1  53    3.07    0.31
  -2   1  53    3.32    0.32
  -1  -1  53    3.11    0.30
  -1  -1  53    3.07    0.31
   1  -2  53    3.08    0.30
   2  -1  54    4.97    0.35
  -1  -1  54    4.68    0.35
   1  -2  54    5.04    0.35
  -1  -1  54    5.30    0.35
   1   1  54    4.99    0.35
  -1   2  54    5.55    0.37
  -2   1  54    4.98    0.35
  -1   2  54    5.05    0.35
  -2   1  54    5.53    0.36
   1   1  54    5.43    0.37
  -2   1  55    0.61    0.25
  -2   1  55    0.56    0.29
   2  -1  55    0.44    0.27
  -1  -1  55    0.50    0.26
   1   1  55    0.65    0.26
   1   1  55    0.64    0.28
   1  -2  55    0.25    0.26
  -1   2  55    0.38    0.25
  -1  -1  55    0.39    0.27
  -1   2  55    0.51    0.28
   1   1  56    0.33    0.27
  -1  -1  56    0.15    0.24
   1   1  56    0.20    0.24
   2  -1  56    0.30    0.25
  -1   2  56    0.22    0.27
  -1   2  56    0.44    0.24
  -2   1  56    0.26    0.26
   1  -2  56    0.04    0.24
  -1  -1  56    0.29    0.26
  -2   1  56    0.33    0.23
  -2   1  57    0.03    0.22
   1   1  57    0.14    0.22
   1   1  57    0.35    0.26
  -2   1  57    0.01    0.26
  -1  -1  57    0.13    0.24
  -1   2  57    0.00    0.27
   2  -1  57    0.22    0.23
   1  -2  57    0.19    0.23
  -1   2  57    0.13    0.21
  -1  -1  57    0.08    0.23
   2  -1  58    8.05    0.40
  -2   1  58    8.51    0.41
  -1  -1  58    7.78    0.39
  -2   1  58    7.72    0.39
   1   1  58    8.80    0.42
   1   1  58    7.91    0.39
  -1   2  58    9.13    0.42
  -1   2  58    7.73    0.39
   1  -2  58    7.97    0.40
  -1  -1  58    8.43    0.41
  -2   1  59    4.09    0.26
  -1  -1  59    4.23    0.26
   1   1  59    3.74    0.23
  -1  -1  59    3.72    0.23
   2  -1  59    3.72    0.24
  -1   2  59    3.66    0.22
   1  -2  59    3.74    0.24
  -2   1  59    3.65    0.22
   1   1  59    4.54    0.27
  -1   2  59    4.17    0.27
   2  -1  60    0.16    0.17
   1   1  60    0.15    0.21
  -2   1  60    0.27    0.20
  -1   2  60    0.35    0.20
  -1  -1  60    0.32    0.20
   1  -2  60    0.31    0.17
   1   1  60    0.12    0.16
  -1   2  60    0.17    0.14
  -1   2  61    0.49    0.18
  -1  -1 -61    0.43    0.32
   2  -1  61    0.27    0.15
  -2   1 -61    0.48    0.34
  -1  -1  61    0.31    0.18
   1   1  61    0.34    0.13
  -2   1  61    0.28    0.18
   1   1  61    0.40    0.19
  -2   1  62    2.41    0.19
  -1  -1 -62    3.46    0.30
   1   1  62    2.12    0.20
  -1   2  62    2.21    0.20
  -2   1 -62    3.65    0.32
  -1  -1  62    2.22    0.19
  -2   1 -63    0.74    0.26
  -2   1  63    0.50    0.13
  -1  -1  63    0.58    0.13
   1   1  63    0.67    0.14
  -1   2  63    0.54    0.13
  -1   2 -63    0.84    0.25
  -1  -1 -63    0.82    0.23
   1   1 -63    0.78    0.23
  -2   0  62    2.22    0.20
   0   2  62    2.47    0.21
   2  -2  60    0.09    0.17
   0   2  60   -0.03    0.15
  -2   0  60    0.10    0.20
   0   2  60   -0.03    0.21
   0   2  58   10.96    0.44
   2  -2  58    9.34    0.42
  -2   0  58   11.10    0.43
   0   2  58    9.54    0.41
  -2   0  58    9.39    0.40
   0   2  56    0.08    0.24
  -2   0  56    0.15    0.26
   0   2  56    0.19    0.27
   2  -2  56   -0.10    0.25
  -2   0  56    0.10    0.24
  -2   0  54    0.01    0.26
   0   2  54    0.21    0.27
  -2   0  54    0.09    0.28
   0   2  54    0.41    0.29
   2  -2  54    0.27    0.27
   2  -2  52    3.26    0.32
   0   2  52    3.24    0.31
  -2   0  52    3.50    0.31
  -2   0  52    3.56    0.32
   0   2  52    3.18    0.32
   0   2  50    5.37    0.36
  -2   0  50    5.41    0.36
   0   2  50    5.26    0.37
   2  -2  50    5.22    0.37
  -2   0  50    5.18    0.37
   0   2  48   22.18    0.95
  -2   0  48   21.61    0.94
  -2   0  48   22.18    0.95
   2  -2  48   21.53    0.95
   0   2  48   22.36    0.94
   0   2  46    0.69    0.27
   2  -2  46    0.71    0.25
  -2   0  46    0.76    0.26
  -2   2 -46    0.96    1.24
  -2   0  46    0.66    0.23
   0   2  46    0.71    0.24
   0  -2 -46    1.39    1.05
   2   0 -46    1.03    1.21
  -2   0  44    9.08    0.48
   2   0 -44   14.04    1.43
   0   2  44    9.51    0.46
   0  -2 -44   11.77    1.24
   0   2  44    8.95    0.49
  -2   0  44    9.22    0.46
  -2   2 -44   15.50    1.43
   2  -2  44    9.17    0.48
   2   0 -42   12.17    1.29
  -2   0  42    9.17    0.40
   2  -2  42    8.96    0.41
   0   2  42    8.94    0.40
  -2   2 -42   12.91    1.31
  -2   0  42    9.00    0.42
   0   2  42    9.12    0.42
   0  -2 -42   12.86    1.15
   2  -2  40    6.08    0.26
   0   2  40    6.36    0.27
  -2   0  40    6.42    0.27
   0   2  40    6.02    0.23
  -2   2 -40    8.74    1.12
  -2   0  40    6.08    0.24
  -2   0  40    6.19    0.40
   0   2  40    6.82    0.44
   2   0 -40    9.34    1.14
   0  -2 -40    7.97    0.96
  -2   0  40    6.60    0.43
  -2   0  38    0.44    0.14
   2   0 -38    0.70    0.96
  -2   0  38    0.31    0.32
   0  -2 -38    0.78    0.82
   0   2  38    0.25    0.18
   0   2  38    0.31    0.33
  -2   0  38    0.29    0.17
  -2   0  38    0.42    0.35
   2  -2  38    0.31    0.16
   0   2  38    0.35    0.15
   0  -2 -36   48.28    1.68
   0   2  36   37.62    1.27
  -2   0  36   36.58    1.27
   0   2  36   36.97    1.26
  -2   0  36   36.75    1.26
  -2   0  36   43.11    1.39
  -2   2 -36   40.03    1.46
  -2   0  36   40.74    1.36
   0   2  36   42.86    1.37
   2  -2  36   37.08    1.27
   2  -2  36   41.84    1.35
   0   2  36   42.26    1.38
  -2   0  34    0.20    0.27
   0  -2 -34    0.65    0.68
  -2   0  34    0.29    0.11
  -2   0  34    0.31    0.30
   2  -2  34    0.34    0.23
   0   2  34    0.31    0.27
   0   2  34    0.29    0.11
   2  -2  34    0.27    0.13
   0   2  34    0.35    0.13
  -2   0  34    0.31    0.13
   2  -2  34    0.43    0.24
  -2   0  34    0.29    0.20
  -2   2 -34    0.30    0.43
  -2   0  32   66.31    2.29
  -2   2 -32   66.71    2.36
   2  -2  32   68.33    2.28
   0   2  32   69.22    2.30
   2  -2  32   68.27    2.28
  -2   2 -30    2.50    0.38
  -2   0  30    2.34    0.25
  -2   0  30    2.08    0.18
   2  -2  30    2.73    0.23
   0  -2 -30    2.74    0.38
   2  -2  30    2.80    0.24
   0   2  30    2.63    0.27
  -2   2 -28   32.70    1.42
   2  -2  28   34.18    1.37
  -2   0  28   32.43    1.37
   0  -2 -28   32.54    1.42
   0   2  28   32.94    1.38
   2  -2  28   32.54    1.36
   2  -2  26    9.21    0.40
  -2   2 -26    9.57    0.49
  -2   0  26    9.28    0.42
   0   2  26    9.41    0.42
   2   0 -26    9.29    0.49
   2  -2  26    9.58    0.41
   0  -2 -26    9.46    0.48
  -2   2 -24    5.02    0.35
   2  -2  24    5.50    0.28
  -2   0  24    5.25    0.29
   0   2  24    5.45    0.30
   2   0 -24    5.27    0.36
   2  -2  24    5.52    0.27
   0  -2 -24    5.28    0.36
   0  -2 -22   46.36    1.58
   2  -2  22   46.16    1.55
   2   0 -22   46.06    1.59
  -2   2 -22   46.02    1.58
  -2   0  22   45.98    1.56
   0   2  22   45.41    1.56
  -2   0  20  269.75   10.09
   0  -2 -20  276.31   10.11
   0   2  20  270.27   10.10
   2  -2  20  274.14   10.09
  -2   2 -20  273.71   10.11
   2   0 -20  273.05   10.11
   2  -2  18    0.34    0.10
   2   0 -18    0.36    0.17
   0   2  18    0.32    0.12
  -2   0  18    0.44    0.11
   0  -2 -18    0.43    0.16
  -2   2 -18    0.32    0.15
  -2   0  16    7.95    0.42
  -2   2 -16    8.28    0.43
   2   0 -16    8.15    0.44
   0  -2 -16    8.14    0.43
   0   2  16    8.03    0.42
   2  -2  16    8.13    0.40
  -2   0  14  244.22    8.22
   0   2  14  242.08    8.23
   0  -2 -14  245.53    8.23
   2   0 -14  238.56    8.23
   2  -2  14  245.10    8.22
  -2   2 -14  246.08    8.23
   0  -2 -12   84.17    3.18
   2   0 -12   82.94    3.20
   0   2  12   83.56    3.21
   2  -2  12   84.10    3.19
  -2   2 -12   85.63    3.21
  -2   0  12   83.89    3.20
  -2   0  12   84.50    3.18
   0  -2 -12   84.39    3.20
   2  -2  10   43.13    2.00
   0   2  10   42.74    2.00
   0  -2 -10   43.25    1.99
  -2   0  10   41.42    2.00
   0  -2 -10   42.92    2.01
   2   0 -10   42.24    2.01
  -2   2 -10   43.12    2.01
   0  -2  -8    9.20    0.43
   2  -2   8    8.83    0.43
   2   0  -8    8.19    0.44
   0   2   8    8.52    0.43
  -2   2  -8    8.36    0.44
  -2   2  -6   52.48    2.04
   2   0  -6   50.05    2.04
   0   2   6   47.06    2.04
   2  -2   6   50.01    2.04
   2  -2   6   51.77    2.04
   0  -2  -6   56.01    2.04
   2  -2   4   13.44    0.59
   2  -2   4   14.12    0.58
   0   2   4   12.69    0.58
  -2   2  -4   14.60    0.58
   0  -2  -4   14.20    0.58
  -2   0   4   12.86    0.58
  -2   2  -2  664.13   14.50
   2  -2   2  669.56   14.50
  -2   0   2  668.57   14.50
   0  -2  -2  677.33   14.50
   2   0   0   68.47    2.44
   0  -2   0   68.60    2.44
  -2   0   0   65.70    2.44
  -2   2   2  737.71   23.54
   0  -2   2  768.97   23.54
   2   0   2  743.48   23.54
   0   2  -2  740.09   23.54
   0   2  -4   40.32    0.45
   2   0   4   40.09    0.45
   0  -2   4   40.88    0.45
  -2   2   4   40.34    0.45
   2  -2  -4   40.27    0.46
   0  -2   6    0.36    0.04
   0  -2   6    0.36    0.03
   0   2  -6    0.32    0.04
   0   2  -8    4.84    0.19
   0  -2   8    4.83    0.18
   2   0   8    4.70    0.19
   0  -2   8    5.07    0.18
  -2   0  -8    4.97    0.19
   2  -2  -8    4.88    0.19
   2  -2 -10   46.47    1.72
   2   0  10   45.27    1.71
  -2   0 -10   46.86    1.72
   0  -2  10   45.90    1.71
   2   0  10   46.46    1.71
   0   2 -10   46.37    1.71
   0  -2  10   49.09    1.70
  -2   2  12    6.39    0.14
   2  -2 -12    6.66    0.16
   0  -2  12    6.67    0.10
  -2   0 -12    6.29    0.10
   0   2 -12    6.63    0.15
   0  -2  12    6.49    0.13
   2   0  12    6.34    0.14
   2   0  12    6.63    0.13
  -2   0 -12    6.56    0.15
  -2   2  14   61.31    1.69
   2  -2 -14   61.06    1.70
   0   2 -14   61.87    1.70
   2   0  14   61.27    1.69
   0  -2  14   61.62    1.69
  -2   0 -14   61.76    1.70
  -2   0 -16   10.38    0.37
  -2   2  16    9.96    0.35
   0   2 -16   10.49    0.37
   2   0  16   10.10    0.34
   0  -2  16   10.20    0.34
   2  -2 -16   10.24    0.37
  -2   2  18    4.78    0.18
  -2   0 -18    4.94    0.22
   0   2 -18    4.65    0.21
   0  -2  18    4.69    0.17
   2   0  18    4.74    0.17
   2  -2 -18    4.90    0.22
  -2   2  20    8.43    0.37
   2   0  20    8.65    0.36
  -2   0 -20    8.42    0.40
   2  -2 -20    8.62    0.41
   0  -2  20    8.61    0.36
   0   2 -20    8.56    0.40
   0   2 -22   40.28    1.59
   0  -2  22   39.76    1.56
   2   0  22   41.14    1.57
   2  -2 -22   40.49    1.60
  -2   0 -22   41.41    1.60
  -2   2  22   40.54    1.57
   0   2 -24    9.41    0.54
   2  -2 -24    9.09    0.54
   0  -2  24    9.13    0.47
  -2   0 -24    9.21    0.53
  -2   2  24    9.33    0.49
   2   0  24    9.51    0.48
  -2   0 -26    1.30    0.30
   2   0  26    1.19    0.18
   0  -2  26    1.16    0.18
   0   2 -26    1.07    0.30
   0  -2  26    1.49    0.21
  -2   2  26    1.21    0.21
   0  -2  28    0.12    0.20
   2   0  28    0.22    0.19
  -2   2  28    0.19    0.21
  -2   0 -28    0.34    0.31
   0   2 -28   -0.07    0.30
   0  -2  28    0.03    0.18
   2   0  30   22.85    0.84
  -2   0 -30   22.85    0.93
   0  -2  30   23.19    0.85
   0   2 -30   22.68    0.93
  -2   2  30   22.06    0.85
   0  -2  30   22.18    0.84
   2   0  30   23.54    0.84
   0  -2  32   47.20    1.70
  -2   0 -32   46.51    1.78
   2   0  32   48.70    1.70
   2   0  32   48.36    1.71
  -2   2  32   47.30    1.72
   0  -2  32   49.46    1.72
   0   2 -32   47.88    1.79
  -2   2  34   69.65    2.21
  -2   0 -34   69.44    2.28
   0  -2  34   71.52    2.20
   2   0  34   71.01    2.18
  -2   2  34   63.01    2.12
   0  -2  34   62.85    2.12
   0  -2  34   69.25    2.19
  -2   2  34   62.10    2.11
   2   0  34   71.20    2.20
   2   0  34   62.49    2.12
  -2   0 -36    3.76    0.80
   2   0  36    3.30    0.34
  -2   2  36    2.96    0.36
  -2   2  36    2.83    0.19
  -2   2  36    2.84    0.20
   0  -2  36    2.91    0.20
   0  -2  36    3.24    0.35
   2  -2 -36    3.60    0.84
   0  -2  36    3.22    0.32
   2   0  36    2.69    0.20
   0  -2  38    1.78    0.19
  -2   0 -38    1.49    0.87
  -2   2  38    1.58    0.17
   2   0  38    1.78    0.19
   2   0  38    1.93    0.33
   0  -2  38    1.65    0.32
  -2   2  38    1.58    0.36
  -2   2  38    1.98    0.38
   0  -2  38    1.85    0.30
  -2   2  38    1.67    0.20
  -2   2  40   14.13    0.50
   2  -2 -40   19.81    1.24
   2   0  40   14.13    0.51
  -2   2  40   13.99    0.51
   0  -2  40   14.10    0.51
   0   2 -40   19.45    1.36
  -2   0 -40   19.36    1.18
  -2   2  40   14.78    0.66
   2   0  42    9.59    0.42
   0   2 -42   13.72    1.38
  -2   2  42    9.87    0.59
  -2   2  42    9.78    0.43
   2  -2 -42   12.32    1.24
  -2   2  42    9.34    0.41
  -2   0 -42   12.81    1.19
   0  -2  42    9.61    0.42
  -2   2  44    3.94    0.29
   0  -2  44    3.93    0.31
   2  -2 -44    4.32    1.15
   2   0  44    3.84    0.30
  -2   2  44    4.00    0.31
   2  -2 -46    9.14    1.24
   2   0  46    7.20    0.39
   0  -2  46    7.39    0.40
  -2   0 -46   10.77    1.25
  -2   2  46    7.29    0.41
   0   2 -46    9.70    1.44
  -2   2  46    7.38    0.39
   0  -2  48   13.02    0.62
  -2   2  48   13.29    0.61
  -2   2  48   13.85    0.63
   2   0  48   12.97    0.63
   2   0  50    3.61    0.33
   0  -2  50    3.85    0.32
  -2   2  50    4.05    0.33
  -2   2  50    3.80    0.33
  -2   2  52    6.56    0.36
   2   0  52    5.87    0.36
  -2   2  52    6.18    0.35
   0  -2  52    5.95    0.36
  -2   2  54    5.38    0.36
   2   0  54    4.80    0.35
  -2   2  54    4.66    0.34
   0  -2  54    5.21    0.35
  -2   2  56    1.44    0.28
  -2   2  56    1.12    0.23
   2   0  56    1.06    0.25
   0  -2  56    1.02    0.25
   2   0  58    6.71    0.31
   0  -2  58    6.44    0.31
  -2   2  58    6.42    0.30
  -2   2  60    0.26    0.20
   0  -2  60    0.09    0.17
   2   0  60    0.11    0.16
  -2   0 -62    1.14    0.30
  -2   2  62    0.72    0.16
   1   2  63   -0.04    0.13
   2  -3  63   -0.05    0.13
  -3   1  63   -0.06    0.12
  -3   2 -63   -0.15    0.25
  -2  -1  63   -0.07    0.12
  -1   3  63    0.03    0.13
   3  -2  63   -0.03    0.13
  -2   3 -63   -0.16    0.25
   1   2  62    2.82    0.21
  -1  -2 -62    3.77    0.32
  -2  -1  62    2.69    0.20
  -1   3  62    2.70    0.21
  -2   3 -62    4.88    0.34
  -3   2 -62    4.49    0.34
  -3   1  62    2.80    0.20
   1   2  61   -0.03    0.19
   1   2  61    0.09    0.12
   2  -3  61    0.05    0.14
  -1  -2 -61   -0.12    0.31
  -3   1  61   -0.03    0.18
  -3   2 -61    0.01    0.34
  -1   3  61   -0.05    0.18
   3  -2  61   -0.07    0.15
  -2  -1  61    0.01    0.17
  -3   1  60    1.48    0.20
   1   2  60    1.26    0.16
  -1   3  60    1.49    0.21
  -1  -2 -60    1.79    0.35
   1   2  60    1.41    0.21
  -1   3  60    1.15    0.14
   3  -2  60    1.38    0.18
  -2  -1  60    1.46    0.20
   2  -3  60    1.48    0.18
  -1   3  59    0.03    0.16
   3  -2  59    0.04    0.20
  -2  -1  59    0.20    0.21
   2  -3  59    0.09    0.19
   1   2  59    0.08    0.23
   1   2  59    0.12    0.18
  -1   3  59    0.27    0.23
  -3   1  59    0.24    0.22
   1   2  58    8.08    0.39
  -1   3  58    8.37    0.39
  -2  -1  58    7.72    0.38
  -3   1  58    8.03    0.38
   1   2  58    7.26    0.36
  -2  -1  58    6.77    0.36
  -3   1  58    6.99    0.35
  -1   3  58    6.92    0.35
   2  -3  58    7.07    0.37
   3  -2  58    7.09    0.37
  -3   1  57    5.66    0.33
  -3   1  57    5.37    0.29
   2  -3  57    5.53    0.31
  -1   3  57    5.54    0.29
   1   2  57    5.88    0.34
  -2  -1  57    5.64    0.32
   3  -2  57    5.29    0.31
   1   2  57    4.86    0.30
  -1   3  57    5.88    0.34
  -2  -1  57    5.25    0.30
  -2  -1  56    0.16    0.24
  -1   3  56    0.18    0.23
   1   2  56    0.35    0.24
   2  -3  56    0.16    0.25
  -3   1  56    0.55    0.26
  -1   3  56    0.53    0.27
   3  -2  56    0.39    0.25
  -2  -1  56    0.36    0.26
  -3   1  56    0.31    0.22
   1   2  56    0.51    0.28
  -2  -1  55    4.91    0.32
  -3   1  55    4.57    0.31
  -3   1  55    5.29    0.33
   1   2  55    5.35    0.35
  -1   3  55    5.39    0.35
   1   2  55    4.66    0.32
   3  -2  55    5.03    0.33
  -1   3  55    4.85    0.31
  -2  -1  55    5.15    0.32
   2  -3  55    4.93    0.32
  -3   1  54    0.15    0.28
  -2  -1  54    0.11    0.26
   1   2  54    0.13    0.29
   3  -2  54    0.01    0.27
  -1   3  54    0.05    0.29
   2  -3  54    0.12    0.27
  -1   3  54    0.07    0.26
  -3   1  54    0.15    0.26
   1   2  54    0.03    0.26
  -2  -1  54    0.26    0.26
   1   2  53    3.67    0.33
   2  -3  53    3.56    0.32
  -1   3  53    3.82    0.30
  -2  -1  53    3.85    0.31
  -3   1  53    3.64    0.30
  -3   1  53    3.69    0.32
   1   2  53    3.64    0.31
  -2  -1  53    3.62    0.30
  -1   3  53    3.87    0.33
   3  -2  53    3.52    0.31
  -1   3  52    3.43    0.33
  -1   3  52    3.12    0.32
  -2  -1  52    3.45    0.31
   1   2  52    3.54    0.33
  -2  -1  52    3.34    0.32
  -3   1  52    3.15    0.32
   3  -2  52    3.11    0.33
  -3   1  52    3.55    0.33
   1   2  52    3.66    0.32
   2  -3  52    3.17    0.33
   3  -2  51    0.47    0.30
  -3   1  51    0.56    0.29
  -1   3  51    0.51    0.29
  -2  -1  51    0.60    0.26
  -3   1  51    0.57    0.28
   2  -3  51    0.50    0.29
   1   2  51    0.48    0.28
  -1   3  51    0.48    0.29
   1   2  51    0.46    0.28
  -2  -1  51    0.49    0.29
  -2  -1  50    0.37    0.28
  -1   3  50    0.12    0.28
  -1   3  50    0.11    0.29
  -3   1  50    0.09    0.27
  -3   1  50    0.00    0.28
   3  -2  50    0.13    0.29
  -2  -1  50   -0.01    0.26
   1   2  50    0.09    0.28
   2  -3  50    0.26    0.28
   1   2  50    0.16    0.28
   1   2  49   10.77    0.51
   3  -2  49   10.86    0.51
  -2  -1  49   10.69    0.51
  -1   3  49   11.11    0.50
   2  -3  49   10.92    0.51
   1   2  49   11.74    0.50
  -3   1  49   11.09    0.49
  -3   1  49   11.02    0.51
  -1   3  49   11.33    0.51
  -2  -1  49   11.26    0.49
  -3   1  48    1.10    0.28
   1   2  48    0.87    0.29
  -1   3  48    1.11    0.29
  -2  -1  48    0.89    0.25
   2  -3  48    0.66    0.27
  -2  -1  48    1.06    0.28
  -1   3  48    0.88    0.27
   1   2  48    1.13    0.27
  -3   1  48    0.85    0.26
   3  -2  48    0.97    0.28
  -3   1  47    2.23    0.27
   2   1 -47    3.12    1.32
  -1   3  47    2.04    0.29
   3  -2  47    2.05    0.30
  -1   3  47    2.36    0.28
   1  -3 -47    2.78    1.08
  -3   1  47    2.14    0.30
   3  -1 -47    3.66    1.24
  -3   2 -47    4.40    1.26
  -2   3 -47    3.66    1.36
   1   2  47    2.27    0.27
  -2  -1  47    2.27    0.26
   2  -3  47    2.06    0.29
  -1  -2 -47    3.05    1.08
  -2  -1  47    2.32    0.29
   1   2  47    2.06    0.30
  -2  -1  46    1.86    0.27
   2  -3  46    1.77    0.27
   1   2  46    1.74    0.25
  -1  -2 -46    2.74    1.04
   3  -2  46    1.73    0.28
   2   1 -46    1.70    1.26
  -3   1  46    1.65    0.28
   3  -1 -46    3.01    1.22
   1  -3 -46    3.22    1.08
  -1   3  46    1.67    0.25
  -1   3  46    1.80    0.28
  -2   3 -46    1.92    1.32
  -3   1  46    1.71    0.25
  -3   2 -46    2.10    1.20
  -2  -1  46    1.82    0.23
   1   2  46    1.87    0.28
  -1   3  45    8.17    0.39
   3  -2  45    7.68    0.37
  -3   2 -45   11.07    1.32
  -2   3 -45   11.94    1.41
   1   2  45    7.86    0.39
   1   2  45    7.62    0.36
  -1  -2 -45   10.75    1.16
   1  -3 -45   10.04    1.17
   3  -1 -45   10.36    1.33
  -3   1  45    7.86    0.39
  -2  -1  45    8.02    0.38
  -1   3  45    8.07    0.37
  -3   1  45    7.88    0.36
   2  -3  45    7.63    0.38
  -2  -1  45    7.79    0.35
   2   1 -45   11.77    1.42
   3  -2  44    8.84    0.47
   1  -3 -44   11.55    1.20
  -1  -2 -44   11.90    1.19
   2   1 -44   14.30    1.49
   1   2  44    9.00    0.47
  -1   3  44    9.11    0.48
  -1   3  44    8.96    0.46
   2  -3  44    8.86    0.46
  -2  -1  44    8.92    0.46
  -3   1  44    9.09    0.45
   3  -1 -44   13.62    1.40
  -2   3 -44   12.35    1.44
  -3   1  44    8.84    0.47
   1   2  44    8.62    0.45
  -2  -1  44    8.72    0.45
  -3   2 -44   13.88    1.39
   1   2  43    0.11    0.24
   3  -2  43    0.22    0.23
  -2  -1  43    0.14    0.19
  -1  -2 -43    0.64    0.95
   2  -3  43    0.21    0.23
  -3   1  43    0.37    0.24
  -1   3  43    0.16    0.21
  -1   3  43    0.33    0.24
   1   2  43    0.21    0.20
   3  -1 -43    0.82    1.16
  -3   1  43    0.28    0.21
  -3   2 -43    0.48    1.10
   2   1 -43    0.51    1.19
  -2  -1  43    0.25    0.23
   1  -3 -43    0.76    1.00
  -2   3 -43    0.43    1.22
  -3   1  42    5.16    0.32
  -2  -1  42    5.19    0.29
   1  -3 -42    6.80    1.06
   1   2  42    5.19    0.32
   3  -1 -42    7.07    1.20
   3  -2  42    4.87    0.32
  -3   1  42    5.10    0.29
   2   1 -42    6.84    1.25
  -2  -1  42    5.36    0.31
  -1   3  42    5.20    0.32
  -1   3  42    5.35    0.30
  -2   3 -42    9.10    1.30
  -1  -2 -42    6.06    1.03
  -3   2 -42    7.27    1.16
   1   2  42    5.12    0.30
   2  -3  42    5.15    0.31
  -3   1  42    5.21    0.47
  -1   3  42    5.91    0.51
  -3   1  41    7.35    0.48
   1   2  41    6.97    0.31
  -3   1  41    7.69    0.52
   2   1 -41    9.74    1.24
  -3   1  41    7.11    0.33
  -1   3  41    7.12    0.33
  -2  -1  41    7.01    0.30
  -2   3 -41    9.20    1.24
  -3   2 -41    9.79    1.17
   1  -3 -41    8.61    1.03
  -2  -1  41    6.92    0.33
  -1   3  41    7.24    0.31
  -1  -2 -41    8.70    1.00
  -1   3  41    7.19    0.52
  -3   1  41    7.08    0.31
   2  -3  41    7.04    0.32
   3  -2  41    6.60    0.32
   3  -1 -41    9.59    1.18
  -2  -1  41    7.29    0.46
   1   2  41    7.00    0.33
  -2  -1  40    2.92    0.41
  -1  -2 -40    3.73    0.92
   1   2  40    2.74    0.24
   3  -2  40    2.93    0.23
  -3   2 -40    4.63    1.07
  -3   1  40    3.09    0.39
   2   1 -40    4.73    1.14
  -3   1  40    3.15    0.42
  -2  -1  40    3.03    0.23
  -3   1  40    3.17    0.24
   3  -1 -40    3.64    1.03
  -1   3  40    2.96    0.42
   1   2  40    3.67    0.42
  -2  -1  40    3.02    0.36
  -1   3  40    2.95    0.21
   1  -3 -40    3.52    0.93
  -2  -1  40    2.94    0.21
  -3   1  40    3.03    0.21
  -1   3  40    2.98    0.24
   1   2  40    2.89    0.21
   2  -3  40    2.81    0.23
   1  -3 -39    2.94    0.89
  -2  -1  39    1.99    0.20
  -3   1  39    1.92    0.17
   3  -2  39    1.98    0.19
   1   2  39    2.24    0.37
   2  -3  39    2.00    0.19
  -3   1  39    2.07    0.20
  -2  -1  39    2.44    0.38
  -3   1  39    1.99    0.34
  -1   3  39    1.97    0.20
  -1   3  39    2.14    0.18
   2   1 -39    3.01    1.07
   1   2  39    2.01    0.17
  -2  -1  39    1.96    0.17
   1   2  39    2.06    0.20
  -3   1  39    2.25    0.40
  -3   2 -39    3.31    0.99
  -2  -1  39    2.17    0.33
  -1  -2 -39    3.04    0.87
  -1   3  39    2.10    0.38
  -3   1  38    6.99    0.33
   1   2  38    7.68    0.48
  -3   1  38    7.11    0.47
  -1   3  38    7.77    0.50
  -3   1  38    7.07    0.31
  -1   3  38    6.81    0.31
  -2  -1  38    7.85    0.50
  -1   3  38    8.32    0.48
  -1   3  38    6.61    0.32
  -3   2 -38    7.75    0.64
   1  -3 -38    9.01    0.96
  -2  -1  38    7.14    0.44
   3  -2  38    6.99    0.32
   1   2  38    7.00    0.31
  -2  -1  38    7.12    0.33
  -3   1  38    8.13    0.51
   1   2  38    6.74    0.32
  -1  -2 -38   10.38    0.94
  -2  -1  38    6.93    0.30
   2  -3  38    6.96    0.32
  -2  -1  37    8.74    0.44
  -3   1  37    8.78    0.46
  -1  -2 -37   11.20    0.90
  -1   3  37    8.26    0.32
   3  -2  37    7.91    0.31
  -3   1  37    7.98    0.30
  -2  -1  37    7.96    0.32
  -3   1  37    8.03    0.32
   1   2  37    8.90    0.47
   1   2  37    8.27    0.31
  -1   3  37    9.36    0.50
   1  -3 -37   10.77    0.92
  -3   1  37    9.13    0.50
  -2   3 -37    8.38    0.62
   1   2  37    7.77    0.30
  -2  -1  37    7.87    0.30
  -2  -1  37    9.28    0.48
  -1   3  37    7.93    0.30
   2  -3  37    8.02    0.31
  -3   2 -37    8.87    0.62
  -2  -1  36    0.27    0.28
   2  -3  36    0.28    0.25
   2  -3  36    0.31    0.14
  -3   1  36    0.54    0.35
   1   2  36    0.28    0.30
   3  -2  36    0.26    0.12
  -2  -1  36    0.42    0.33
   3  -2  36    0.32    0.26
  -3   2 -36    0.84    0.46
  -3   1  36    0.39    0.30
  -2   3 -36    0.26    0.46
  -1   3  36    0.31    0.15
   3  -2  36    0.29    0.14
   1   2  36    0.37    0.15
   2  -3  36    0.55    0.25
  -3   1  36    0.32    0.13
  -1   3  36    0.49    0.32
  -3   1  36    0.24    0.15
  -1   3  36    0.37    0.14
  -2  -1  36    0.36    0.12
  -1  -2 -36    1.04    0.72
   1   2  36    0.39    0.13
  -3   1  36    0.33    0.22
  -2  -1  36    0.43    0.15
  -2  -1  36    0.30    0.22
   1  -3 -36    0.47    0.73
  -1   3  35    4.60    0.37
   1   2  35    4.08    0.21
  -2  -1  35    4.09    0.27
  -1  -2 -35    5.71    0.74
  -2  -1  35    5.02    0.39
  -1   3  35    4.04    0.19
  -3   1  35    4.52    0.36
   1   2  35    4.16    0.19
  -3   2 -35    4.67    0.52
   2  -3  35    4.05    0.19
   1   2  35    4.59    0.33
   3  -2  35    3.84    0.18
  -2   3 -35    4.56    0.52
  -3   1  35    4.01    0.26
   3  -2  35    4.26    0.21
   1   2  35    4.93    0.37
   2  -3  35    4.23    0.20
   2  -3  35    4.65    0.31
  -3   1  35    4.18    0.21
  -1   3  35    4.35    0.21
   2  -3  35    4.75    0.32
  -3   1  35    4.83    0.41
   1  -3 -35    5.15    0.75
  -2  -1  35    4.02    0.21
  -3   1  35    4.30    0.19
   3  -2  35    4.36    0.32
  -2  -1  35    4.50    0.34
  -2  -1  35    3.98    0.19
  -2  -1  34   51.48    1.51
   1   2  34   44.32    1.40
  -1  -2 -34   59.07    1.76
   3  -2  34   43.75    1.39
   1  -3 -34   58.13    1.76
   2  -3  34   49.53    1.47
  -1   3  34   50.69    1.51
   3  -2  34   43.90    1.39
   2  -3  34   45.22    1.39
  -1   3  34   44.51    1.39
  -3   1  34   45.55    1.39
   3  -2  34   50.81    1.47
   1   2  34   44.70    1.39
   2  -3  34   43.91    1.39
  -2  -1  34   44.47    1.42
  -3   1  34   41.39    1.41
  -2  -1  34   45.21    1.39
   2  -3  34   50.18    1.47
  -1   3  34   45.79    1.40
  -3   2 -34   49.81    1.58
  -2  -1  34   43.88    1.39
  -2   3 -34   48.68    1.59
  -2  -1  34   48.71    1.48
  -3   1  34   46.08    1.40
   1   2  34   51.59    1.50
  -3   1  34   48.48    1.49
  -3   1  33    7.04    0.36
  -3   1  33    8.04    0.32
  -2   3 -33    8.62    0.58
  -2  -1  33    9.75    0.47
  -2  -1  33    7.96    0.33
   2  -3  33    9.00    0.42
   1   2  33    7.96    0.32
   2  -3  33    8.94    0.42
  -2  -1  33    7.66    0.36
   3  -2  33    9.25    0.42
   2  -3  33    7.84    0.32
   2  -3  33    7.73    0.31
  -1  -2 -33   10.49    0.75
   1  -3 -33   10.03    0.78
  -1   3  33    7.88    0.32
  -3   2 -33    8.61    0.57
   3  -2  33    7.56    0.31
   1   2  33    9.41    0.46
  -2  -1  33    8.73    0.43
  -2  -1  33    7.89    0.31
   3  -2  33    7.58    0.32
   3  -2  33    8.82    0.40
  -3   1  33    8.49    0.45
  -1   3  33    9.82    0.48
   1  -3 -32    7.55    0.70
  -1   3  32    6.78    0.40
  -2   3 -32    6.46    0.51
  -2  -1  32    6.14    0.37
   2  -3  32    6.57    0.35
   3  -2  32    6.47    0.35
  -2  -1  32    5.47    0.30
   2  -3  32    6.66    0.35
  -1  -2 -32    8.25    0.70
  -1  -2 -32    6.18    0.50
   3  -2  32    6.70    0.34
   1   2  32    6.39    0.39
  -3   1  32    6.03    0.37
  -2  -1  32    6.91    0.41
  -3   2 -32    6.75    0.50
  -3   1  32    5.14    0.29
  -3   1  31   18.48    0.71
   1   2  31   19.07    0.72
  -3   1  31   14.74    0.64
   3  -2  31   18.57    0.68
  -1  -2 -31   18.10    0.79
  -2   3 -31   18.38    0.80
   2  -3  31   18.82    0.69
   1  -3 -31   20.27    0.96
  -3   2 -31   18.58    0.80
  -2  -1  31   16.55    0.64
   3  -2  31   18.72    0.69
  -1   3  31   18.97    0.73
  -1  -2 -31   21.71    0.95
  -2  -1  31   19.60    0.73
  -2  -1  31   17.71    0.69
   2  -3  31   18.51    0.69
   1   2  30    1.25    0.24
  -3   1  30    1.20    0.23
   3  -2  30    1.09    0.19
  -1   3  30    1.30    0.26
  -2  -1  30    1.10    0.27
  -3   1  30    1.06    0.16
  -2  -1  30    1.28    0.23
  -2  -1  30    1.25    0.16
   2  -3  30    1.39    0.21
   2  -3  30    1.21    0.20
  -2   3 -30    1.26    0.37
  -1  -2 -30    1.16    0.36
  -3   2 -30    1.19    0.36
   3  -2  30    1.24    0.20
  -1  -2 -30    1.38    0.53
   1  -3 -30    2.05    0.55
   2  -3  29   23.17    0.92
   1  -3 -29   26.19    1.12
  -2   3 -29   23.15    1.00
   1   2  29   22.62    0.93
   2  -3  29   22.93    0.92
   3  -2  29   23.25    0.91
   3  -2  29   22.88    0.91
  -3   1  29   22.20    0.93
  -2  -1  29   22.06    0.92
  -1  -2 -29   26.58    1.11
  -3   2 -29   22.72    0.99
  -1  -2 -29   22.53    0.99
  -1   3  29   22.60    0.94
   1   2  28   71.19    2.67
  -2  -1  28   68.59    2.66
   3  -2  28   70.58    2.65
   3  -2  28   71.29    2.65
  -3   2 -28   70.57    2.71
   2  -3  28   71.51    2.66
  -3   1  28   68.90    2.67
  -2   3 -28   71.26    2.71
  -1  -2 -28   70.77    2.71
   1  -3 -28   75.73    2.78
  -1   3  28   71.26    2.68
   2  -3  28   70.70    2.65
   3  -2  27    4.25    0.23
  -3   2 -27    4.22    0.35
  -1  -2 -27    4.08    0.34
  -1   3  27    4.36    0.28
  -3   1  27    4.07    0.26
  -2  -1  27    3.94    0.24
  -2   3 -27    4.12    0.35
   2   1 -27    4.06    0.33
   2  -3  27    4.12    0.22
   1   2  27    4.32    0.26
   1  -3 -27    3.99    0.47
   2  -3  27    4.15    0.24
   3  -2  27    4.14    0.23
   1  -3 -26    0.19    0.27
  -3   1  26    0.29    0.19
   2  -3  26    0.35    0.15
   3  -2  26    0.17    0.14
  -1  -2 -26    0.38    0.28
  -2   3 -26    0.39    0.28
  -1   3  26    0.32    0.19
   3  -2  26    0.27    0.15
   2  -3  26    0.25    0.16
   2   1 -26    0.32    0.28
  -2  -1  26    0.30    0.16
  -3   2 -26    0.36    0.28
   1   2  26    0.31    0.18
  -1   3  25    1.19    0.20
   2  -3  25    1.12    0.16
  -3   1  25    1.12    0.18
   3  -2  25    1.16    0.15
   2  -3  25    1.17    0.15
   1  -3 -25    1.12    0.28
  -2  -1  25    1.19    0.18
   1   2  25    1.18    0.18
   2   1 -25    1.50    0.28
  -1  -2 -25    1.08    0.27
  -2   3 -25    1.28    0.27
   3  -2  25    1.13    0.15
  -3   2 -25    0.96    0.26
   2  -3  24   19.10    0.81
  -1  -2 -24   19.08    0.86
   3  -2  24   19.44    0.81
   2   1 -24   19.28    0.87
   1  -3 -24   18.84    0.86
  -3   2 -24   18.93    0.86
   1   2  24   18.82    0.82
  -2  -1  24   18.52    0.82
   2  -3  24   19.12    0.81
  -3   1  24   18.73    0.83
  -1   3  24   18.62    0.83
   3  -2  24   18.87    0.81
  -2   3 -24   18.96    0.86
  -1   3  23   36.19    1.37
   1  -3 -23   36.66    1.39
  -1  -2 -23   36.51    1.39
   2  -3  23   37.15    1.35
   2   1 -23   36.21    1.39
   3  -2  23   36.70    1.35
  -3   1  23   35.97    1.36
  -2  -1  23   35.26    1.36
   1   2  23   36.35    1.36
   2  -3  23   35.78    1.35
  -2   3 -23   35.97    1.39
   3  -2  23   36.92    1.35
  -3   2 -23   36.13    1.39
  -1   3  22    3.03    0.25
   2  -3  22    3.24    0.23
  -2  -1  22    2.91    0.23
   1  -3 -22    3.32    0.30
   3  -2  22    3.26    0.22
  -2   3 -22    2.98    0.29
   2   1 -22    3.16    0.30
  -3   1  22    3.05    0.24
   3  -2  22    3.15    0.22
   1   2  22    3.79    0.25
  -1  -2 -22    3.25    0.30
   2  -3  22    3.12    0.22
  -3   2 -22    2.94    0.30
   1  -3 -21    0.18    0.20
  -3   2 -21    0.17    0.19
  -1   3  21    0.09    0.15
   2  -3  21    0.09    0.13
   2  -3  21    0.18    0.11
   1   2  21    0.16    0.14
   3  -2  21    0.21    0.11
  -3   1  21    0.19    0.14
  -1  -2 -21    0.18    0.19
   2   1 -21    0.14    0.19
   3  -1 -21    0.12    0.21
  -2   3 -21    0.21    0.19
  -2  -1  21    0.19    0.13
  -3   2 -20  106.01    3.76
  -2   3 -20  106.63    3.76
   2   1 -20  105.52    3.76
   1   2  20  104.64    3.75
  -2  -1  20  101.97    3.74
   1  -3 -20  106.07    3.76
   2  -3  20  103.97    3.73
   3  -2  20  105.58    3.73
  -3   1  20  103.92    3.74
   3  -1 -20  102.67    3.76
   2  -3  20  105.42    3.74
  -1  -2 -20  105.83    3.76
  -1   3  20  104.31    3.75
   2  -3  19    4.00    0.26
   3  -1 -19    3.97    0.31
   1  -3 -19    4.20    0.31
  -1  -2 -19    4.08    0.30
   2  -3  19    3.78    0.25
  -2  -1  19    3.61    0.26
  -3   1  19    3.90    0.28
   3  -2  19    4.00    0.25
  -1   3  19    3.80    0.28
   1   2  19    4.00    0.27
  -3   2 -19    3.85    0.30
   2   1 -19    3.98    0.31
  -2   3 -19    3.84    0.30
  -3   1  18   44.79    1.57
   2  -3  18   46.45    1.56
  -2   3 -18   46.04    1.58
   1   2  18   45.44    1.57
   3  -1 -18   44.77    1.58
   2  -3  18   45.22    1.56
  -3   2 -18   45.34    1.58
  -1  -2 -18   45.58    1.58
  -2  -1  18   45.02    1.57
   2   1 -18   45.69    1.58
  -1   3  18   44.76    1.57
   1  -3 -18   45.76    1.58
   3  -2  18   46.02    1.56
  -1  -2 -17    5.07    0.29
   1   2  17    5.21    0.27
  -2  -1  17    4.85    0.26
  -3   1  17    4.97    0.27
   2  -3  17    5.21    0.26
  -1   3  17    5.13    0.27
   3  -1 -17    5.13    0.29
   1  -3 -17    5.14    0.29
   3  -2  17    5.08    0.25
   2  -3  17    5.04    0.25
  -2   3 -17    5.06    0.29
  -3   2 -17    5.11    0.29
   2   1 -17    5.06    0.29
   3  -2  16   89.15    3.19
   2  -3  16   89.39    3.19
  -3   2 -16   88.59    3.20
   3  -1 -16   88.80    3.21
  -1   3  16   87.56    3.20
   2  -3  16   90.42    3.19
  -1  -2 -16   88.65    3.20
  -2  -1  16   87.76    3.19
  -2   3 -16   87.95    3.20
   2   1 -16   89.07    3.21
  -3   1  16   88.36    3.20
   1   2  16   88.47    3.20
   1  -3 -16   89.38    3.21
   2   1 -15   43.57    1.83
  -3   2 -15   44.13    1.82
   3  -1 -15   43.26    1.83
  -1   3  15   43.09    1.82
   2  -3  15   44.10    1.81
   2  -3  15   44.39    1.81
  -3   1  15   43.62    1.82
   1  -3 -15   44.39    1.83
   1   2  15   44.42    1.82
  -2  -1  15   43.22    1.81
  -1  -2 -15   38.82    1.79
  -2  -1  15   43.86    1.79
  -1  -2 -15   44.00    1.82
  -2   3 -15   43.87    1.83
   3  -2  15   44.34    1.81
   3  -2  14   12.29    0.44
   2   1 -14   11.88    0.46
   2  -3  14   11.98    0.44
   3  -1 -14   11.93    0.46
  -2  -1  14   11.81    0.42
  -3   1  14   11.55    0.45
  -1   3  14   12.00    0.46
  -3   2 -14   12.29    0.46
   1   2  14   11.18    0.44
  -1  -2 -14   11.82    0.46
  -2  -1  14   11.79    0.45
   2  -3  14   11.91    0.44
   1  -3 -14   11.98    0.46
   1   2  14   12.18    0.46
  -2   3 -14   12.26    0.46
  -1  -2 -14   11.53    0.42
  -2   3 -13   17.92    0.84
   2   1 -13   17.68    0.84
   1   2  13   17.95    0.84
   2  -3  13   18.42    0.82
  -1   3  13   18.50    0.84
   3  -2  13   18.25    0.82
   1   2  13   17.38    0.83
  -2  -1  13   17.80    0.83
  -1  -2 -13   18.69    0.81
  -3   1  13   17.86    0.83
  -2  -1  13   18.73    0.81
   3  -1 -13   17.33    0.84
   1  -3 -13   17.46    0.84
  -3   2 -13   18.08    0.84
   2  -3  13   17.71    0.82
  -2  -1  12   41.43    1.75
   2   1 -12   41.02    1.77
   1   2  12   39.90    1.76
  -3   2 -12   41.08    1.77
  -1   3  12   40.99    1.77
  -2  -1  12   40.44    1.76
  -1  -2 -12   41.77    1.75
   3  -1 -12   39.79    1.77
   3  -2  12   41.74    1.75
   1  -3 -12   40.46    1.75
   2  -3  12   41.61    1.75
  -2   3 -12   42.19    1.77
   2  -3  12   40.90    1.76
  -3   1  12   39.86    1.76
   1  -3 -12   40.92    1.77
   3  -2  11    3.24    0.23
  -1  -2 -11    3.12    0.23
  -1   3  11    2.91    0.26
   2  -3  11    3.13    0.23
  -2   3 -11    3.23    0.25
  -2  -1  11    3.05    0.24
   1  -3 -11    3.03    0.25
   2  -3  11    3.14    0.24
  -2  -1  11    3.25    0.22
   1   2  11    3.08    0.24
   2   1 -11    3.14    0.25
   1  -3 -11    3.24    0.23
  -3   2 -11    3.15    0.25
  -2  -1  10    1.70    0.08
   3  -2  10    1.81    0.06
  -2  -1  10    1.89    0.06
  -1  -2 -10    1.80    0.06
  -3   2 -10    1.75    0.10
   2   1 -10    1.77    0.09
   2  -3  10    1.74    0.07
   1  -3 -10    1.78    0.10
   1   2  10    1.71    0.08
   2  -3  10    1.72    0.07
   1  -3 -10    1.88    0.06
  -2   3 -10    1.75    0.09
  -1   3   9    9.92    0.29
   3  -2   9    9.97    0.29
  -2   3  -9    9.62    0.30
   2  -3   9    9.85    0.29
   3  -2   9    9.59    0.31
   1   2   9    9.42    0.29
   3  -2   9    9.75    0.29
  -3   2  -9    9.78    0.31
   2   1  -9    9.67    0.30
  -2  -1   9    9.72    0.30
  -1  -2  -9    9.95    0.29
   2  -3   9    9.52    0.30
   1  -3  -9   10.03    0.29
   2  -3   8    5.49    0.09
   2  -3   8    5.21    0.09
   1  -3  -8    5.39    0.09
   3  -2   8    5.31    0.08
   2   1  -8    5.19    0.10
  -3   2  -8    5.33    0.11
  -1   3   8    5.23    0.08
   3  -2   8    5.25    0.11
   3  -2   8    5.27    0.08
   1   2   8    5.16    0.09
  -2   3  -8    5.27    0.10
  -1  -2  -8    5.29    0.08
   2  -3   8    5.35    0.09
   2  -3   7    1.24    0.09
   2   1  -7    1.10    0.10
   1   2   7    1.24    0.10
   2  -3   7    1.44    0.10
  -1   3   7    1.19    0.09
   2  -3   7    1.33    0.10
   3  -2   7    1.21    0.09
   3  -2   7    1.36    0.12
  -2   3  -7    1.26    0.11
   3  -2   7    1.19    0.09
  -3   2  -7    1.22    0.11
  -1  -2  -7    1.23    0.09
   1  -3  -7    1.31    0.10
  -1  -2  -7    1.26    0.13
   3  -2   6    5.87    0.30
  -3   2  -6    6.36    0.30
   3  -2   6    6.46    0.29
   1   2   6    5.69    0.29
  -1   3   6    5.08    0.28
  -1  -2  -6    6.35    0.29
   2  -3   6    6.35    0.29
  -3   1   6    6.16    0.30
   2   1  -6    6.17    0.29
   1  -3  -6    6.70    0.30
  -1  -2  -6    6.40    0.31
  -2   3  -6    6.17    0.30
   2  -3   6    6.31    0.29
   3  -2   6    6.31    0.29
   2  -3   6    7.17    0.29
   2  -3   5   11.74    0.38
  -1   3   5   10.37    0.37
   2  -3   5   11.07    0.38
  -1  -2  -5   10.94    0.38
   3  -1  -5   10.97    0.38
   1  -3  -5   11.77    0.38
   1   2   5   10.46    0.38
   2   1  -5   10.61    0.38
   2  -3   5   11.12    0.38
  -3   1   5   10.75    0.39
   3  -2   5   11.32    0.38
   3  -2   5   10.71    0.39
  -3   2  -5   10.94    0.38
  -2   3  -5   10.88    0.38
   2  -3   4   30.37    0.54
  -2   3  -4   29.01    0.54
   2  -3   4   29.46    0.54
  -1  -2  -4   29.60    0.54
   3  -2   4   28.82    0.54
   1  -3  -4   30.66    0.54
   2  -3   4   29.64    0.53
   1   2   4   29.01    0.54
  -3   1   4   28.91    0.54
   3  -1  -4   29.36    0.54
  -3   2  -4   29.56    0.54
  -2   3  -3    4.34    0.17
   3  -1  -3    4.45    0.17
  -2  -1   3    4.41    0.18
   1   2   3    4.62    0.17
  -3   1   3    4.47    0.17
  -1  -2  -3    4.59    0.17
   1  -3  -3    4.90    0.18
  -3   2  -3    4.43    0.17
   3  -2   3    4.41    0.17
  -2  -1   2  193.44    6.87
  -3   1   2  191.52    6.87
   3  -2   2  194.52    6.87
   1   2   2  210.26    6.87
  -1  -2  -2  197.64    6.87
   1  -3  -2  207.50    6.87
  -3   2  -1    7.74    0.52
  -2  -1   1    8.17    0.53
   1  -3  -1    9.16    0.53
   2  -3   1    8.74    0.53
  -1  -2  -1    8.61    0.53
  -2  -1   1    8.23    0.52
  -3   1   1    7.88    0.52
   2   1  -1    8.69    0.52
  -1  -2  -1    8.02    0.52
   3  -1  -1    7.74    0.52
  -1  -2  -1    8.17    0.52
   1   2   1    6.67    0.52
   2   1   0  189.55    5.43
  -3   1   0  176.34    5.42
  -1  -2   0  180.13    5.42
   1  -3   0  189.36    5.43
   2  -3   0  188.68    5.43
  -2  -1   0  174.09    5.42
  -1  -2   0  178.28    5.42
  -2  -1   0  177.69    5.42
  -3   2   0  171.63    5.42
  -2  -1   0  166.38    5.42
  -2  -1  -1   39.90    1.18
   2  -3  -1   45.51    1.19
   3  -2  -1   44.53    1.19
   3  -1   1   38.96    1.18
  -3   1  -1   39.68    1.18
   1  -3   1   40.95    1.18
   2   1   1   42.63    1.19
   2  -3  -1   42.45    1.19
  -1  -2   1   39.69    1.18
  -3   2   1   38.83    1.18
  -1  -2   1   40.04    1.18
   2  -3  -2  188.73    7.85
   3  -2  -2  184.61    7.85
  -3   2   2  168.49    7.85
  -2  -1  -2  173.38    7.85
   2   1   2  177.09    7.85
  -1  -2   2  173.53    7.85
   3  -1   2  169.56    7.85
  -3   1  -2  165.65    7.84
   2   1   3    3.21    0.22
  -3   2   3    3.07    0.22
  -1   3  -3    2.98    0.21
   1   2  -3    3.04    0.21
   3  -2  -3    2.96    0.23
   2  -3  -3    3.76    0.23
   2  -3  -3    3.56    0.22
   3  -2  -3    2.71    0.21
   3  -1   3    3.08    0.22
  -1  -2   3    3.12    0.22
  -1   3  -4   35.04    1.11
   1  -3   4   37.81    1.12
  -3   2   4   35.61    1.12
  -1  -2   4   36.44    1.11
   2  -3  -4   38.37    1.12
  -2  -1  -4   39.56    1.12
   1  -3   4   36.08    1.11
  -1  -2   4   35.42    1.12
   3  -1   4   35.37    1.12
   3  -2  -4   34.39    1.11
   1   2  -4   35.60    1.11
   2  -3  -4   37.87    1.13
   2   1   4   34.95    1.11
   2  -3  -5   18.90    0.35
   1  -3   5   18.60    0.33
  -1   3  -5   18.53    0.33
   1  -3   5   19.34    0.34
   1   2  -5   18.74    0.33
  -3   2   5   18.67    0.34
   2  -3  -5   19.36    0.34
   3  -1   5   18.20    0.34
  -1  -2   5   19.23    0.33
   3  -2  -5   18.31    0.33
   2   1   5   18.19    0.33
   1   2  -6   40.60    1.19
   1  -3   6   39.72    1.19
   1  -3   6   42.75    1.19
   2  -3  -6   42.57    1.19
   1  -3   6   40.53    1.19
  -1  -2   6   40.91    1.19
  -3   2   6   39.95    1.19
   2  -3  -6   39.26    1.20
  -2   3   6   39.34    1.20
   3  -2  -6   40.25    1.18
   2   1   6   38.96    1.19
  -3   1  -6   39.95    1.19
  -1   3  -6   39.60    1.19
   3  -1   6   39.54    1.19
   1  -3   7   90.90    3.46
   2  -3  -7   88.75    3.47
   2   1   7   89.70    3.45
  -3   1  -7   92.55    3.46
  -3   2   7   89.94    3.46
  -1   3  -7   91.97    3.46
  -1  -2   7   91.17    3.46
   1  -3   7   93.74    3.45
   2  -3  -7   98.37    3.45
   1   2  -7   93.74    3.45
   1  -3   7   99.88    3.45
   3  -2  -7   92.12    3.45
  -1  -2   7   94.99    3.45
   3  -1   7   90.54    3.46
   2   1   8   16.71    0.47
   1  -3   8   17.89    0.47
   3  -1   8   16.61    0.48
   1  -3   8   17.36    0.47
  -1  -2   8   16.80    0.48
  -3   1  -8   17.03    0.48
  -1  -2   8   17.59    0.47
   1  -3   8   16.98    0.48
   2  -3  -8   18.35    0.47
  -1   3  -8   16.99    0.48
   2  -3  -8   16.28    0.50
   1   2  -8   17.21    0.48
   1  -3   9   19.96    0.94
   1   2  -9   20.22    0.95
  -3   1  -9   19.71    0.95
   1  -3   9   21.80    0.94
   3  -1   9   19.80    0.95
   2   1   9   19.20    0.94
   1  -3   9   20.05    0.94
  -1  -2   9   21.04    0.94
  -1  -2   9   19.64    0.95
  -1   3  -9   20.01    0.95
   3  -1  10    2.12    0.16
   1  -3  10    2.08    0.15
   1  -3  10    1.77    0.14
  -1  -2  10    1.76    0.13
  -2  -1 -10    1.49    0.13
  -3   1 -10    1.76    0.16
   1   2 -10    1.93    0.15
  -1   3 -10    1.86    0.15
   1  -3  10    2.00    0.13
   2  -3 -10    1.82    0.16
   3  -1  10    1.73    0.14
   2   1  10    1.77    0.15
  -1  -2  10    1.79    0.15
  -1  -2  11    0.51    0.07
  -3   1 -11    0.57    0.09
   3  -1  11    0.54    0.09
   2   1  11    0.49    0.07
   3  -1  11    0.57    0.06
   1  -3  11    0.57    0.04
  -2  -1 -11    0.59    0.04
  -1   3 -11    0.58    0.09
   2  -3 -11    0.59    0.10
   1  -3  11    0.52    0.06
  -1  -2  11    0.51    0.04
   1   2 -11    0.56    0.09
   1  -3  11    0.58    0.08
  -3   1 -12    8.17    0.23
   3  -1  12    8.13    0.21
   2  -3 -12    8.32    0.23
  -2  -1 -12    8.01    0.19
  -1  -2  12    8.30    0.19
   2   1  12    8.00    0.22
   1  -3  12    8.13    0.22
  -1   3 -12    8.13    0.23
   1  -3  12    8.25    0.21
  -1  -2  12    8.21    0.22
   1  -3  12    8.65    0.20
   1   2 -12    8.00    0.22
   3  -1  12    7.73    0.22
  -3   1 -13   27.81    1.06
   1  -3  13   30.23    1.03
   2   1  13   27.77    1.05
   1   2 -13   28.22    1.06
  -1  -2  13   28.83    1.03
  -1   3 -13   28.05    1.06
  -2  -1 -13   27.42    1.03
   1  -3  13   27.97    1.04
  -2   3  13   27.90    1.06
  -2  -1 -13   27.99    1.05
  -1  -2  13   25.93    1.04
  -3   2  13   27.12    1.05
   2   1  13   27.29    1.05
   1  -3  13   28.74    1.05
   3  -1  13   27.61    1.04
   2  -3 -13   27.81    1.06
  -1   3 -14   20.44    0.87
   1   2 -14   20.40    0.87
  -3   2  14   20.00    0.87
  -1  -2  14   20.52    0.84
  -3   1 -14   20.63    0.87
  -2  -1 -14   20.14    0.87
  -2   3  14   20.12    0.87
   3  -1  14   19.96    0.86
   2   1  14   18.84    0.87
  -2  -1 -14   19.38    0.84
   2   1  14   20.19    0.87
   2  -3 -14   20.09    0.88
   1  -3  14   20.03    0.86
  -1  -2  14   20.04    0.86
   1  -3  15   26.98    1.02
  -3   1 -15   23.40    1.00
  -1  -2  15   27.90    1.01
   2   1  15   27.30    1.04
  -3   1 -15   27.28    1.04
   3  -1  15   27.05    1.02
   3  -2 -15   26.15    1.05
  -1  -2  15   26.67    1.03
  -3   2  15   26.48    1.04
  -2  -1 -15   26.95    1.04
  -1   3 -15   27.71    1.04
   1   2 -15   27.30    1.04
  -2   3  15   26.69    1.04
  -2  -1 -15   24.46    1.01
   2  -3 -15   26.74    1.05
  -2  -1 -16   21.46    0.79
   3  -1  16   21.75    0.77
  -1   3 -16   21.60    0.79
   1  -3  16   21.68    0.77
   3  -2 -16   20.75    0.79
   2   1  16   21.70    0.78
  -2   3  16   21.14    0.79
   1   2 -16   21.42    0.79
  -3   2  16   21.57    0.79
  -3   1 -16   21.59    0.79
  -1  -2  16   21.41    0.78
   2  -3 -16   21.52    0.80
  -1  -2  17    0.18    0.10
  -2  -1 -17    0.10    0.14
   1  -3  17    0.15    0.09
   3  -1  17    0.12    0.09
   2  -3 -17    0.19    0.15
   2   1  17    0.12    0.11
  -3   1 -17    0.23    0.15
  -1   3 -17    0.14    0.14
   3  -2 -17    0.10    0.15
  -3   2  17    0.22    0.12
  -2   3  17    0.15    0.12
   1   2 -17    0.21    0.15
  -1  -2  18    4.56    0.30
  -2   3  18    4.68    0.32
   1  -3  18    4.39    0.29
  -1   3 -18    4.71    0.33
  -3   2  18    4.78    0.31
   3  -2 -18    4.34    0.34
   2   1  18    4.67    0.30
   1   2 -18    4.52    0.33
  -2  -1 -18    4.85    0.33
   1  -3  18    4.81    0.30
   2  -3 -18    4.52    0.33
   3  -1  18    4.53    0.29
  -3   1 -18    4.75    0.33
   1  -3  19    7.42    0.37
  -1  -2  19    7.27    0.38
  -3   1 -19    7.37    0.41
  -2   3  19    7.34    0.39
   1   2 -19    7.55    0.41
   3  -1  19    7.44    0.37
   2  -3 -19    7.08    0.42
   1  -3  19    7.71    0.38
  -2  -1 -19    7.56    0.41
  -3   2  19    7.27    0.39
  -1   3 -19    7.59    0.41
   2   1  19    7.33    0.38
  -1  -2  20   15.33    0.68
   2  -3 -20   15.06    0.71
  -3   1 -20   15.65    0.71
   2   1  20   15.51    0.69
   1  -3  20   15.86    0.69
  -2   3  20   15.59    0.70
  -2  -1 -20   16.08    0.71
  -1   3 -20   15.10    0.71
   3  -1  20   15.48    0.68
   1   2 -20   15.52    0.71
  -3   2  20   15.29    0.69
   1  -3  20   15.55    0.68
  -3   2  21   18.76    0.88
   2   1  21   18.59    0.88
  -2   3  21   18.86    0.89
  -3   1 -21   19.29    0.90
   3  -1  21   18.87    0.87
   1  -3  21   18.99    0.88
   1   2 -21   18.58    0.91
   1  -3  21   18.56    0.87
  -1  -2  21   18.68    0.88
   2  -3 -21   18.20    0.91
  -1   3 -21   18.68    0.90
  -2  -1 -21   19.31    0.91
   3  -1  22   40.74    1.59
   2   1  22   40.95    1.60
  -2  -1 -22   40.68    1.62
  -3   1 -22   40.52    1.62
   2  -3 -22   40.04    1.62
   1  -3  22   40.27    1.59
  -1  -2  22   39.79    1.59
  -3   2  22   39.38    1.60
  -1   3 -22   40.74    1.62
  -2   3  22   40.64    1.61
   1  -3  22   41.40    1.60
   1   2 -22   41.11    1.62
   2   1  23   12.21    0.61
   1  -3  23   11.87    0.59
   3  -1  23   11.94    0.59
   1   2 -23   12.32    0.65
  -1  -2  23   11.97    0.60
  -3   1 -23   12.29    0.65
  -2   3  23   11.92    0.62
   2  -3 -23   11.97    0.65
  -3   2  23   11.72    0.61
  -1   3 -23   12.80    0.65
  -2  -1 -23   12.24    0.65
   1  -3  23   13.04    0.61
   1  -3  24   47.03    1.86
  -1   3 -24   46.50    1.89
   2   1  24   45.90    1.86
  -3   1 -24   46.37    1.89
  -2  -1 -24   45.57    1.89
  -3   2  24   45.45    1.86
  -1  -2  24   44.25    1.85
   3  -1  24   45.05    1.85
   1   2 -24   46.06    1.89
  -2   3  24   45.48    1.87
   1  -3  24   44.85    1.85
  -1  -2  25    9.87    0.47
  -3   1 -25   10.21    0.54
   3  -1  25   10.46    0.47
   1  -3  25   10.72    0.49
  -2  -1 -25   10.61    0.54
  -2   3  25   10.31    0.50
  -3   2  25   10.30    0.50
   1   2 -25   10.19    0.54
  -1   3 -25   10.80    0.54
   1  -3  25   10.11    0.47
   2   1  25   10.58    0.49
   1  -3  26    7.36    0.35
  -1  -2  26    7.14    0.34
  -2  -1 -26    7.64    0.43
   1  -3  26    7.33    0.33
   1   2 -26    7.90    0.44
   3  -1  26    7.31    0.34
  -3   1 -26    7.20    0.42
   2   1  26    7.36    0.35
  -3   2  26    7.05    0.36
  -1   3 -26    7.36    0.44
  -2   3  26    7.35    0.37
  -3   2  27   16.62    0.71
  -3   1 -27   16.88    0.76
  -2  -1 -27   17.13    0.76
   1  -3  27   16.85    0.69
   3  -1  27   17.68    0.70
   1   2 -27   17.55    0.77
   1  -3  27   17.54    0.71
  -2   3  27   17.41    0.72
   3  -1  27   17.33    0.69
   2   1  27   17.54    0.71
  -1  -2  27   17.75    0.72
  -1  -2  27   16.64    0.70
  -1   3 -27   17.64    0.77
   3  -1  28   19.57    0.74
  -1   3 -28   19.53    0.83
  -1  -2  28   18.50    0.75
  -3   1 -28   19.25    0.82
  -3   2  28   18.73    0.76
   1  -3  28   19.10    0.74
  -1  -2  28   19.98    0.77
  -2  -1 -28   19.61    0.82
   3  -1  28   19.22    0.74
   1  -3  28   19.80    0.75
   1   2 -28   19.36    0.83
   2   1  28   19.61    0.76
  -2   3  28   19.23    0.77
  -2  -1 -29    2.82    0.38
  -1  -2  29    3.11    0.28
   3  -1  29    2.84    0.23
  -3   1 -29    3.16    0.36
   1  -3  29    2.92    0.23
   2  -3 -29    3.68    0.57
  -1   3 -29    2.87    0.37
  -2   3  29    3.02    0.29
  -3   2  29    2.85    0.27
   1   2 -29    2.95    0.38
   2   1  29    2.92    0.25
  -1  -2  29    2.80    0.24
   3  -1  29    2.94    0.22
   1  -3  29    2.84    0.25
  -3   2  30   11.06    0.54
  -1  -2  30   14.55    0.60
   2   1  30   14.91    0.61
   3  -1  30   15.04    0.59
  -3   1 -30   14.99    0.71
  -3   2  30   14.41    0.62
   1  -3  30   14.65    0.60
   2  -3 -30   17.30    0.88
  -2  -1 -30   14.92    0.70
  -1   3 -30   14.57    0.70
   3  -1  30   15.22    0.60
  -2   3  30   15.13    0.64
   1  -3  30   15.31    0.61
  -1  -2  30   15.66    0.63
   1   2 -30   14.73    0.71
  -2   3  30   11.34    0.54
  -2  -1 -31    6.17    0.47
   3  -1  31    6.23    0.33
   1   2 -31    6.66    0.49
  -2   3  31    6.36    0.37
  -2   3  31    4.95    0.27
   1  -3  31    6.31    0.33
   2   1  31    6.46    0.36
   2  -3 -31    7.21    0.68
   1  -3  31    6.62    0.35
  -1  -2  31    6.61    0.37
  -1  -2  31    6.17    0.33
  -3   2  31    6.08    0.36
  -3   1 -31    6.63    0.48
  -1   3 -31    6.52    0.48
  -3   2  31    4.90    0.27
   3  -1  31    6.44    0.31
  -1   3 -32   29.47    1.17
  -3   1 -32   28.69    1.15
   1  -3  32   29.15    1.06
   3  -1  32   29.52    1.04
   2  -3 -32   33.32    1.34
  -1  -2  32   28.72    1.06
   2   1  32   30.04    1.08
  -2  -1 -32   29.60    1.15
   2   1  32   30.23    1.06
   1  -3  32   28.50    1.05
  -2  -1 -32   34.81    1.31
  -1  -2  32   30.69    1.09
  -3   2  32   28.17    1.07
   3  -1  32   29.62    1.06
  -2   3  32   29.45    1.09
  -3   2  32   22.94    1.01
   1  -3  33    6.45    0.39
   3  -1  33    6.37    0.35
  -1  -2  33    5.61    0.28
   1  -3  33    6.08    0.37
   2   1  33    5.39    0.27
   2   1  33    5.55    0.28
  -1  -2  33    6.07    0.38
  -3   2  33    6.13    0.41
  -2   3  33    6.36    0.43
   3  -1  33    6.46    0.38
  -3   2  33    5.53    0.27
  -1  -2  33    6.63    0.42
   1  -3  33    5.34    0.27
  -2  -1 -33    7.95    0.75
   2   1  33    6.48    0.37
   3  -1  33    5.25    0.27
  -3   2  33    4.42    0.31
  -2   3  33    5.23    0.27
   2   1  33    6.73    0.41
  -2  -1 -33    6.41    0.53
   2  -3 -33    7.73    0.78
  -3   1 -33    6.37    0.54
  -1   3 -33    6.02    0.54
  -1  -2  33    5.41    0.26
  -3   1 -34    7.19    0.55
  -2   3  34    7.05    0.43
   3  -1  34    6.32    0.27
   2   1  34    6.10    0.26
   2  -3 -34    8.70    0.81
   2   1  34    7.38    0.41
   1  -3  34    7.01    0.39
  -2   3  34    6.21    0.28
  -1  -2  34    6.43    0.28
  -1  -2  34    6.29    0.26
  -1   3 -34    7.62    0.56
  -1  -2  34    7.77    0.43
  -3   2  34    6.45    0.28
  -1  -2  34    6.77    0.39
   2   1  34    6.16    0.28
  -3   2  34    6.34    0.27
   3  -1  34    7.40    0.38
   1  -3  34    6.96    0.38
   2   1  34    7.44    0.37
  -2   3  34    6.29    0.27
  -2  -1 -34    9.67    0.80
  -2  -1 -34    6.90    0.55
  -3   2  34    6.81    0.41
   1  -3  34    5.98    0.27
  -3   2  34    5.57    0.32
  -1  -2  35    0.19    0.14
  -3   2  35    0.16    0.14
   3  -1  35    0.24    0.25
  -2   3  35    0.17    0.12
   3  -1  35    0.24    0.14
   2   1  35    0.26    0.14
  -1  -2  35    0.26    0.26
   2  -3 -35    0.50    0.71
  -2   3  35    0.21    0.14
  -2  -1 -35    0.01    0.44
  -1  -2  35    0.37    0.31
  -3   1 -35    0.15    0.43
  -1   3 -35    0.15    0.43
   1  -3  35    0.23    0.26
   2   1  35    0.22    0.12
   1  -3  35    0.14    0.14
   2   1  35    0.15    0.27
  -2   3  35    0.27    0.30
  -3   2  35    0.07    0.29
  -3   2  35    0.20    0.13
  -3   2  35    0.14    0.20
   1  -3  35    0.31    0.24
  -2  -1 -35   -0.06    0.67
  -1  -2  35    0.11    0.11
   2   1  36   12.70    0.53
  -3   2  36   14.38    0.67
  -3   2  36   13.27    0.54
  -2   3  36   12.99    0.54
   2   1  36   13.24    0.55
  -2  -1 -36   18.27    1.03
  -1  -2  36   12.92    0.53
  -3   2  36   13.68    0.55
   2   1  36   15.36    0.67
   1  -3  36   12.98    0.54
   3  -1  36   15.51    0.65
  -3   1 -36   19.36    1.11
  -2   3  36   14.48    0.68
  -1  -2  36   14.21    0.64
   3  -1  36   13.15    0.54
  -1  -2  36   12.87    0.55
  -3   1 -36   14.06    0.78
   1  -3  36   14.84    0.65
  -1  -2  36   15.05    0.67
   2  -3 -36   18.01    1.09
   1  -3  36   14.44    0.63
  -2   3  36   13.52    0.55
  -3   1 -37   10.45    0.94
   2   1  37    7.77    0.31
  -1  -2  37    7.63    0.31
  -3   2  37    7.56    0.30
  -1  -2  37    8.19    0.43
   2  -3 -37    9.93    0.94
   2   1  37    7.33    0.30
  -2  -1 -37   10.49    0.89
  -3   2  37    8.30    0.47
   2   1  37    8.36    0.46
  -2   3  37    7.43    0.30
   1  -3  37    7.58    0.31
   3  -1  37    7.37    0.31
  -3   1 -37    8.44    0.60
   1  -3  37    8.49    0.44
  -1  -2  37    8.26    0.46
  -2   3  37    7.72    0.32
  -1  -2  37    7.50    0.30
   1  -3  37    8.27    0.41
  -3   2  37    8.15    0.32
  -2   3  37    8.35    0.48
  -3   2  37    9.00    0.51
  -2   3  38    9.11    0.37
   3  -2 -38   11.86    1.09
  -3   2  38    9.57    0.39
  -3   2  38   10.10    0.54
  -1  -2  38    9.16    0.38
  -1  -2  38   10.27    0.52
  -2   3  38    9.81    0.39
   1  -3  38    9.09    0.38
  -1  -2  38    8.81    0.36
  -1  -2  38    9.34    0.48
  -3   2  38    9.04    0.37
   2   1  38    9.14    0.38
  -3   1 -38   13.03    1.04
   2   1  38    8.99    0.36
  -2  -1 -38   13.10    0.99
   2   1  38   10.18    0.52
  -2   3  38   10.09    0.55
   3  -1  38    9.06    0.38
  -2   3  38   10.41    0.56
   2  -3 -38   12.49    1.01
  -3   2  38   10.65    0.56
  -2  -1 -39    1.72    0.84
  -3   1 -39    1.25    0.88
  -2   3  39    1.25    0.38
   3  -2 -39    0.49    0.92
   3  -1  39    0.99    0.18
   2   1  39    0.88    0.16
  -3   2  39    1.03    0.17
  -2   3  39    1.01    0.17
  -3   2  39    0.99    0.36
   2   1  39    0.95    0.34
  -1  -2  39    0.80    0.34
   1  -3  39    0.90    0.19
   2  -3 -39    1.30    0.85
   2   1  39    0.94    0.19
  -1  -2  39    0.91    0.16
  -1  -2  39    0.82    0.29
  -3   2  39    0.96    0.19
  -3   2  39    1.01    0.39
  -1  -2  39    0.98    0.18
  -2   3  39    1.22    0.38
  -2   3  39    0.93    0.20
   3  -2 -40    5.47    1.06
  -1  -2  40    4.12    0.24
  -2  -1 -40    5.48    0.94
  -3   2  40    4.98    0.46
   2   1  40    4.28    0.24
  -3   2  40    4.13    0.25
  -3   2  40    4.44    0.27
   2   1  40    4.12    0.27
  -2   3  40    4.38    0.44
  -2   3  40    4.38    0.27
  -3   2  40    4.29    0.44
   3  -1  40    4.22    0.26
   1  -3  40    4.19    0.26
  -1  -2  40    4.44    0.26
  -2   3  40    4.06    0.25
   2  -3 -40    5.16    0.99
  -3   1 -40    6.13    1.01
   1   2 -41   20.97    1.46
  -3   2  41   14.67    0.53
  -2   3  41   15.22    0.70
  -2   3  41   14.43    0.51
   2  -3 -41   17.76    1.21
   2   1  41   13.78    0.53
  -2   3  41   14.21    0.53
   3  -2 -41   18.82    1.31
  -2  -1 -41   18.11    1.18
   2   1  41   13.97    0.51
  -3   1 -41   20.05    1.27
  -3   2  41   14.39    0.68
   1  -3  41   14.07    0.52
   3  -1  41   13.73    0.52
  -1  -2  41   14.15    0.51
  -1  -2  41   14.54    0.52
  -3   2  41   14.43    0.52
  -1  -2  42   31.72    1.24
  -2  -1 -42   43.54    1.84
  -2   3  42   32.80    1.25
   1   2 -42   48.69    2.12
   3  -2 -42   45.67    1.96
  -3   1 -42   47.08    1.92
   1  -3  42   32.79    1.25
   2   1  42   31.58    1.24
  -2   3  42   34.40    1.39
  -2   3  42   33.23    1.24
  -3   2  42   33.48    1.25
   2  -3 -42   43.90    1.87
  -1  -2  42   32.60    1.25
   2   1  42   31.68    1.25
  -1   3 -42   47.50    2.07
  -3   2  42   33.41    1.37
   3  -1  42   32.14    1.25
  -3   2  42   31.96    1.24
  -2   3  43    6.93    0.54
   2   1  43    6.58    0.36
  -3   2  43    6.50    0.51
  -1  -2  43    6.72    0.32
   1  -3  43    6.78    0.35
  -1  -2  43    6.76    0.35
   3  -1  43    6.55    0.36
  -2   3  43    6.80    0.34
  -3   1 -43    8.93    1.18
  -1   3 -43    8.61    1.37
  -3   2  43    6.55    0.34
  -3   2  43    6.84    0.36
  -2  -1 -43    8.67    1.11
   2  -3 -43    8.95    1.14
   3  -2 -43    8.37    1.22
  -2   3  43    6.83    0.36
   2   1  43    6.78    0.33
   1   2 -43    9.36    1.36
  -1  -2  44    1.84    0.26
  -2   3  44    2.14    0.24
   2   1  44    2.03    0.27
  -3   2  44    2.04    0.27
   2  -3 -44    2.88    1.09
  -2   3  44    2.14    0.28
   2   1  44    1.85    0.23
  -3   2  44    1.78    0.24
   3  -2 -44    1.48    1.14
  -1  -2  44    1.99    0.22
  -3   1 -44    2.96    1.13
   1  -3  44    2.03    0.27
  -1   3 -44    2.58    1.31
  -2  -1 -44    1.47    1.03
   3  -1  44    1.91    0.26
   1   2 -44    3.26    1.31
  -3   2  45    0.32    0.23
   2  -3 -45   -0.19    1.07
   1   2 -45    0.31    1.27
   1  -3  45    0.19    0.24
   2   1  45    0.18    0.26
   2   1  45    0.22    0.23
  -1  -2  45    0.17    0.25
  -3   1 -45    0.01    1.13
  -2   3  45    0.27    0.24
  -2  -1 -45    0.33    1.01
  -3   2  45    0.37    0.27
  -2   3  45    0.15    0.26
  -1  -2  45    0.36    0.21
   3  -2 -45   -0.11    1.16
   3  -1  45    0.05    0.25
  -1   3 -45    0.97    1.29
   3  -1  46    2.04    0.29
   2   1  46    2.25    0.25
  -2   3  46    2.14    0.28
  -1   3 -46    2.86    1.35
   2  -3 -46    2.90    1.12
   1   2 -46    2.03    1.32
  -1  -2  46    2.16    0.23
  -1  -2  46    2.16    0.27
  -3   1 -46    3.32    1.17
   1  -3  46    2.12    0.28
   2   1  46    1.84    0.28
  -3   2  46    2.17    0.29
  -2   3  46    2.08    0.27
  -3   2  46    2.29    0.26
   3  -2 -46    3.19    1.18
  -2  -1 -46    3.05    1.07
  -1  -2  47    0.50    0.27
  -2   3  47    0.50    0.26
  -2   3  47    0.48    0.27
  -3   2  47    0.23    0.27
  -3   1 -47    0.39    1.14
  -1   3 -47    0.62    1.33
   3  -1  47    0.66    0.28
   2   1  47    0.37    0.27
   3  -2 -47    0.54    1.16
  -3   2  47    0.49    0.26
   2  -3 -47    0.79    1.09
  -1  -2  47    0.54    0.24
   1  -3  47    0.44    0.27
   2   1  47    0.40    0.24
  -2  -1 -47    0.15    1.07
   1   2 -47   -0.10    1.32
  -1  -2  48    0.82    0.25
   2   1  48    0.73    0.27
   2   1  48    0.97    0.29
  -1  -2  48    1.01    0.27
  -2   3  48    0.94    0.28
   1  -3  48    0.71    0.28
   3  -1  48    0.93    0.28
  -3   2  48    0.95    0.28
  -3   2  48    0.93    0.27
  -2   3  48    0.79    0.28
  -2   3  49    1.51    0.29
  -1  -2  49    1.14    0.28
   1  -3  49    1.34    0.29
   2   1  49    1.35    0.26
   3  -1  49    1.14    0.29
  -3   2  49    0.99    0.28
  -1  -2  49    1.11    0.25
  -2   3  49    1.28    0.28
  -3   2  49    1.12    0.29
   2   1  49    1.12    0.29
   1  -3  50    2.19    0.31
  -2   3  50    2.30    0.30
  -2   3  50    2.49    0.31
   2   1  50    2.46    0.30
  -3   2  50    2.20    0.30
  -1  -2  50    2.24    0.30
   2   1  50    2.48    0.30
   3  -1  50    2.21    0.31
  -1  -2  50    2.22    0.28
  -3   2  50    2.25    0.30
   2   1  51    0.33    0.28
  -3   2  51    0.47    0.29
  -2   3  51    0.38    0.30
   1  -3  51    0.03    0.28
  -2   3  51    0.12    0.28
  -1  -2  51    0.56    0.26
  -3   2  51    0.15    0.28
  -1  -2  51    0.31    0.28
   2   1  51    0.53    0.28
   3  -1  51    0.05    0.29
  -2   3  52   -0.06    0.28
   2   1  52    0.16    0.28
  -2   3  52    0.00    0.30
  -1  -2  52    0.14    0.26
   3  -1  52   -0.16    0.28
  -1  -2  52   -0.10    0.28
   1  -3  52   -0.04    0.27
   2   1  52    0.22    0.29
  -3   2  52    0.07    0.29
  -3   2  52    0.05    0.28
  -2   3  53   -0.05    0.30
   3  -1  53    0.13    0.28
   1  -3  53   -0.02    0.28
  -3   2  53    0.21    0.29
  -1  -2  53   -0.05    0.27
  -2   3  53    0.06    0.27
   2   1  53    0.36    0.28
   2   1  53    0.08    0.29
  -3   2  53    0.07    0.26
  -1  -2  53    0.11    0.27
   2   1  54   19.99    0.85
  -1  -2  54   19.44    0.85
  -1  -2  54   20.15    0.84
   3  -1  54   19.43    0.85
   1  -3  54   20.14    0.85
  -3   2  54   19.84    0.84
  -3   2  54   21.46    0.86
  -2   3  54   23.09    0.86
  -2   3  54   20.63    0.85
   2   1  54   21.97    0.86
  -2   3  55    4.64    0.33
  -1  -2  55    4.20    0.30
   2   1  55    4.53    0.33
  -3   2  55    4.22    0.29
   2   1  55    4.31    0.30
  -1  -2  55    4.54    0.30
  -2   3  55    4.33    0.29
  -3   2  55    4.57    0.32
   1  -3  55    4.02    0.30
   3  -1  55    4.30    0.31
   3  -1  56    9.54    0.49
   2   1  56   11.18    0.51
  -1  -2  56    9.58    0.49
   2   1  56    9.85    0.49
   1  -3  56    9.82    0.49
  -3   2  56   10.44    0.51
  -2   3  56    9.20    0.48
  -1  -2  56    9.94    0.49
  -3   2  56    9.33    0.48
  -2   3  56   10.67    0.51
   1  -3  57    4.97    0.30
   3  -1  57    4.97    0.30
  -2   3  57    5.27    0.32
  -1  -2  57    5.30    0.31
  -3   2  57    4.86    0.27
  -3   2  57    5.60    0.32
  -1  -2  57    4.84    0.29
   2   1  57    5.65    0.33
   2   1  57    4.92    0.30
  -2   3  57    4.90    0.28
   2   1  58    1.77    0.23
  -3   2  58    2.36    0.25
  -2   3  58    2.13    0.26
  -2   3  58    1.72    0.20
  -1  -2  58    2.20    0.25
  -3   2  58    1.56    0.20
   2   1  58    2.12    0.26
  -1  -2  58    1.85    0.22
   1  -3  58    1.72    0.23
   3  -1  58    1.69    0.24
  -2   3  59    2.80    0.25
  -1  -2  59    2.70    0.24
  -1  -2  59    2.54    0.22
   1  -3  59    2.64    0.22
   3  -1  59    2.59    0.23
  -3   2  59    2.95    0.25
  -2   3  59    2.33    0.19
   2   1  59    2.65    0.22
   2   1  59    3.02    0.26
  -2   3  60    0.11    0.20
  -3   2  60    0.16    0.20
   3  -1  60    0.19    0.17
   1  -3  60    0.06    0.17
   2   1  60    0.21    0.21
   2   1  60    0.17    0.16
  -1  -2  60    0.09    0.19
  -2  -1 -60    0.24    0.35
  -3   1 -61    0.01    0.33
  -1  -2  61   -0.06    0.17
   2   1  61   -0.01    0.19
  -2  -1 -61   -0.03    0.32
   2   1  61   -0.06    0.14
  -2   3  61    0.01    0.18
  -3   2  61    0.08    0.18
   3  -1  61   -0.02    0.14
   2   1  62    0.00    0.16
  -3   2  62   -0.09    0.15
   3  -2 -62    0.05    0.24
  -2  -1 -62    0.02    0.29
  -3   1 -62    0.11    0.30
  -1  -2  62   -0.08    0.15
   3  -1  62    0.01    0.12
  -2   3  62    0.02    0.15
   2  -3 -62   -0.16    0.24
  -1  -2  63    0.99    0.13
   2   1  63    0.93    0.15
   1   2 -63    1.49    0.24
  -3   2  63    1.11    0.14
  -2   3  63    0.95    0.14
   2  -3 -63    1.14    0.21
   3  -2 -63    1.09    0.20
  -2  -1 -63    1.13    0.22
  -3   1 -63    1.27    0.23
  -1   3 -63    1.26    0.25
  -3   0  62   11.51    0.57
   3  -3  62   12.41    0.58
   0   3  62   11.90    0.58
   3  -3  60    4.39    0.22
   0   3  60    5.12    0.25
   0   3  60    4.11    0.19
   3  -3  60    4.73    0.24
  -3   0  60    4.99    0.24
  -3   0  58    0.12    0.23
   0   3  58    0.37    0.25
  -3   0  58    0.21    0.19
   0   3  58    0.38    0.19
   3  -3  58    0.20    0.22
   3  -3  56    3.41    0.28
  -3   0  56    3.58    0.28
  -3   0  56    3.31    0.26
   0   3  56    3.41    0.27
   0   3  56    3.70    0.30
   3  -3  54    2.25    0.28
  -3   0  54    2.33    0.28
   0   3  54    2.46    0.27
  -3   0  54    2.45    0.27
   0   3  54    2.54    0.31
   0   3  52    9.91    0.48
  -3   0  52    9.37    0.47
  -3   0  52    9.13    0.47
   0   3  52    9.46    0.47
   3  -3  52    9.30    0.48
   0   3  50   25.53    1.09
  -3   0  50   25.40    1.09
   3  -3  50   25.30    1.09
  -3   0  50   25.80    1.09
   0   3  50   26.31    1.09
  -3   0  48   18.67    0.81
  -3   0  48   18.96    0.80
   0   3  48   18.69    0.81
   3  -3  48   18.40    0.81
   0   3  48   19.07    0.80
   3   0 -46    7.57    1.35
  -3   0  46    6.35    0.34
   0   3  46    6.01    0.34
   0   3  46    6.14    0.31
  -3   3 -46    8.50    1.36
  -3   0  46    6.28    0.31
   0  -3 -46    8.68    1.11
   3  -3  46    6.07    0.33
  -3   0  44    0.51    0.20
   3  -3  44    0.44    0.23
   0   3  44    0.60    0.22
  -3   0  44    0.51    0.24
  -3   3 -44    1.78    1.21
   0   3  44    0.59    0.25
   3   0 -44    1.41    1.23
   3  -3  44    0.58    0.19
   0  -3 -44    1.15    0.98
   3  -3  42    0.72    0.16
   3  -3  42    0.88    0.21
   0   3  42    0.97    0.19
  -3   0  42    0.85    0.34
   3   0 -42    0.73    1.11
  -3   0  42    0.99    0.22
  -3   3 -42    0.85    1.12
   0   3  42    0.72    0.22
   0  -3 -42    0.53    0.90
  -3   0  42    0.88    0.19
   3  -3  40   19.61    0.68
   3  -3  40   20.82    0.69
  -3   0  40   22.51    0.85
   0   3  40   20.57    0.70
   0   3  40   20.70    0.69
  -3   0  40   20.95    0.70
  -3   0  40   20.52    0.68
   0   3  40   22.05    0.85
  -3   0  40   21.18    0.81
   3  -3  38   32.46    1.08
  -3   3 -38   33.64    1.30
   3  -3  38   31.17    1.07
  -3   0  38   32.10    1.07
  -3   0  38   33.47    1.18
  -3   0  38   33.55    1.08
   0   3  38   32.68    1.07
   0   3  38   33.06    1.08
   0   3  38   36.25    1.22
  -3   0  38   36.51    1.22
  -3   3 -36   15.90    0.83
  -3   0  36   17.26    0.73
  -3   0  36   14.44    0.56
  -3   0  36   14.49    0.57
   0   3  36   14.33    0.57
   3  -3  36   13.91    0.57
   3  -3  36   13.85    0.56
  -3   0  36   15.35    0.69
  -3   0  36   13.50    0.61
   0   3  36   14.07    0.57
   0   3  36   16.43    0.72
  -3   0  34   38.49    1.30
  -3   0  34   37.44    1.30
   0   3  34   38.82    1.30
   3  -3  34   37.86    1.30
   3  -3  34   42.59    1.36
   3  -3  34   43.80    1.37
   0   3  34   44.25    1.42
  -3   0  34   41.79    1.39
  -3   0  34   46.69    1.43
  -3   0  34   36.25    1.32
   3  -3  34   38.54    1.29
  -3   3 -34   41.71    1.49
   0  -3 -34   48.82    1.65
   0   3  34   38.49    1.30
  -3   0  32   55.08    1.91
  -3   3 -32   56.92    1.99
   0   3  32   57.70    1.93
   3  -3  32   57.40    1.90
   3  -3  32   55.47    1.89
   0  -3 -30    4.65    0.55
  -3   0  30    3.80    0.20
   3  -3  30    4.41    0.24
   3  -3  30    4.60    0.25
  -3   3 -30    4.33    0.39
  -3   0  30    4.29    0.28
   0   3  30    4.53    0.30
   3  -3  28    0.07    0.17
   0   3  28    0.09    0.22
  -3   3 -28    0.18    0.32
   3  -3  28    0.09    0.17
   0  -3 -28    0.10    0.31
   0  -3 -28    0.14    0.46
  -3   0  28    0.14    0.21
  -3   0  26   18.73    0.67
   0  -3 -26   19.14    0.81
   3  -3  26   19.01    0.65
   0   3  26   18.92    0.69
   0  -3 -26   18.72    0.73
   3  -3  26   18.84    0.65
  -3   3 -26   18.62    0.73
   0  -3 -24   13.84    0.63
  -3   3 -24   13.75    0.63
   3  -3  24   13.73    0.56
  -3   0  24   13.16    0.58
   3  -3  24   13.42    0.56
   0   3  24   13.78    0.59
   3  -3  22   23.07    0.83
   0   3  22   22.87    0.85
   3  -3  22   22.75    0.83
  -3   0  22   22.69    0.84
   0  -3 -22   22.89    0.88
   3   0 -22   22.93    0.88
  -3   3 -22   22.23    0.87
  -3   0  20    1.57    0.19
   3  -3  20    1.57    0.16
   0  -3 -20    1.74    0.25
   0   3  20    1.60    0.20
  -3   3 -20    1.76    0.24
   3   0 -20    1.60    0.24
   3  -3  20    1.67    0.17
   3  -3  18  299.45    9.82
   0   3  18  299.18    9.84
   3  -3  18  304.56    9.82
   3   0 -18  291.87    9.84
   0  -3 -18  303.57    9.84
  -3   0  18  299.15    9.83
  -3   3 -18  298.32    9.84
   3  -3  16    3.11    0.22
   3   0 -16    3.09    0.26
   3  -3  16    3.14    0.22
  -3   0  16    3.16    0.20
   0   3  16    3.11    0.25
  -3   3 -16    3.26    0.26
   0  -3 -16    2.88    0.26
  -3   0  16    2.91    0.24
   0   3  14   31.31    1.11
   0  -3 -14   31.13    1.08
   3  -3  14   30.83    1.09
   3   0 -14   30.67    1.11
  -3   3 -14   31.73    1.11
  -3   0  14   31.51    1.10
   3  -3  14   31.87    1.09
   3  -3  12   40.26    1.51
   0   3  12   40.92    1.51
  -3   0  12   40.71    1.52
  -3   3 -12   41.47    1.53
   3  -3  12   41.83    1.51
   0  -3 -12   41.23    1.51
   3   0 -12   40.19    1.53
   3  -3  10    2.24    0.07
  -3   3 -10    2.13    0.11
   0   3  10    2.21    0.08
   3   0 -10    2.14    0.10
   3  -3  10    2.21    0.08
   0  -3 -10    2.29    0.08
   0   3   8    0.91    0.05
   3  -3   8    0.96    0.06
  -3   3  -8    0.94    0.08
   3  -3   8    0.96    0.05
   0  -3  -8    0.96    0.06
   3  -3   6  138.46    4.14
  -3   3  -6  135.59    4.15
   0   3   6  131.47    4.14
   0  -3  -6  145.35    4.15
   3  -3   6  141.09    4.14
   3  -3   4  560.40   13.33
  -3   0   4  557.13   13.33
   0  -3  -4  572.60   13.33
  -3   3  -4  556.86   13.33
   3   0  -4  561.82   13.33
   0   3   4  563.83   13.33
   0  -3  -2    3.10    0.12
  -3   0   2    2.95    0.13
   0  -3   0  230.47    6.55
  -3   0   0  226.31    6.55
   3   0   0  226.15    6.55
   0  -3   2    1.33    0.10
  -3   0  -2    1.23    0.08
   3   0   2    1.29    0.09
  -3   3   2    1.09    0.09
   0   3  -2    1.29    0.08
   0   3  -4   14.19    0.26
   3  -3  -4   14.09    0.25
   0  -3   4   14.77    0.27
  -3   3   4   14.02    0.27
   3   0   4   14.32    0.26
   3  -3  -4   14.60    0.28
   0  -3   4   14.49    0.26
   0  -3   6    0.79    0.07
   0  -3   6    0.86    0.06
   3   0   6    0.76    0.07
  -3   3   6    0.80    0.08
   0   3  -6    0.79    0.07
   3  -3  -6    0.79    0.11
   0  -3   8   57.18    1.11
   0   3  -8   55.46    1.11
   0  -3   8   54.80    1.11
   0  -3   8   55.07    1.11
   3   0   8   54.17    1.11
  -3   3   8   54.64    1.12
   3   0  10   31.01    0.62
   0  -3  10   32.38    0.61
   0   3 -10   31.43    0.63
   0  -3  10   31.25    0.62
   0  -3  10   31.33    0.63
   0  -3  12    4.31    0.21
  -3   0 -12    4.08    0.24
   3   0  12    3.91    0.24
   0   3 -12    4.50    0.24
   0  -3  12    3.90    0.23
  -3   0 -14    3.92    0.15
  -3   0 -14    3.81    0.09
   0  -3  14    4.12    0.09
   3   0  14    3.96    0.12
   0  -3  14    3.89    0.12
   0   3 -14    3.98    0.15
  -3   3  14    3.83    0.14
   3   0  14    3.83    0.14
  -3   0 -16    0.49    0.04
  -3   3  16    0.55    0.12
   0   3 -16    0.49    0.14
  -3   0 -16    0.49    0.15
   0  -3  16    0.54    0.05
   3   0  16    0.49    0.10
   0  -3  16    0.48    0.10
   3   0  18  128.37    4.76
   0  -3  18  126.78    4.75
   0   3 -18  129.69    4.77
  -3   3  18  127.31    4.77
  -3   0 -18  129.06    4.77
  -3   3  20    2.71    0.23
   3   0  20    2.67    0.20
   0  -3  20    2.57    0.20
   0   3 -20    2.91    0.26
  -3   0 -20    2.65    0.26
   0  -3  22   17.01    0.79
   0  -3  22   15.58    0.78
  -3   3  22   15.76    0.80
  -3   0 -22   16.59    0.82
   0   3 -22   16.28    0.82
   3   0  22   15.81    0.78
   3   0  24    0.67    0.16
  -3   0 -24    0.86    0.27
   0   3 -24    0.89    0.27
  -3   3  24    0.70    0.19
   0  -3  24    0.91    0.19
   0  -3  24    0.74    0.16
   0  -3  26    2.19    0.22
   0  -3  26    2.20    0.20
  -3   3  26    2.26    0.24
  -3   0 -26    2.15    0.31
   0   3 -26    2.16    0.31
   3   0  26    2.15    0.20
   0  -3  28    7.42    0.37
   0  -3  28    6.84    0.34
  -3   0 -28    7.45    0.46
   3   0  28    7.30    0.35
  -3   3  28    6.92    0.38
   0   3 -28    7.45    0.46
   0  -3  30   13.86    0.53
   3   0  30   13.78    0.49
   0   3 -30   13.36    0.63
  -3   0 -30   13.60    0.62
   0  -3  30   13.22    0.51
  -3   3  30   13.79    0.55
   3   0  30   13.31    0.51
   0  -3  32   58.71    1.74
  -3   0 -32   59.24    1.82
  -3   3  32   58.88    1.77
   3   0  32   60.70    1.75
   3   0  32   60.00    1.72
   0  -3  32   61.68    1.76
   0   3 -32   59.74    1.84
  -3   3  34   37.69    1.27
   0  -3  34   36.93    1.23
   0  -3  34   38.18    1.26
   0  -3  34   33.81    1.16
  -3   0 -34   36.48    1.35
   3   0  34   39.13    1.25
   3   0  34   34.14    1.16
  -3   3  34   34.27    1.16
  -3   3  34   33.27    1.16
   3   0  36    0.33    0.14
  -3   0 -36    0.14    0.44
  -3   3  36    0.14    0.32
   0  -3  36    0.24    0.25
   0  -3  36    0.29    0.15
   0  -3  36    0.33    0.29
   3   0  36    0.28    0.27
   3  -3 -36    0.08    0.76
  -3   3  36    0.31    0.15
  -3   3  36    0.28    0.13
  -3   0 -36    0.23    0.73
  -3   3  38    1.05    0.34
  -3   0 -38    0.87    0.78
  -3   3  38    1.02    0.39
   0  -3  38    0.93    0.28
   0  -3  38    0.88    0.17
  -3   3  38    0.82    0.16
   0  -3  38    0.89    0.31
  -3   3  38    0.74    0.18
   3  -3 -38    1.51    0.84
   3   0  38    0.95    0.18
  -3   0 -40   18.96    1.16
  -3   3  40   14.64    0.66
  -3   3  40   13.67    0.49
   3  -3 -40   17.92    1.20
  -3   3  40   15.71    0.69
   3   0  40   13.85    0.50
   0  -3  40   13.55    0.50
  -3   3  40   14.08    0.51
   0   3 -42  117.01    3.75
   3  -3 -42  109.12    3.57
  -3   3  42   82.63    3.13
   3   0  42   80.37    3.02
  -3   3  42   81.58    3.01
  -3   3  42   83.70    3.02
  -3   0 -42  110.14    3.53
   0  -3  42   79.80    3.02
   0   3 -44   15.14    1.54
   3   0  44    8.71    0.50
   0  -3  44    8.49    0.50
  -3   3  44    9.29    0.49
  -3   0 -44   13.67    1.28
   3  -3 -44   13.44    1.34
  -3   3  44    9.35    0.51
   0   3 -46    0.42    1.28
  -3   0 -46    1.20    1.06
   0  -3  46    0.53    0.25
   3   0  46    0.61    0.27
   3  -3 -46    1.50    1.11
  -3   3  46    0.71    0.27
  -3   3  46    0.63    0.25
  -3   3  48   32.45    1.25
   3   0  48   31.04    1.25
   0  -3  48   31.94    1.25
  -3   3  48   32.70    1.25
  -3   3  50    2.30    0.30
   3   0  50    2.51    0.31
  -3   3  50    2.52    0.31
   0  -3  50    2.66    0.31
   3   0  52    5.51    0.37
   0  -3  52    5.61    0.37
  -3   3  52    5.74    0.37
  -3   3  52    6.04    0.38
   3   0  54   24.78    0.93
   0  -3  54   24.90    0.92
  -3   3  54   24.56    0.92
   0  -3  56   16.02    0.74
  -3   3  56   17.43    0.75
  -3   3  56   15.74    0.73
   3   0  56   15.72    0.74
  -3   3  58    1.25    0.18
   3   0  58    1.26    0.22
   0  -3  58    1.36    0.21
  -3   3  58    1.69    0.26
  -3   0 -60    0.70    0.36
  -3   3  60    0.63    0.20
   3   0  60    0.44    0.17
   3   0  62    0.63    0.11
  -3   3  62    0.90    0.15
   3  -3 -62    1.22    0.23
  -3   0 -62    1.42    0.30
   4  -2   0    5.55    0.06
  -4   2   0    5.57    0.05
  -2  -2   0    5.50    0.06
   2  -4   0    5.56    0.06
  -2  -2  -1    2.73    0.06
  -2  -2   1    2.71    0.06
   4  -2  -1    2.78    0.07
  -4   2   1    2.69    0.05
   2   2   1    2.70    0.06
  -2  -2   1    2.77    0.07
  -4   2  -1    2.80    0.05
  -2  -2  -1    2.78    0.04
   2  -4  -1    2.78    0.07
   2  -4   1    2.78    0.06
  -2  -2   2    4.12    0.15
  -2  -2   2    4.23    0.15
   4  -2  -2    4.29    0.15
  -2  -2  -2    4.23    0.14
   2   2   2    4.30    0.15
  -4   2   2    4.09    0.14
   4  -2   2    4.17    0.15
   2  -4  -2    4.48    0.15
   4  -2  -2    3.95    0.14
   2  -4  -2    4.86    0.17
  -2  -2  -2    4.32    0.15
  -4   2  -2    4.60    0.14
   4  -2  -3  191.89    5.26
  -2   4  -3  185.23    5.27
  -4   2   3  191.82    5.27
  -2  -2   3  194.27    5.27
   2  -4  -3  203.57    5.27
   4  -2  -3  188.49    5.27
  -2  -2  -3  195.46    5.26
   4  -2   3  192.20    5.27
   2   2   3  199.52    5.27
   2  -4  -4  101.25    3.97
   2   2   4   96.16    3.97
   2  -4   4  100.77    3.97
  -2  -2  -4   95.97    3.96
  -4   2   4   91.86    3.97
  -2  -2   4   93.25    3.97
   4  -2  -4   91.77    3.96
   4  -2   4   91.51    3.97
  -2   4  -4   93.25    3.97
   4  -2   5   10.50    0.61
   2  -4   5   11.54    0.61
  -2  -2  -5   13.67    0.62
   2   2  -5   10.48    0.61
  -4   2   5   10.15    0.61
   2  -4  -5   12.38    0.63
  -4   2  -5   10.83    0.62
   2  -4   5   11.47    0.62
  -2   4  -5   10.57    0.61
   4  -2  -5   10.84    0.61
   2   2   5   10.44    0.61
  -2  -2  -5   11.07    0.61
   2  -4  -5   12.11    0.62
   2  -4   5   12.09    0.62
   4  -2  -6    0.64    0.04
  -4   2   6    0.69    0.06
   2   2  -6    0.62    0.05
   2   2   6    0.63    0.05
  -2  -2  -6    0.73    0.08
  -2   4  -6    0.59    0.05
   2  -4  -6    0.68    0.10
  -4   2  -6    0.68    0.06
   2  -4   6    0.64    0.04
   2  -4   6    0.66    0.05
   4  -2   6    0.61    0.06
   2  -4   6    0.66    0.05
   2  -4  -6    0.68    0.05
   2  -4   7   70.10    2.58
  -2  -2  -7   61.77    2.57
   2  -4  -7   63.91    2.59
   2  -4   7   64.47    2.57
  -2   4  -7   63.32    2.58
  -2  -2  -7   69.37    2.58
   2  -4   7   63.86    2.58
   2  -4  -7   67.38    2.58
   2   2   7   59.75    2.57
   4  -2   7   61.05    2.58
  -4   2  -7   63.55    2.58
   4  -2   7   68.14    2.56
   4  -2  -7   64.45    2.57
   2   2  -7   62.40    2.57
  -4   2   7   63.45    2.58
  -2  -2  -8  117.44    3.57
  -2  -2   8  108.76    3.56
   2  -4  -8  114.69    3.56
   4  -2   8  108.60    3.57
   2   2  -8  109.76    3.56
   2   2   8  106.88    3.56
  -4   2   8  109.12    3.57
  -2   4  -8  111.28    3.56
  -4   2  -8  112.69    3.57
   2  -4   8  111.71    3.56
   4  -2  -8  111.09    3.55
  -2  -2  -8  110.60    3.56
   2  -4  -8  108.59    3.58
  -2  -2   8  114.13    3.56
   2  -4   8  111.42    3.56
   2  -4   8  117.80    3.56
   4  -2   8  113.29    3.55
   4  -2   9    8.68    0.41
   2  -4   9    8.67    0.41
   4  -2   9    8.57    0.43
   2  -4  -9    9.05    0.42
   2   2  -9    8.53    0.42
  -2  -2   9    8.86    0.41
  -2  -2   9    8.26    0.42
   2  -4   9    9.39    0.42
   2  -4   9    8.80    0.42
   2   2   9    8.15    0.42
  -2   4  -9    8.62    0.42
   4  -2  -9    8.54    0.41
  -4   2  -9    8.61    0.43
  -2  -2  -9    9.29    0.44
  -2  -2  -9    8.28    0.41
   4  -2  10   16.60    0.74
   2  -4 -10   17.24    0.73
  -2   4 -10   16.99    0.74
   2  -4  10   18.54    0.73
  -4   2 -10   17.28    0.74
   2   2  10   16.48    0.73
  -2  -2 -10   16.46    0.73
   4  -2  10   16.77    0.72
   2   2 -10   16.84    0.74
   4  -2  10   17.36    0.73
   2  -4  10   16.58    0.73
  -2  -2  10   16.83    0.74
  -2  -2  10   17.88    0.73
   2  -4  10   17.14    0.73
   2  -4 -11   34.92    1.43
   2   2 -11   33.83    1.44
  -2  -2  11   34.07    1.44
   2  -4  11   38.71    1.43
   2  -4  11   34.88    1.43
   4  -2  11   35.58    1.43
   2   2  11   33.86    1.43
  -4   2 -11   34.85    1.44
   4  -2  11   33.78    1.44
   4  -2  11   34.97    1.42
  -2   4 -11   34.85    1.44
  -2  -2  11   35.59    1.42
   2  -4  11   34.87    1.43
  -2  -2 -11   34.26    1.43
   4  -2  12   64.00    2.21
  -2  -2  12   62.69    2.22
   4  -2  12   64.14    2.20
   2   2 -12   62.86    2.22
   4  -2  12   60.81    2.22
  -4   2 -12   63.36    2.22
   2   2  12   61.51    2.21
   2  -4 -12   63.72    2.21
  -2   4 -12   63.89    2.22
   2  -4  12   62.03    2.21
   2  -4  12   64.36    2.21
  -2  -2  12   66.21    2.21
   2  -4  12   68.96    2.21
  -2  -2 -12   60.95    2.20
  -2  -2  13    2.06    0.12
  -2  -2  13    2.03    0.08
  -2   4 -13    2.05    0.14
   2  -4 -13    2.04    0.15
   4  -2  13    2.08    0.09
   2   2  13    2.15    0.12
  -2  -2 -13    2.06    0.09
   4  -2  13    2.09    0.10
   2  -4  13    2.09    0.10
   2  -4  13    2.01    0.11
  -4   2 -13    2.11    0.14
   2   2 -13    2.01    0.14
  -2  -2  14   45.05    1.85
  -2   4 -14   45.25    1.87
   2  -4  14   45.77    1.86
   4  -2  14   45.57    1.85
  -4   2 -14   46.21    1.87
   2   2 -14   45.73    1.87
  -2   4  14   44.39    1.87
   2   2  14   43.57    1.86
  -2  -2 -14   43.43    1.85
  -2  -2  14   44.75    1.86
   2  -4 -14   44.36    1.87
   2  -4  14   44.16    1.86
  -4   2 -15   13.21    0.44
  -4   2  15   13.11    0.43
   2  -4  15   13.10    0.41
   2  -4 -15   12.71    0.43
   2   2  15   13.19    0.43
  -2   4  15   13.28    0.43
   4  -2  15   13.03    0.40
  -2  -2 -15   12.77    0.39
   2  -4  15   12.74    0.41
  -2  -2  15   12.57    0.39
   2   2 -15   12.63    0.43
  -2  -2  15   12.95    0.42
  -2   4 -15   12.78    0.43
   2   2  15   12.48    0.42
  -4   2  16    5.48    0.24
  -2   4 -16    5.49    0.25
  -2  -2  16    5.63    0.23
  -2  -2  16    5.55    0.19
   2  -4  16    5.61    0.22
  -4   2 -16    5.56    0.26
  -2   4  16    5.44    0.25
   2  -4  16    5.54    0.22
  -2  -2 -16    5.37    0.20
   2   2  16    5.43    0.23
   2  -4 -16    5.47    0.26
   4  -2  16    5.47    0.21
   2   2  16    5.29    0.25
   2   2 -16    5.40    0.25
  -4   2 -17   15.37    0.53
  -2   4  17   15.05    0.52
   2   2  17   15.32    0.52
  -4   2  17   14.81    0.51
  -2  -2  17   15.10    0.47
   2   2 -17   15.01    0.52
  -2  -2 -17   14.02    0.47
   4  -2  17   15.24    0.49
   2  -4  17   15.19    0.50
   2  -4  17   15.11    0.49
  -2  -2  17   14.98    0.50
   2  -4 -17   15.03    0.53
  -2   4 -17   15.39    0.53
  -2   4 -18    0.56    0.16
  -4   2  18    0.49    0.14
   2  -4 -18    0.57    0.17
  -4   2 -18    0.57    0.17
  -2   4  18    0.44    0.14
   2  -4  18    0.52    0.11
   2   2  18    0.52    0.13
   2   2 -18    0.59    0.17
  -2  -2  18    0.44    0.11
   4  -2  18    0.56    0.09
   2  -4  18    0.51    0.10
   4  -2  18    0.56    0.09
  -4   2  19   11.45    0.60
   4  -2  19   11.40    0.58
  -2   4 -19   11.53    0.62
   2   2  19   11.50    0.60
   2  -4  19   11.29    0.58
   2  -4  19   11.32    0.59
  -4   2 -19   11.96    0.62
   2  -4 -19   11.00    0.62
   2   2 -19   11.43    0.62
  -2  -2  19   10.93    0.59
   4  -2  19   11.75    0.58
  -2  -2 -19   11.28    0.62
  -2   4  19   11.45    0.61
  -4   2 -20   12.28    0.47
  -4   2  20   12.28    0.44
   4  -2  20   12.24    0.42
  -2  -2 -20   12.15    0.47
   2  -4  20   12.05    0.42
   2   2 -20   12.17    0.47
   2  -4  20   11.99    0.43
  -2  -2  20   11.55    0.43
  -2   4 -20   12.62    0.47
   2   2  20   12.06    0.44
   4  -2  20   12.25    0.41
  -2   4  20   12.02    0.45
   2   2 -21   21.74    0.92
  -2  -2 -21   21.84    0.92
  -2  -2  21   21.45    0.89
   2   2  21   21.93    0.90
   2  -4  21   21.70    0.88
  -4   2 -21   22.05    0.92
   4  -2  21   22.20    0.88
   2  -4  21   22.17    0.89
  -4   2  21   21.88    0.90
  -2   4  21   21.71    0.91
   4  -2  21   21.85    0.88
  -2   4 -21   22.28    0.92
   4  -2  22   30.24    1.10
  -4   2  22   29.38    1.12
  -2   4  22   30.26    1.13
  -2  -2 -22   30.61    1.15
  -2   4 -22   30.33    1.14
   4  -2  22   30.06    1.10
   2   2 -22   30.64    1.15
  -2  -2  22   28.89    1.11
   2  -4  22   29.96    1.11
  -4   2 -22   29.86    1.15
   2  -4  22   29.78    1.11
   2   2  22   30.01    1.12
   4  -2  23    0.47    0.12
  -4   2  23    0.36    0.17
   2   2 -23    0.55    0.24
  -2   4 -23    0.45    0.23
  -4   2 -23    0.56    0.25
  -2  -2 -23    0.45    0.24
  -2  -2  23    0.46    0.15
   2  -4  23    0.44    0.15
   4  -2  23    0.51    0.13
   2  -4  23    0.53    0.13
  -2   4  23    0.49    0.18
   2   2  23    0.51    0.16
  -2  -2 -24   30.76    1.16
  -2  -2  24   29.78    1.12
   4  -2  24   30.97    1.11
   4  -2  24   29.63    1.11
  -4   2  24   30.32    1.13
  -2   4  24   30.38    1.14
   2   2 -24   31.00    1.17
   2  -4  24   30.73    1.12
   2  -4  24   30.90    1.12
   2   2  24   30.47    1.13
  -4   2 -24   31.02    1.17
  -2   4 -24   30.51    1.16
  -2   4  25    9.74    0.41
  -2  -2  25    9.28    0.38
   4  -2  25    9.45    0.36
  -4   2 -25    9.55    0.46
   2   2  25    9.70    0.40
  -2   4 -25    9.65    0.45
   2   2 -25    9.44    0.45
   2  -4  25    9.51    0.37
   2  -4  25    9.64    0.38
  -4   2  25    9.38    0.40
   4  -2  25    9.60    0.37
  -2  -2 -25    9.65    0.46
   2   2 -26   17.68    0.83
  -2   4 -26   17.52    0.82
  -2  -2  26   17.01    0.77
   2  -4  26   17.95    0.76
  -2   4  26   17.92    0.79
   2  -4 -26   17.56    0.90
   2  -4  26   17.56    0.76
   2   2  26   18.16    0.78
  -4   2  26   17.64    0.78
   4  -2  26   17.70    0.75
  -2  -2 -26   18.05    0.83
  -4   2 -26   18.16    0.83
   4  -2  26   17.86    0.76
  -2  -2  27   -0.01    0.18
  -2  -2 -27    0.26    0.41
   2  -4  27    0.19    0.17
  -2   4  27    0.20    0.23
   4  -2  27    0.03    0.16
  -2  -2  27    0.20    0.22
   2   2  27    0.07    0.20
   2   2 -27    0.18    0.30
  -2   4 -27    0.28    0.29
   2  -4  27    0.16    0.16
  -2  -2 -27    0.17    0.30
  -4   2 -27    0.14    0.30
  -4   2  27    0.17    0.20
   2  -4 -27    0.07    0.44
   4  -2  27    0.19    0.14
  -2  -2 -28    0.20    0.45
   2  -4  28    0.14    0.17
  -2  -2  28    0.16    0.19
   2  -4 -28    0.01    0.47
   2  -4  28    0.11    0.19
  -2  -2  28    0.28    0.23
  -2   4  28    0.16    0.23
   4  -2  28    0.12    0.17
  -4   2  28    0.11    0.20
  -2   4 -28    0.12    0.31
  -2  -2 -28    0.12    0.31
   4  -2  28    0.12    0.15
   2   2 -28    0.17    0.31
   2   2  28    0.34    0.21
  -4   2 -28    0.07    0.32
  -4   2 -29    0.86    0.34
   2  -4  29    0.76    0.20
   2   2  29    0.61    0.21
   4  -2  29    0.72    0.18
  -4   2  29    0.64    0.22
  -2  -2 -29    0.74    0.34
  -2  -2 -29    0.61    0.47
  -2  -2  29    1.00    0.24
  -2   4 -29    1.05    0.34
  -2  -2  29    0.64    0.20
   2  -4  29    0.73    0.18
  -2   4  29    0.73    0.24
   2  -4 -29    0.79    0.48
   4  -2  29    0.69    0.16
  -4   2  30    0.00    0.23
   2  -4  30    0.14    0.16
   4  -2  30    0.07    0.18
  -2   4  30    0.11    0.26
  -4   2 -30    0.24    0.36
   4  -2  30    0.09    0.16
  -2  -2  30    0.28    0.25
  -2  -2 -30    0.12    0.49
  -4   2  30    0.10    0.15
   2  -4  30    0.09    0.20
   2  -4 -30    0.03    0.51
  -2  -2 -30   -0.07    0.36
   2   2  30    0.21    0.23
  -2   4 -30    0.23    0.35
   2  -4  30    0.09    0.19
   4  -2 -30    0.07    0.10
  -2  -2  30    0.01    0.21
  -4   2 -31    4.03    0.44
   2  -4  31    3.84    0.29
   2  -4  31    4.16    0.31
  -2   4 -31    3.99    0.45
  -2  -2 -31    3.86    0.44
   4  -2  31    4.01    0.29
   4  -2  31    3.97    0.26
  -2  -2 -31    4.56    0.60
   2   2  31    4.18    0.34
  -2   4  31    4.20    0.37
   4  -2 -31    3.87    0.21
  -2  -2  31    3.80    0.31
  -4   2  31    3.97    0.33
   2  -4 -31    4.75    0.63
  -2  -2  31    4.33    0.36
  -4   2 -32   20.50    0.87
   4  -2  32   19.68    0.72
   2   2  32   20.98    0.78
  -2  -2  32   20.92    0.79
  -2  -2 -32   20.28    0.86
   2  -4  32   20.24    0.75
  -4   2  32   19.90    0.78
  -2   4  32   20.73    0.80
   2  -4  32   19.82    0.74
  -2  -2  32   19.52    0.75
  -2   4 -32   20.38    0.87
   4  -2  32   20.78    0.75
   2  -4 -32   21.80    1.02
  -2   4 -33    2.75    0.44
   4  -2  33    2.39    0.13
   2   2  33    2.41    0.16
  -2   4  33    2.35    0.14
  -4   2  33    2.40    0.14
  -2  -2  33    3.01    0.33
   2  -4  33    2.29    0.15
  -4   2  33    1.99    0.21
  -2   4  33    2.71    0.33
  -2  -2  33    2.40    0.14
  -2  -2 -33    3.66    0.62
   2  -4  33    2.38    0.13
  -4   2 -33    2.57    0.45
  -2  -2 -33    2.78    0.43
   2  -4  33    2.66    0.26
  -2  -2  33    2.67    0.28
   2  -4 -33    3.22    0.67
  -4   2  33    2.44    0.31
   4  -2  33    2.95    0.26
  -2  -2  33    2.47    0.16
   2  -4  33    2.87    0.27
   4  -2  33    2.46    0.15
   2   2  33    2.97    0.31
  -2  -2 -34    8.25    0.72
   4  -2  34    5.91    0.23
   2   2  34    7.30    0.39
  -2  -2 -34    6.51    0.50
  -4   2  34    5.41    0.28
   2  -4  34    6.67    0.34
  -2   4  34    6.31    0.24
   2  -4  34    6.67    0.32
  -4   2 -34    6.51    0.51
   2   2  34    6.78    0.33
  -4   2  34    6.22    0.22
  -2   4 -34    6.75    0.51
  -2  -2  34    6.38    0.34
  -2   4  34    6.88    0.40
   2   2  34    6.05    0.23
   2  -4  34    5.94    0.21
   2   2  34    5.96    0.22
  -2   4  34    6.17    0.22
  -2  -2  34    6.07    0.22
   4  -2  34    5.92    0.21
   2  -4 -34    7.82    0.75
  -2  -2  34    6.90    0.40
   2  -4  34    6.08    0.23
  -4   2  34    6.33    0.24
  -4   2  34    6.74    0.38
  -2  -2  34    6.00    0.23
   4  -2  34    6.42    0.33
  -2  -2  35    8.82    0.35
  -4   2 -35    9.62    0.63
   2   2  35   10.36    0.50
   2   2  35    9.05    0.35
  -2  -2  35    9.11    0.34
   2  -4  35    8.82    0.34
  -4   2  35    9.34    0.36
  -2  -2 -35   12.39    0.84
   4  -2  35    8.98    0.34
   2  -4 -35   12.02    0.87
   2  -4  35    9.98    0.45
  -4   2  35    7.88    0.39
  -2   4  35   10.08    0.52
  -2  -2  35   10.25    0.51
   4  -2  35    8.71    0.35
  -4   2  35    9.68    0.49
   2   2  35    8.99    0.34
  -2  -2  35    9.20    0.46
   2  -4  35    8.80    0.35
  -4   2  35    9.03    0.35
  -2   4 -35   10.04    0.64
   4  -2  35   10.54    0.46
  -2   4  35    9.15    0.36
  -2   4  35    9.15    0.35
   2  -4  35    9.92    0.44
   2  -4  36   18.44    0.67
   2  -4  36   18.89    0.68
   2   2  36   18.22    0.67
  -4   2  36   16.21    0.71
   2  -4 -36   24.60    1.17
  -2  -2 -36   25.50    1.13
  -2  -2  36   19.47    0.77
  -2   4  36   20.53    0.83
  -4   2 -36   19.99    0.91
   4  -2  36   18.36    0.67
  -2   4  36   19.00    0.67
  -2   4 -36   19.77    0.92
  -2   4  36   18.83    0.68
  -2  -2  36   18.83    0.67
  -4   2  36   20.24    0.80
  -2  -2  36   21.56    0.82
  -4   2  36   19.16    0.68
   2   2  36   18.03    0.68
   2  -4  36   20.86    0.77
   2   2  36   20.96    0.81
   4  -2  36   18.54    0.68
  -4   2  36   19.10    0.67
  -2  -2  36   18.61    0.68
  -4   2  37    1.11    0.15
  -2  -2  37    1.12    0.25
  -2   4  37    1.22    0.16
   4  -2  37    1.04    0.13
  -4   2  37    0.94    0.25
  -2  -2  37    1.19    0.29
  -2   4  37    1.15    0.17
  -2   4 -37    1.03    0.50
   4  -2  37    1.06    0.16
  -2  -2  37    1.06    0.14
   2   2  37    1.31    0.35
  -2  -2  37    1.26    0.35
  -4   2 -37    1.41    0.49
   2  -4 -37    1.23    0.78
  -2   4  37    1.21    0.36
  -2  -2  37    1.25    0.17
   2  -4  37    0.98    0.13
   2   2  37    1.06    0.15
  -4   2  37    1.32    0.17
   2  -4  37    1.12    0.16
  -4   2  37    1.27    0.34
  -4   2  37    1.34    0.39
  -2  -2 -37    1.56    0.72
   2   2  37    0.96    0.17
   4  -2  38    4.48    0.19
   2  -4 -38    5.48    0.87
  -2  -2  38    4.51    0.20
  -4   2 -38    4.74    0.55
   2   2  38    4.49    0.22
   2  -4  38    4.55    0.22
  -2   4  38    4.59    0.23
  -2  -2  38    4.36    0.23
   2  -4  38    4.52    0.19
  -2  -2  38    4.82    0.34
  -4   2  38    4.60    0.23
   2   2  38    4.87    0.39
  -4   2  38    4.51    0.21
  -4   2  38    4.91    0.40
  -2  -2 -38    5.38    0.82
  -4   2  38    5.09    0.44
  -2   4  38    5.10    0.43
  -2   4  38    4.72    0.21
   2   2  38    4.53    0.21
  -2  -2  38    4.99    0.40
   4  -2  38    4.64    0.22
  -2  -2  39    3.99    0.42
   4  -2  39    3.42    0.19
  -4   2  39    3.55    0.23
   4  -2  39    3.61    0.22
  -2   4  39    3.66    0.21
  -4   2  39    4.03    0.45
  -2  -2 -39    4.97    0.85
  -4   2  39    3.39    0.21
   2  -4 -39    5.47    0.90
  -4   2  39    3.75    0.39
   2   2  39    3.47    0.23
  -4   2 -39    3.68    0.56
  -2  -2  39    3.42    0.34
   2  -4  39    3.23    0.19
  -2  -2  39    3.50    0.20
  -2   4  39    3.63    0.23
  -4   2 -39    4.47    0.96
  -2  -2  39    3.39    0.22
   2   2  39    3.40    0.21
  -2   4  39    4.24    0.43
   2   2  39    4.05    0.40
   2  -4  39    3.51    0.22
  -2   4  39    4.25    0.45
   2   2  40    0.22    0.20
   2  -4  40    0.29    0.15
  -2   4  40    0.31    0.39
  -4   2  40    0.11    0.37
  -2  -2 -40    0.50    0.83
  -2   4  40    0.23    0.19
  -4   2  40    0.18    0.40
   2  -4  40    0.31    0.19
  -2  -2  40    0.34    0.19
  -2  -2  40    0.23    0.37
   4  -2  40    0.18    0.16
  -4   2  40    0.25    0.18
  -2  -2  40    0.23    0.16
  -4   2 -40    0.56    0.99
  -4   2  40    0.34    0.20
   4  -2  40    0.31    0.19
  -2  -2  40   -0.09    0.31
   2  -4 -40    0.56    0.89
  -2   4  40    0.11    0.18
   2   2  40    0.14    0.17
  -4   2  41    5.68    0.45
   2  -4  41    5.11    0.23
   2   2  41    5.31    0.25
  -4   2  41    5.57    0.27
  -4   2  41    5.43    0.49
   2  -4  41    5.47    0.26
   2   2 -41    8.16    1.27
  -2  -2  41    5.34    0.24
  -4   2  41    5.48    0.26
   4  -2  41    5.20    0.24
  -4   2 -41    6.95    1.04
   4  -2  41    5.15    0.26
  -2   4  41    5.44    0.47
  -2   4  41    5.51    0.27
   2   2  41    5.07    0.27
   2  -4 -41    7.13    0.98
  -2  -2  41    5.23    0.27
  -2  -2 -41    6.36    0.92
  -2   4  41    5.61    0.26
   4  -2  42    1.75    0.18
   2   2  42    1.77    0.19
  -2  -2  42    1.88    0.19
   2  -4  42    1.67    0.18
   2  -4 -42    1.77    0.92
  -2  -2 -42    2.02    0.89
   2   2  42    1.82    0.23
  -2   4  42    1.80    0.21
  -4   2  42    2.10    0.39
  -4   2 -42    2.49    1.03
   2  -4  42    1.80    0.22
  -2  -2  42    1.69    0.23
  -4   2  42    1.71    0.24
  -2   4  42    1.89    0.43
  -4   2  42    1.88    0.21
   2   2 -42    0.82    1.25
   4  -2  42    1.71    0.22
  -2   4  42    1.68    0.24
   4  -2  43    6.07    0.33
   2  -4 -43    8.20    1.11
   2   2  43    6.11    0.34
   2   2 -43   10.02    1.41
   2  -4  43    6.34    0.35
  -2  -2  43    6.12    0.36
  -2   4  43    6.59    0.35
  -2  -2 -43    9.76    1.07
   4  -2 -43    9.36    1.28
   4  -2  43    6.20    0.35
  -2   4  43    6.94    0.58
  -4   2  43    6.13    0.37
  -2  -2  43    6.06    0.33
  -4   2  43    6.31    0.34
  -4   2  43    5.85    0.51
  -2   4  43    6.47    0.37
  -2   4 -43   10.57    1.42
  -4   2 -43    8.91    1.21
   2   2  43    6.20    0.36
   2  -4  43    5.92    0.32
   4  -2  44   10.82    0.45
   2  -4  44   10.87    0.45
   4  -2  44   10.47    0.42
  -2   4  44   10.78    0.44
   2   2  44   10.95    0.45
  -4   2  44   11.03    0.60
   4  -2 -44   13.81    1.37
   2  -4  44   10.32    0.41
  -2   4  44   11.29    0.46
  -4   2 -44   15.19    1.32
   2   2  44   10.99    0.44
   2   2 -44   15.68    1.50
   2  -4 -44   13.17    1.19
  -2  -2  44   11.18    0.44
  -2  -2 -44   13.90    1.13
  -4   2  44   11.18    0.46
  -4   2  44   11.02    0.43
  -2   4 -44   16.59    1.53
  -2  -2  44   10.69    0.42
   2   2  45    7.76    0.39
  -2  -2  45    7.81    0.41
   4  -2 -45    9.90    1.33
  -2  -2  45    7.23    0.38
   2   2 -45   11.57    1.46
  -2   4  45    8.00    0.42
  -4   2  45    8.16    0.40
   2  -4  45    7.08    0.38
  -2  -2 -45    9.10    1.11
   2  -4 -45    9.18    1.15
  -2   4  45    7.87    0.40
   2  -4  45    7.97    0.41
  -4   2 -45   10.55    1.30
   4  -2  45    7.44    0.38
   2   2  45    8.05    0.42
  -2   4 -45   11.63    1.50
  -4   2  45    7.83    0.42
   4  -2  45    7.62    0.41
   4  -2 -46    2.65    1.18
   2  -4 -46    3.97    1.07
  -2  -2  46    2.54    0.27
   2   2  46    2.57    0.29
  -2   4 -46    4.88    1.39
  -2   4  46    2.56    0.29
  -2  -2  46    2.48    0.25
  -4   2  46    2.71    0.26
  -4   2 -46    4.13    1.22
  -2  -2 -46    3.35    1.01
  -2   4  46    2.70    0.28
   2   2  46    2.54    0.26
   4  -2  46    2.66    0.28
   2  -4  46    2.58    0.28
  -4   2  46    2.71    0.29
   2   2 -46    2.00    1.29
   4  -2  47    4.04    0.32
  -2   4  47    3.73    0.32
  -4   2  47    3.83    0.32
   2   2  47    3.95    0.30
  -4   2  47    3.94    0.30
   2   2  47    3.71    0.32
  -2   4 -47    5.89    1.41
   4  -2 -47    4.71    1.25
  -2  -2  47    3.58    0.31
   2  -4 -47    5.21    1.10
   2  -4  47    3.61    0.30
  -2   4  47    3.85    0.31
  -2  -2 -47    5.88    1.08
  -4   2 -47    5.81    1.26
  -2  -2  47    3.59    0.28
   2   2 -47    4.81    1.38
   2   2  48    1.34    0.27
   2  -4  48    1.20    0.27
  -4   2  48    1.09    0.28
  -2  -2  48    1.05    0.25
  -2   4  48    1.24    0.28
  -2  -2  48    1.14    0.28
  -4   2  48    1.25    0.27
  -2   4  48    0.98    0.28
   2   2  48    1.28    0.29
   4  -2  48    1.21    0.28
  -4   2  49   14.52    0.63
  -2   4  49   15.49    0.64
  -2  -2  49   13.78    0.61
  -2   4  49   14.48    0.63
   2   2  49   14.28    0.64
  -2  -2  49   14.22    0.63
  -4   2  49   14.88    0.63
   4  -2  49   14.31    0.64
   2  -4  49   14.64    0.63
   2   2  49   14.70    0.63
  -2  -2  50    0.28    0.28
  -2  -2  50    0.21    0.26
  -4   2  50   -0.05    0.28
   2  -4  50    0.17    0.28
   2   2  50    0.09    0.28
   2   2  50    0.16    0.28
  -2   4  50    0.19    0.30
  -4   2  50    0.07    0.29
  -2   4  50    0.14    0.28
   4  -2  50    0.26    0.29
   4  -2  51    0.38    0.30
   2   2  51    0.17    0.29
  -2  -2  51    0.23    0.28
  -4   2  51    0.34    0.29
  -4   2  51    0.39    0.27
  -2   4  51    0.25    0.27
   2  -4  51    0.34    0.28
   2   2  51    0.10    0.28
  -2  -2  51    0.04    0.26
  -2   4  51    0.22    0.30
   4  -2  52    0.43    0.29
  -2   4  52    0.53    0.27
   2   2  52    0.36    0.28
  -4   2  52    0.49    0.27
  -4   2  52    0.47    0.29
  -2  -2  52    0.68    0.27
  -2   4  52    0.67    0.30
  -2  -2  52    0.49    0.26
   2   2  52    0.54    0.29
   2  -4  52    0.38    0.28
   4  -2  53    3.26    0.32
   2   2  53    3.47    0.32
   2   2  53    3.12    0.30
  -4   2  53    3.62    0.32
  -4   2  53    3.25    0.30
  -2   4  53    3.52    0.33
  -2  -2  53    3.34    0.29
   2  -4  53    3.48    0.30
  -2   4  53    3.09    0.29
  -2  -2  53    3.36    0.30
  -4   2  54    1.75    0.29
  -2  -2  54    1.58    0.27
  -4   2  54    1.54    0.26
   4  -2  54    1.48    0.28
  -2   4  54    1.35    0.30
   2  -4  54    1.54    0.28
   2   2  54    1.51    0.30
   2   2  54    1.50    0.27
  -2  -2  54    1.61    0.27
  -2   4  54    1.41    0.25
  -2   4  55    0.58    0.29
  -4   2  55    0.58    0.27
   4  -2  55    0.48    0.27
   2   2  55    0.47    0.28
  -2   4  55    0.27    0.24
  -4   2  55    0.46    0.23
   2   2  55    0.47    0.26
  -2  -2  55    0.36    0.24
   2  -4  55    0.27    0.26
  -2  -2  55    0.52    0.25
   2   2  56   10.93    0.47
  -2   4  56   10.66    0.47
  -4   2  56   10.25    0.46
  -2  -2  56    9.14    0.45
   4  -2  56    9.29    0.46
   2   2  56    9.21    0.45
   2  -4  56    9.36    0.45
  -4   2  56    9.01    0.44
  -2   4  56    8.96    0.43
  -2  -2  56    9.93    0.45
  -4   2  57    0.29    0.19
  -2   4  57    0.49    0.20
   2   2  57    0.45    0.23
  -4   2  57    0.55    0.24
  -2  -2  57    0.50    0.22
  -2   4  57    0.59    0.27
  -2  -2  57    0.31    0.23
   2  -4  57    0.33    0.23
   4  -2  57    0.36    0.24
   2   2  57    0.44    0.27
   2  -4  58    0.27    0.22
  -2   4  58    0.22    0.17
  -4   2  58    0.35    0.24
   4  -2  58    0.14    0.24
  -2   4  58    0.12    0.24
  -2  -2  58    0.12    0.20
  -2  -2  58    0.17    0.22
   2   2  58    0.16    0.25
   4  -2  58    0.06    0.22
   2   2  58    0.18    0.20
   2  -4  59    1.32    0.22
  -2   4  59    1.45    0.23
   4  -2  59    1.21    0.23
   2   2  59    1.26    0.19
  -2  -2  59    1.39    0.22
   4  -2  59    1.23    0.21
   2  -4  59    1.32    0.20
  -2   4  59    1.27    0.16
   2   2  59    1.44    0.24
  -4   2  59    1.57    0.23
   2   2  60   -0.08    0.21
   2  -4  60   -0.10    0.17
   2   2  60   -0.03    0.16
   4  -2  60   -0.13    0.21
   4  -2  60   -0.10    0.18
  -2   4  60    0.02    0.20
  -2  -2  60    0.04    0.19
   2  -4  60   -0.13    0.19
  -2  -2 -60    0.04    0.34
  -4   2  60   -0.10    0.19
   4  -2  61    0.06    0.19
   2   2  61   -0.08    0.13
   4  -2  61    0.01    0.15
  -2  -2  61   -0.06    0.17
  -2   4  61    0.02    0.18
   2   2  61    0.06    0.19
   2  -4 -61   -0.14    0.27
  -2  -2 -61    0.06    0.31
  -4   2  61    0.06    0.17
  -4   2 -61   -0.04    0.33
   2  -4  61    0.00    0.17
   2   2  62    0.31    0.17
   4  -2  62    0.35    0.16
   2  -4 -62    0.32    0.23
   4  -2  62    0.25    0.12
  -2  -2  62    0.27    0.15
  -4   2 -62    0.38    0.29
  -2   4  62    0.27    0.15
  -4   2  62    0.24    0.15
   2  -4  62    0.06    0.15
  -2  -2 -62    0.53    0.26
  -2   4  63    2.13    0.14
   2  -4  63    2.13    0.14
   4  -2  63    2.16    0.15
  -4   2  63    2.05    0.14
  -2  -2  63    2.06    0.14
   2   2  63    2.26    0.16
   4  -3  63    5.31    0.22
  -4   1  63    4.97    0.21
  -3  -1  63    5.03    0.21
   3  -4  63    5.06    0.21
   1   3  63    5.18    0.22
  -1   4  63    4.96    0.22
   4  -3  62    0.13    0.12
   3  -4  62    0.33    0.15
   1  -4 -62    0.13    0.24
   1   3  62    0.34    0.16
  -3   4 -62    0.59    0.30
  -4   1  62    0.39    0.15
  -3  -1  62    0.44    0.15
  -1   4  62    0.35    0.16
   4  -3  62    0.40    0.16
  -4   3 -62    0.65    0.29
   3  -4  61    0.26    0.15
  -1   4  61    0.04    0.18
  -4   3 -61    0.39    0.33
   4  -3  61    0.20    0.15
   3  -4  61    0.30    0.17
  -3  -1  61    0.16    0.17
   4  -3  61    0.30    0.18
   1   3  61    0.13    0.11
   1   3  61    0.45    0.19
  -4   1  61    0.11    0.17
   1   3  60    0.37    0.21
   1   3  60    0.17    0.14
  -3  -1  60    0.15    0.19
   4  -3  60    0.21    0.20
   4  -3  60    0.21    0.18
  -1   4  60    0.32    0.20
   3  -4  60    0.18    0.17
  -4   1  60    0.24    0.19
   3  -4  60    0.29    0.19
  -4   1  59    3.89    0.26
  -1   4  59    3.24    0.21
   1   3  59    3.30    0.22
   4  -3  59    3.91    0.26
  -1   4  59    3.95    0.27
   3  -4  59    4.00    0.25
   4  -3  59    3.39    0.25
  -3  -1  59    3.97    0.25
   1   3  59    3.70    0.27
   3  -4  59    3.51    0.24
   1   3  58    0.14    0.25
   3  -4  58    0.18    0.22
   4  -3  58    0.24    0.22
   1   3  58    0.18    0.19
  -3  -1  58    0.03    0.19
  -1   4  58    0.33    0.17
  -3  -1  58    0.23    0.22
  -4   1  58    0.15    0.23
   4  -3  58    0.05    0.23
  -1   4  58   -0.01    0.24
   3  -4  58    0.06    0.22
   4  -3  57    0.07    0.24
   4  -3  57    0.07    0.24
  -3  -1  57    0.23    0.21
   1   3  57   -0.05    0.26
   1   3  57    0.05    0.21
  -1   4  57   -0.06    0.26
   3  -4  57    0.13    0.23
  -1   4  57    0.15    0.20
  -4   1  57   -0.04    0.20
   3  -4  57    0.14    0.23
  -4   1  57   -0.05    0.24
  -3  -1  57   -0.11    0.23
   1   3  56    0.07    0.23
  -3  -1  56    0.04    0.23
  -4   1  56   -0.04    0.22
  -3  -1  56    0.06    0.24
   4  -3  56    0.07    0.25
  -4   1  56    0.17    0.26
   1   3  56    0.09    0.27
   4  -3  56    0.05    0.25
  -1   4  56    0.11    0.22
  -1   4  56    0.05    0.27
   3  -4  56    0.12    0.26
   3  -4  56    0.23    0.24
  -1   4  55    0.81    0.24
   4  -3  55    1.14    0.28
  -3  -1  55    0.99    0.26
   1   3  55    1.03    0.28
   3  -4  55    0.83    0.27
  -4   1  55    1.03    0.24
  -4   1  55    0.98    0.27
   3  -4  55    0.83    0.25
  -3  -1  55    0.86    0.25
  -1   4  55    1.02    0.29
   4  -3  55    1.03    0.26
   1   3  55    0.88    0.25
   3  -4  54    1.89    0.26
  -1   4  54    1.66    0.26
   1   3  54    1.60    0.29
   1   3  54    1.77    0.27
   3  -4  54    1.93    0.28
  -3  -1  54    1.81    0.26
  -1   4  54    1.77    0.30
  -4   1  54    1.73    0.26
  -4   1  54    1.98    0.29
  -3  -1  54    1.96    0.27
   4  -3  54    2.03    0.27
   4  -3  54    1.76    0.28
  -1   4  53    0.15    0.26
  -3  -1  53    0.16    0.27
   1   3  53    0.32    0.29
  -3  -1  53    0.07    0.27
   4  -3  53    0.32    0.26
  -1   4  53    0.19    0.30
   4  -3  53    0.29    0.28
   1   3  53    0.18    0.26
  -4   1  53    0.26    0.28
  -4   1  53    0.18    0.26
   3  -4  53    0.09    0.28
   3  -4  53    0.09    0.25
  -3  -1  52    2.75    0.29
  -3  -1  52    2.55    0.30
   4  -3  52    2.58    0.31
   1   3  52    2.76    0.32
  -4   1  52    2.42    0.29
  -1   4  52    2.52    0.30
   4  -3  52    2.80    0.28
  -4   1  52    3.03    0.31
   3  -4  52    2.46    0.31
   3  -4  52    2.74    0.28
   1   3  52    2.60    0.31
  -1   4  52    2.77    0.32
   4  -3  51    4.11    0.33
  -1   4  51    4.27    0.33
  -4   1  51    4.36    0.33
  -3  -1  51    4.48    0.31
   4  -3  51    4.23    0.31
   1   3  51    4.45    0.34
   1   3  51    4.20    0.33
   3  -4  51    4.22    0.30
  -4   1  51    4.16    0.33
  -1   4  51    4.31    0.34
   3  -4  51    4.22    0.33
  -3  -1  51    4.00    0.33
   4  -3  50    9.76    0.44
  -3  -1  50    9.82    0.47
   1   3  50    9.99    0.46
  -3  -1  50    9.65    0.45
  -4   1  50    9.61    0.47
  -1   4  50    9.49    0.46
   3  -4  50    9.70    0.47
   4  -3  50    9.07    0.47
   3  -4  50    9.37    0.43
  -4   1  50    9.69    0.46
  -1   4  50    9.97    0.47
   1   3  50    9.23    0.47
   3  -4  49    1.08    0.25
   3  -4  49    1.14    0.28
  -4   1  49    1.18    0.28
   1   3  49    0.96    0.29
   1   3  49    1.00    0.29
  -3  -1  49    1.21    0.27
   4  -3  49    1.22    0.30
  -1   4  49    0.97    0.29
  -4   1  49    0.98    0.29
   4  -3  49    1.11    0.25
  -1   4  49    1.20    0.30
  -3  -1  49    1.34    0.29
  -1   4  48    0.01    0.28
   3  -4  48    0.06    0.23
   4  -3  48    0.25    0.28
  -1   4  48    0.23    0.27
  -3  -1  48    0.10    0.28
  -4   1  48    0.14    0.27
  -4   1  48    0.03    0.28
   4  -3  48    0.10    0.23
  -3  -1  48   -0.13    0.25
   1   3  48    0.12    0.27
   3  -4  48    0.05    0.27
   1   3  48    0.22    0.28
   4  -3  47    0.75    0.27
  -3   4 -47    1.65    1.35
   3  -4  47    0.81    0.21
   1   3  47    0.79    0.27
  -3  -1  47    0.71    0.28
  -1   4  47    0.72    0.27
   3  -4  47    0.87    0.27
   4  -3  47    0.55    0.22
  -1  -3 -47    1.25    0.98
   4  -1 -47    0.75    1.21
   1   3  47    0.84    0.25
   3   1 -47    0.94    1.27
  -1   4  47    0.65    0.27
  -3  -1  47    0.76    0.24
   1  -4 -47    1.51    1.01
  -4   3 -47    0.75    1.24
  -4   1  47    0.89    0.27
  -4   1  47    0.76    0.25
   4  -1 -46    1.19    1.23
  -1   4  46    0.20    0.24
   1  -4 -46    0.61    0.96
   1   3  46    0.44    0.26
  -1   4  46    0.31    0.26
  -1  -3 -46    0.16    0.95
  -4   1  46    0.41    0.26
  -4   3 -46    0.55    1.22
   4  -3  46    0.29    0.21
  -3   4 -46    0.29    1.31
   4  -3  46    0.22    0.25
  -3  -1  46    0.17    0.23
   1   3  46    0.15    0.25
  -3  -1  46    0.07    0.26
   3  -4  46    0.42    0.26
   3  -4  46    0.13    0.21
  -4   1  46    0.20    0.24
  -3  -1  45    7.88    0.38
   3   1 -45    9.83    1.40
   3  -4  45    8.14    0.36
  -4   1  45    8.57    0.41
  -3  -1  45    8.38    0.40
   1   3  45    8.45    0.41
  -1  -3 -45    9.15    1.08
  -4   3 -45   10.62    1.33
   3  -4  45    8.30    0.40
  -1   4  45    8.38    0.41
   4  -1 -45   10.56    1.37
   4  -3  45    8.33    0.40
   4  -3  45    7.98    0.36
  -3   4 -45   10.76    1.42
   1   3  45    7.89    0.39
   1  -4 -45    9.08    1.11
  -1   4  45    8.55    0.39
  -4   1  45    8.23    0.38
  -4   1  44    0.49    0.21
   3  -4  44    0.58    0.19
  -3   4 -44    0.09    1.29
  -1   4  44    0.60    0.26
  -1  -3 -44    1.09    0.94
   1   3  44    0.55    0.25
  -4   1  44    0.39    0.25
   4  -3  44    0.50    0.18
   3   1 -44    0.29    1.25
  -4   3 -44   -0.48    1.18
   1  -4 -44    0.74    0.95
   1   3  44    0.53    0.22
  -3  -1  44    0.55    0.21
   3  -4  44    0.57    0.24
   4  -3  44    0.57    0.24
  -3  -1  44    0.55    0.24
  -1   4  44    0.53    0.23
  -1   4  43    5.24    0.31
   1   3  43    5.17    0.30
  -1   4  43    5.40    0.32
  -3   4 -43    6.33    1.33
  -4   1  43    5.00    0.46
   4  -3  43    5.00    0.28
   1  -4 -43    6.78    1.02
  -3  -1  43    5.06    0.29
   1   3  43    5.24    0.32
   3  -4  43    5.20    0.31
   3  -4  43    4.93    0.27
  -1  -3 -43    7.13    1.03
   4  -3  43    4.84    0.31
  -4   1  43    5.24    0.32
  -3  -1  43    5.13    0.32
  -4   3 -43    8.15    1.23
  -4   1  43    4.95    0.30
  -1  -3 -42   -0.12    0.87
  -4   1  42    0.13    0.36
   3  -4  42    0.22    0.17
  -4   1  42    0.16    0.19
  -3  -1  42   -0.01    0.19
  -1   4  42    0.23    0.42
   1   3  42   -0.05    0.22
  -3  -1  42    0.20    0.23
  -1   4  42    0.14    0.23
  -4   1  42   -0.13    0.43
   4  -3  42    0.10    0.21
  -4   3 -42    0.45    1.08
  -1   4  42    0.13    0.20
   4  -3  42    0.16    0.17
  -3   4 -42    0.35    1.18
   1  -4 -42    0.03    0.89
   3  -4  42    0.11    0.21
  -4   1  42    0.20    0.22
   1   3  42    0.05    0.20
  -4   1  41    6.43    0.32
   4  -3  41    6.14    0.31
  -1  -3 -41    7.93    0.95
   1  -4 -41    7.33    0.98
   3  -4  41    6.00    0.28
  -4   1  41    6.11    0.30
  -1   4  41    6.51    0.32
   4  -3  41    5.95    0.28
   3  -4  41    6.26    0.31
  -1   4  41    6.35    0.31
   1   3  41    7.00    0.52
  -3  -1  41    6.77    0.51
  -4   1  41    6.61    0.52
  -1   4  41    6.55    0.52
   1   3  41    6.01    0.30
   1   3  41    6.13    0.33
  -3  -1  41    6.14    0.32
  -3  -1  41    6.07    0.29
  -4   1  41    6.21    0.47
  -3  -1  41    6.16    0.44
  -1  -3 -40    8.43    0.93
  -4   1  40    7.20    0.54
  -3  -1  40    6.32    0.44
  -4   1  40    6.70    0.33
  -1   4  40    6.70    0.52
  -3  -1  40    7.27    0.52
   4  -3  40    6.02    0.32
  -3  -1  40    6.34    0.30
   1   3  40    6.03    0.33
  -4   1  40    6.47    0.48
   3  -4  40    6.06    0.29
  -1   4  40    6.47    0.32
  -4   3 -40   10.13    1.17
  -1   4  40    6.39    0.33
   1  -4 -40    8.46    0.97
   1   3  40    7.23    0.51
  -4   1  40    6.32    0.31
   1   3  40    6.23    0.31
  -3  -1  40    6.15    0.33
   4  -3  40    6.09    0.30
   3  -4  40    6.33    0.32
  -3  -1  39    1.58    0.19
   1   3  39    1.62    0.20
  -1   4  39    1.74    0.18
   1   3  39    1.71    0.17
  -4   1  39    1.78    0.18
  -1   4  39    1.78    0.40
  -4   3 -39    1.52    0.52
  -3  -1  39    1.62    0.17
   4  -3  39    1.62    0.15
  -4   1  39    1.73    0.40
  -3  -1  39    1.86    0.33
  -4   1  39    1.82    0.35
  -4   1  39    1.81    0.20
   4  -3  39    1.69    0.18
  -1  -3 -39    2.39    0.78
   3  -4  39    1.70    0.15
   1  -4 -39    2.16    0.82
   3  -4  39    1.77    0.18
  -1   4  39    1.83    0.21
  -3  -1  39    2.01    0.39
   1   3  39    1.77    0.38
  -1   4  38    0.33    0.16
  -1  -3 -38    0.78    0.77
  -4   1  38    0.31    0.26
  -3  -1  38    0.34    0.36
   1  -4 -38    0.31    0.77
  -3  -1  38    0.37    0.15
  -1   4  38    0.53    0.37
  -3   4 -38    0.21    0.50
   1   3  38    0.51    0.16
  -3  -1  38    0.46    0.30
   1   3  38    0.47    0.18
  -4   1  38    0.46    0.18
  -3  -1  38    0.36    0.17
  -4   3 -38    0.52    0.50
  -4   1  38    0.29    0.38
  -1   4  38    0.49    0.18
  -4   1  38    0.42    0.15
   4  -3  38    0.32    0.13
   1   3  38    0.13    0.35
  -3  -1  38    0.51    0.26
   3  -4  38    0.38    0.13
  -4   1  38    0.44    0.31
   3  -4  38    0.41    0.16
   4  -3  38    0.51    0.16
  -4   3 -37   14.63    0.83
   3  -4  37   13.98    0.55
  -1  -3 -37   19.35    1.06
  -1   4  37   14.32    0.56
   1   3  37   16.61    0.73
  -1   4  37   15.56    0.73
  -3  -1  37   14.57    0.67
  -3  -1  37   14.38    0.57
   1  -4 -37   18.30    1.05
  -3  -1  37   13.88    0.60
  -4   1  37   13.15    0.60
  -3  -1  37   16.12    0.73
   1   3  37   13.79    0.56
   4  -3  37   13.33    0.56
  -4   1  37   14.95    0.69
   3  -4  37   13.58    0.56
  -4   1  37   16.88    0.74
  -4   1  37   14.64    0.57
   1   3  37   13.99    0.57
  -3   4 -37   14.82    0.83
  -1   4  37   14.60    0.57
   4  -3  37   13.72    0.55
  -4   1  37   14.38    0.56
  -3  -1  37   13.98    0.55
  -3  -1  36    0.06    0.34
   1   3  36    0.03    0.15
  -1   4  36    0.15    0.15
  -4   1  36    0.11    0.13
   4  -3  36    0.08    0.12
  -4   3 -36    0.14    0.45
   3  -4  36    0.11    0.11
  -3  -1  36    0.10    0.28
  -1   4  36    0.02    0.34
  -1   4  36    0.13    0.14
  -3   4 -36    0.12    0.47
   1   3  36    0.15    0.14
  -3  -1  36    0.26    0.23
   4  -3  36    0.15    0.14
  -3  -1  36    0.06    0.15
  -3  -1  36    0.12    0.13
   1  -4 -36   -0.07    0.71
  -4   1  36   -0.02    0.36
  -4   1  36    0.08    0.15
   1   3  36    0.08    0.33
  -1  -3 -36    0.06    0.68
   3  -4  36    0.12    0.14
  -4   1  36    0.10    0.30
  -4   1  36    0.17    0.22
   1  -4 -35    0.25    0.67
  -4   1  35    0.56    0.13
  -3  -1  35    0.61    0.33
  -1   4  35    0.58    0.33
  -3  -1  35    0.54    0.27
  -1   4  35    0.51    0.13
   1   3  35    0.52    0.13
  -3  -1  35    0.49    0.14
   1   3  35    0.41    0.32
  -3  -1  35    0.54    0.12
  -4   1  35    0.75    0.35
  -4   3 -35    0.36    0.46
   4  -3  35    0.43    0.13
  -3   4 -35    0.55    0.44
   4  -3  35    0.50    0.11
   3  -4  35    0.53    0.11
   1   3  35    0.53    0.14
  -1   4  35    0.59    0.15
  -1  -3 -35    0.82    0.65
   3  -4  35    0.57    0.13
  -4   1  35    0.57    0.15
  -4   1  35    0.38    0.21
  -3  -1  35    0.45    0.21
  -4   1  35    0.47    0.28
   4  -3  34    1.85    0.23
  -3   4 -34    1.74    0.43
  -3  -1  34    1.75    0.27
   4  -3  34    1.73    0.14
  -1   4  34    1.81    0.15
  -1   4  34    1.81    0.13
   3  -4  34    1.85    0.24
  -3  -1  34    2.05    0.33
   3  -4  34    2.00    0.23
  -4   1  34    1.87    0.30
  -4   1  34    1.62    0.20
   3  -4  34    1.76    0.11
   1  -4 -34    1.88    0.64
  -1  -3 -34    2.07    0.63
  -4   1  34    1.71    0.15
   1   3  34    1.76    0.14
  -3  -1  34    1.72    0.12
   1   3  34    2.01    0.32
   4  -3  34    1.73    0.11
  -4   3 -34    1.47    0.44
   3  -4  34    1.74    0.14
  -1   4  34    1.93    0.33
   1   3  34    1.79    0.13
  -3  -1  34    1.74    0.21
  -3  -1  34    1.64    0.14
  -4   1  34    1.82    0.13
  -4   1  33    0.27    0.27
  -3  -1  33    0.21    0.24
   1  -4 -33    0.26    0.60
   3  -4  33    0.20    0.21
  -3  -1  33    0.21    0.13
  -4   1  33    0.29    0.11
  -3  -1  33    0.18    0.19
  -4   1  33    0.24    0.19
   1   3  33    0.45    0.29
  -1   4  33    0.28    0.11
   3  -4  33    0.22    0.09
   1   3  33    0.25    0.12
  -3   4 -33    0.17    0.41
   4  -3  33    0.28    0.21
   3  -4  33    0.31    0.11
  -1   4  33    0.15    0.28
   4  -3  33    0.23    0.11
  -3  -1  33    0.26    0.11
  -4   3 -33    0.12    0.40
   4  -3  33    0.16    0.09
  -1  -3 -33    0.02    0.58
  -3  -1  33    0.16    0.30
   3  -4  33    0.17    0.21
  -3  -1  32   41.63    1.60
  -4   1  32   37.79    1.59
  -4   1  32   44.54    1.65
  -4   3 -32   46.19    1.72
   3  -4  32   46.83    1.63
   3  -4  32   46.35    1.63
  -3  -1  32   45.04    1.65
  -3  -1  32   48.66    1.68
   4  -3  32   48.02    1.64
  -3   4 -32   46.11    1.73
   1  -4 -32   50.36    1.83
   1   3  32   47.53    1.67
  -1   4  32   46.75    1.68
  -1  -3 -32   52.32    1.83
   4  -3  32   45.68    1.62
  -1  -3 -31    4.43    0.43
  -4   3 -31    4.63    0.43
  -1   4  31    4.58    0.35
   4  -3  31    4.28    0.25
   4  -3  31    4.62    0.27
   3  -4  31    4.56    0.27
  -1  -3 -31    4.46    0.56
   3  -4  31    4.38    0.27
   1   3  31    4.68    0.33
  -4   1  31    4.36    0.31
   4  -1 -31    4.22    0.19
  -3   4 -31    3.86    0.42
  -3  -1  31    4.72    0.34
  -3  -1  31    3.98    0.23
   1  -4 -31    4.63    0.59
  -3  -1  31    4.23    0.29
  -4   1  31    3.67    0.22
   4  -3  30    5.32    0.24
   4  -1 -30    5.20    0.18
  -1  -3 -30    5.46    0.54
  -1  -3 -30    5.27    0.41
  -3   4 -30    5.11    0.41
  -4   1  30    4.66    0.22
  -3  -1  30    5.41    0.29
  -1   4  30    5.50    0.33
  -3  -1  30    5.01    0.22
   3  -4  30    5.40    0.26
   3  -4  30    5.50    0.26
   1  -4 -30    5.81    0.55
  -4   1  30    5.18    0.29
   1   3  30    5.45    0.31
   4  -3  30    5.53    0.26
  -4   3 -30    5.42    0.41
   3  -4  29    3.67    0.25
  -1  -3 -29    4.06    0.50
   1   3  29    3.74    0.31
   4  -3  29    3.77    0.23
  -3   4 -29    3.99    0.40
   3  -4  29    3.71    0.25
  -1   4  29    3.76    0.31
  -4   3 -29    3.54    0.39
   4  -3  29    3.87    0.25
  -1  -3 -29    3.98    0.39
  -3  -1  29    3.66    0.28
  -4   1  29    3.57    0.28
   1  -4 -29    3.73    0.52
  -1  -3 -28   18.52    0.91
   3  -4  28   18.19    0.83
   1   3  28   18.21    0.86
   4  -3  28   18.20    0.82
  -1   4  28   18.47    0.87
  -3  -1  28   17.05    0.84
  -1  -3 -28   20.11    1.00
   1  -4 -28   19.11    0.98
  -4   1  28   17.28    0.85
  -4   3 -28   18.36    0.91
  -3   4 -28   17.93    0.91
   3  -4  28   18.61    0.83
   4  -3  28   18.60    0.83
   4  -3  27    6.11    0.28
   1  -4 -27    6.36    0.52
  -1  -3 -27    6.72    0.50
  -4   1  27    5.97    0.32
  -1   4  27    6.17    0.35
   1   3  27    5.92    0.32
   4  -3  27    5.92    0.27
   3  -4  27    6.16    0.28
  -3   4 -27    6.38    0.41
  -1  -3 -27    6.25    0.41
  -3  -1  27    6.00    0.31
   3  -4  27    6.23    0.29
  -4   3 -27    6.27    0.41
   3  -4  26    4.08    0.24
  -1  -3 -26    4.14    0.46
  -3  -1  26    3.78    0.27
  -1  -3 -26    3.90    0.36
   1   3  26    3.97    0.29
   4  -3  26    3.77    0.24
  -4   3 -26    3.82    0.36
   4  -3  26    3.98    0.23
   3  -4  26    4.07    0.25
  -1   4  26    3.99    0.29
  -3   4 -26    3.90    0.35
   1  -4 -26    3.91    0.45
  -4   1  26    3.76    0.28
   4  -3  25    0.93    0.13
   4  -3  25    0.90    0.13
  -1  -3 -25    0.63    0.36
  -3   4 -25    1.16    0.27
   1  -4 -25    1.10    0.38
   3  -4  25    0.99    0.14
   3  -4  25    1.16    0.15
  -1   4  25    1.01    0.20
  -4   3 -25    0.92    0.25
  -3  -1  25    1.12    0.17
  -1  -3 -25    1.09    0.27
  -4   1  25    0.91    0.19
   1   3  25    0.92    0.19
   4  -3  24    1.83    0.17
  -3   4 -24    1.84    0.28
   1   3  24    1.81    0.23
  -3  -1  24    1.78    0.20
  -1   4  24    1.60    0.23
   1  -4 -24    1.67    0.29
   3  -4  24    1.85    0.17
   1  -4 -24    2.01    0.39
  -4   3 -24    1.65    0.27
   4  -3  24    1.76    0.17
  -1  -3 -24    1.89    0.29
  -1  -3 -24    1.87    0.37
   3  -4  24    1.93    0.18
  -4   1  24    1.84    0.22
   3  -4  23    1.04    0.13
  -4   1  23    0.88    0.17
   4  -3  23    0.99    0.13
  -4   3 -23    0.97    0.24
  -3  -1  23    0.89    0.16
   1   3  23    0.97    0.18
   3  -4  23    0.89    0.14
   1  -4 -23    0.99    0.32
  -1  -3 -23    1.09    0.25
   4  -3  23    0.93    0.12
  -3   4 -23    0.86    0.23
   1  -4 -23    0.86    0.25
   3   1 -23    1.04    0.24
  -1   4  23    0.93    0.18
  -1  -3 -23    1.09    0.32
   4  -3  22   10.67    0.47
   1  -4 -22   10.27    0.53
   1   3  22   10.56    0.50
   3  -4  22   10.45    0.47
   4  -3  22   10.35    0.47
  -3  -1  22    9.85    0.49
  -3   4 -22   10.43    0.53
   3  -4  22   10.23    0.48
  -4   1  22   10.27    0.50
  -4   3 -22   10.50    0.53
  -1  -3 -22   10.48    0.58
  -1  -3 -22   11.02    0.54
   3   1 -22   10.48    0.54
  -1   4  22   10.84    0.52
   1  -4 -22    9.61    0.58
   1  -4 -21    0.36    0.21
  -3  -1  21    0.42    0.14
  -4   1  21    0.60    0.15
   3  -4  21    0.45    0.11
  -1  -3 -21    0.49    0.20
   4  -3  21    0.45    0.11
   3   1 -21    0.28    0.19
  -3   4 -21    0.33    0.21
   1   3  21    0.48    0.16
   4  -3  21    0.46    0.11
   1  -4 -21    0.55    0.28
   3  -4  21    0.40    0.12
  -4   3 -21    0.50    0.21
  -1   4  21    0.49    0.17
   3  -4  20   20.38    0.60
  -4   3 -20   19.81    0.64
   4  -3  20   20.45    0.60
  -3   4 -20   20.01    0.64
  -1   4  20   20.03    0.63
   3   1 -20   19.94    0.65
  -3  -1  20   19.67    0.61
   3  -4  20   20.05    0.60
   1   3  20   20.22    0.63
   4  -3  20   19.38    0.59
  -4   1  20   19.64    0.62
   1  -4 -20   20.02    0.64
   1  -4 -20   19.03    0.68
   4  -3  19    4.76    0.19
  -4   3 -19    4.65    0.26
  -3  -1  19    4.54    0.22
  -4   1  19    4.67    0.22
  -3   4 -19    4.70    0.25
   1   3  19    4.70    0.24
   1  -4 -19    4.17    0.31
   3  -4  19    4.68    0.19
   3  -4  19    4.60    0.20
   4  -3  19    4.73    0.19
   3   1 -19    4.60    0.26
  -1   4  19    4.72    0.24
   1  -4 -19    4.46    0.25
   4  -3  18  159.78    4.93
  -1  -3 -18  138.86    4.91
   1  -4 -18  146.77    4.97
   3  -4  18  162.72    4.94
  -4   3 -18  166.60    4.96
   3  -4  18  167.14    4.93
   1  -4 -18  162.09    4.96
  -4   1  18  162.89    4.95
  -3  -1  18  162.03    4.95
   1   3  18  166.51    4.96
   4  -3  18  163.99    4.93
  -1   4  18  163.99    4.96
  -3   4 -18  165.72    4.96
   3   1 -18  161.80    4.96
  -4   1  18  152.25    4.91
  -3  -1  18  158.78    4.91
  -3  -1  17    8.51    0.25
  -4   3 -17    8.65    0.28
  -3  -1  17    8.67    0.21
  -1  -3 -17    8.29    0.21
   1   3  17    8.66    0.27
   4  -3  17    8.34    0.23
   4  -3  17    8.80    0.23
   1  -4 -17    8.33    0.28
  -4   1  17    8.57    0.26
   3  -4  17    8.66    0.23
  -1   4  17    8.77    0.28
   3  -4  17    8.33    0.24
   3   1 -17    8.31    0.28
  -3   4 -17    8.48    0.28
   3   1 -16    5.03    0.23
  -3   4 -16    4.93    0.22
  -1  -3 -16    4.84    0.16
  -4   1  16    4.95    0.21
   3  -4  16    5.07    0.18
   3  -4  16    4.86    0.19
  -1   4  16    5.08    0.22
   4  -3  16    5.00    0.17
  -3  -1  16    5.04    0.20
   1  -4 -16    4.80    0.23
   4  -3  16    4.80    0.17
  -3  -1  16    4.86    0.16
   1   3  16    4.89    0.22
   1   3  16    4.81    0.19
  -4   3 -16    5.05    0.23
   3   1 -15   10.61    0.52
   3  -4  15   11.04    0.50
  -3   4 -15   11.27    0.53
   1   3  15   10.94    0.53
   4  -3  15   10.97    0.49
   1  -4 -15   10.42    0.49
  -3  -1  15   10.50    0.51
  -4   3 -15   11.24    0.53
   3  -4  15   10.71    0.50
  -4   1  15   10.76    0.52
  -1  -3 -15   10.60    0.49
  -1   4  15   11.20    0.53
   4  -3  15   10.81    0.50
  -3  -1  15   10.91    0.49
   1   3  15   10.77    0.51
  -1  -3 -14   12.37    0.73
   3  -4  14   13.55    0.69
   4  -3  14   13.36    0.69
   4  -3  14   12.84    0.69
  -1  -3 -14   12.97    0.69
   3  -4  14   12.69    0.70
  -3  -1  14   13.64    0.69
  -4   1  14   13.04    0.71
  -3   4 -14   13.83    0.72
  -4   3 -14   13.10    0.72
   3   1 -14   12.99    0.72
   1  -4 -14   12.31    0.69
   1   3  14   12.85    0.70
  -3  -1  14   13.26    0.71
  -1   4  14   13.39    0.73
  -3  -1  13   29.38    0.93
  -1   4  13   28.63    0.94
   3   1 -13   29.06    0.93
   4  -3  13   29.71    0.91
  -3   4 -13   29.27    0.93
  -4   3 -13   29.64    0.94
  -3  -1  13   30.70    0.91
   4  -3  13   29.01    0.91
   1   3  13   28.59    0.92
   1  -4 -13   28.88    0.91
  -1  -3 -13   29.06    0.95
  -1  -3 -13   29.08    0.91
   3  -4  13   30.18    0.92
   3  -4  13   28.90    0.92
   4  -3  12    1.11    0.09
  -3  -1  12    1.10    0.12
   3  -4  12    0.98    0.10
   3   1 -12    1.03    0.13
  -1   4  12    1.09    0.09
  -4   3 -12    1.07    0.13
   3  -4  12    1.16    0.09
   1   3  12    1.05    0.10
  -3   4 -12    0.97    0.12
  -1  -3 -12    1.16    0.09
  -1  -3 -12    0.98    0.16
   4  -3  12    1.03    0.09
   1  -4 -12    1.06    0.09
  -1  -3 -11    2.28    0.15
   3  -4  11    2.43    0.08
  -4   3 -11    2.46    0.12
   1  -4 -11    2.34    0.09
   1   3  11    2.34    0.09
  -1  -3 -11    2.38    0.08
   3   1 -11    2.39    0.12
  -1   4  11    2.25    0.08
   4  -3  11    2.40    0.07
   4  -3  11    2.35    0.08
  -3  -1  11    2.30    0.10
  -3   4 -11    2.39    0.12
   3  -4  11    2.35    0.09
   1  -4 -10    0.47    0.07
  -1   4  10    0.50    0.05
   4  -3  10    0.47    0.05
   3  -4  10    0.51    0.05
   1   3  10    0.49    0.07
  -3  -1  10    0.39    0.08
  -4   3 -10    0.48    0.09
  -1  -3 -10    0.42    0.05
   4  -3  10    0.48    0.05
  -1  -3 -10    0.39    0.13
   3  -4  10    0.50    0.07
  -3   4 -10    0.49    0.09
   3   1 -10    0.44    0.09
   4  -3   9    9.73    0.22
   4  -3   9    9.76    0.19
   3   1  -9    9.57    0.21
  -1  -3  -9    9.89    0.19
  -4   3  -9    9.73    0.21
  -1   4   9    9.60    0.19
   3  -4   9    9.74    0.20
   3  -4   9   10.03    0.19
   1   3   9    9.50    0.19
   4  -3   9    9.90    0.19
   1  -4  -9    9.99    0.20
  -1  -3  -9    9.90    0.23
  -3   4  -9    9.82    0.21
   3  -4   8    1.38    0.09
  -4   3  -8    1.31    0.10
   4  -3   8    1.38    0.07
  -1   4   8    1.22    0.07
   4  -3   8    1.28    0.11
   3  -4   8    1.44    0.08
   1   3   8    1.23    0.08
   1  -4  -8    1.34    0.08
  -1  -3  -8    1.42    0.12
  -1  -3  -8    1.30    0.08
  -3   4  -8    1.26    0.10
   3  -4   8    1.36    0.07
   4  -3   8    1.33    0.06
   1   3   7    9.40    0.57
   4  -3   7   10.05    0.56
   4  -3   7    9.71    0.58
  -1  -3  -7   11.62    0.59
   3  -4   7   10.14    0.56
   3  -4   7   10.63    0.57
  -4   3  -7   10.01    0.58
  -1   4   7    9.14    0.56
  -3   4  -7    9.84    0.58
  -4   1   7    9.56    0.58
   4  -3   7   11.02    0.57
   1  -4  -7   10.92    0.58
   3  -4   7   11.31    0.57
  -1  -3  -7   10.25    0.57
   4  -1  -7   10.18    0.57
  -1   4   6  113.51    4.64
  -4   3  -6  121.71    4.65
  -1  -3  -6  121.32    4.65
  -1  -3  -6  120.38    4.65
   1   3   6  117.59    4.65
   4  -3   6  116.91    4.65
   3  -4   6  128.05    4.65
  -4   1   6  118.40    4.65
  -3   4  -6  121.46    4.65
   4  -1  -6  119.61    4.64
   3  -4   6  123.10    4.64
  -1  -3  -6  135.54    4.66
   3  -4   6  129.27    4.65
   1  -4  -6  127.48    4.65
   3  -4   5   48.40    1.03
  -3   4  -5   46.81    1.03
   4  -1  -5   47.54    1.02
   4  -3   5   46.93    1.03
   3  -4   5   49.65    1.03
  -4   1   5   46.73    1.03
  -4   3  -5   47.06    1.03
   1   3   5   47.08    1.03
   1  -4  -5   49.28    1.03
  -1  -3  -5   47.40    1.03
  -1   4   5   47.50    1.02
  -1  -3  -5   47.88    1.02
  -1  -3  -4  109.13    3.43
   4  -3   4  106.00    3.43
   1   3   4  109.53    3.43
  -1  -3  -4  108.77    3.43
  -3   4  -4  105.90    3.43
  -4   3  -4  106.73    3.43
  -4   1   4  105.09    3.43
   1  -4  -4  112.75    3.43
   4  -1  -4  110.94    3.43
  -3  -1   4  107.30    3.44
   3  -4   4  112.87    3.43
   4  -1  -3  128.87    2.74
  -4   3  -3  127.12    2.75
  -1  -3  -3  130.87    2.74
  -4   1   3  128.01    2.74
   1  -4  -3  134.15    2.75
  -1  -3  -3  131.04    2.74
   4  -3   3  128.61    2.74
  -3  -1   3  129.89    2.75
  -4   3  -2   11.05    0.44
  -1  -3  -2   11.85    0.44
  -3  -1   2   11.34    0.45
  -4   1   2   11.23    0.45
  -1  -3  -2   11.75    0.44
   1  -4  -2   12.14    0.45
   1   3   2   10.77    0.44
  -4   3  -1   28.02    1.01
  -1  -3  -1   29.69    1.01
   3  -4   1   30.85    1.02
  -4   1   1   29.25    1.01
   3   1  -1   29.66    1.01
  -3  -1   1   29.13    1.02
   1  -4  -1   30.48    1.02
  -3  -1   1   28.74    1.01
   3  -4   0   20.12    0.66
  -4   1   0   18.61    0.66
   1  -4   0   19.43    0.66
  -3  -1   0   19.22    0.66
  -3  -1   0   18.66    0.65
   3   1   0   19.63    0.66
  -4   3   0   18.05    0.65
  -3  -1   0   17.48    0.65
  -1  -3   0   19.16    0.66
  -1  -3   0   19.19    0.66
   4  -3  -1  131.57    4.04
   4  -1   1  125.32    4.03
   1  -4   1  132.40    4.04
  -4   3   1  124.01    4.03
   3   1   1  134.47    4.04
  -4   1  -1  125.31    4.03
  -1  -3   1  130.32    4.04
   3  -4  -1  134.55    4.04
  -1  -3   1  127.20    4.03
  -3  -1  -1  124.98    4.03
  -3  -1  -1  126.03    4.03
   3  -4  -2    1.52    0.10
   3   1   2    1.56    0.10
  -4   3   2    1.38    0.09
  -1  -3   2    1.57    0.10
  -4   1  -2    1.28    0.09
  -3  -1  -2    1.52    0.09
   4  -1   2    1.40    0.09
  -3  -1  -2    1.44    0.09
   4  -3  -2    1.58    0.11
   4  -3  -2    1.53    0.09
   3  -4  -2    1.74    0.12
  -3  -1  -3   38.16    1.31
   3  -4  -3   40.66    1.32
   3   1   3   37.99    1.32
  -3  -1  -3   37.79    1.31
   4  -1   3   37.72    1.31
   4  -3  -3   38.21    1.32
  -1   4  -3   36.72    1.31
   4  -3  -3   36.76    1.31
  -1  -3   3   38.57    1.32
   3  -4  -3   41.58    1.33
  -4   3   3   37.81    1.32
   1   3  -3   37.40    1.30
  -1  -3   4   82.56    2.25
  -1  -3   4   83.24    2.24
   3   1   4   83.23    2.25
   4  -3  -4   80.66    2.25
   4  -3  -4   80.45    2.24
  -1   4  -4   82.35    2.24
   3  -4  -4   87.54    2.25
  -3  -1  -4   82.58    2.24
  -4   3   4   81.53    2.25
   1   3  -4   82.12    2.24
   3  -4  -4   87.87    2.26
   4  -1   4   82.94    2.25
   1  -4   4   85.27    2.25
   3  -4  -5   98.24    3.43
   4  -1   5   90.55    3.43
  -1   4  -5   89.52    3.42
   1  -4   5   97.30    3.43
   4  -3  -5   86.19    3.44
   1   3  -5   90.65    3.42
   4  -3  -5   85.13    3.42
   3   1   5   88.47    3.43
   3  -4  -5   93.78    3.44
  -4   3   5   90.96    3.43
  -1  -3   5   93.67    3.43
   1  -4   5   94.67    3.43
  -3  -1  -5  105.11    3.43
   4  -3  -6    8.05    0.29
  -1   4  -6    8.47    0.26
   1   3  -6    8.53    0.26
  -1  -3   6    8.86    0.26
   1  -4   6    9.02    0.27
   1  -4   6    8.99    0.26
  -3   4   6    8.61    0.28
  -3  -1  -6    9.51    0.27
   3  -4  -6    8.46    0.29
  -1  -3   6    8.78    0.27
   4  -1   6    8.38    0.27
   3   1   6    8.41    0.27
   3  -4  -6    9.22    0.27
   4  -3  -6    7.85    0.25
  -4   3   6    8.57    0.27
   3  -4  -7    5.50    0.29
   4  -3  -7    5.18    0.25
   1   3  -7    5.84    0.26
  -1  -3   7    5.46    0.27
   1  -4   7    5.65    0.27
   1  -4   7    5.75    0.26
   3   1   7    5.30    0.26
   4  -3  -7    4.82    0.29
  -1   4  -7    5.70    0.26
   3  -4  -7    6.03    0.26
   4  -1   7    5.38    0.27
  -4   3   7    5.75    0.27
  -1  -3   7    6.03    0.26
  -3   4   7    5.60    0.28
   1  -4   7    6.10    0.26
  -1   4  -8  185.21    4.42
   4  -3  -8  177.30    4.41
   1  -4   8  185.68    4.42
   3  -4  -8  178.63    4.44
   4  -1   8  181.23    4.43
   1  -4   8  183.47    4.43
   3   1   8  181.68    4.42
  -1  -3   8  185.83    4.43
  -1  -3   8  191.89    4.42
   1   3  -8  185.90    4.42
  -4   3   8  183.67    4.43
   1  -4   8  192.64    4.42
  -3   4   8  183.49    4.43
   3  -4  -8  191.11    4.42
   3  -4  -9   74.52    0.77
  -1  -3   9   76.47    0.75
   1  -4   9   76.43    0.74
   4  -1   9   75.84    0.75
   1  -4   9   77.43    0.74
  -1  -3   9   77.87    0.73
   1   3  -9   77.50    0.74
   1  -4   9   79.27    0.74
  -4   3   9   76.32    0.75
  -3   4   9   76.00    0.76
   3   1   9   75.60    0.74
  -1   4  -9   76.99    0.75
   1   3 -10    0.69    0.08
   3  -4 -10    0.72    0.14
  -1  -3  10    0.66    0.09
  -1  -3  10    0.66    0.08
   1  -4  10    0.70    0.06
   4  -1  10    0.57    0.08
  -1   4 -10    0.63    0.08
   1  -4  10    0.73    0.07
   3   1  10    0.63    0.08
   1  -4  10    0.66    0.08
   4  -3 -10    0.62    0.04
  -1  -3  10    0.65    0.05
   3   1  11   11.30    0.45
   1   3 -11   11.54    0.46
   4  -1  11   11.13    0.46
   4  -3 -11   11.13    0.43
  -1  -3  11   11.16    0.45
   1  -4  11   12.13    0.44
   1  -4  11   11.39    0.45
   1  -4  11   11.39    0.45
   3  -4 -11   10.71    0.48
  -4   1 -11   11.74    0.46
  -1   4 -11   11.84    0.46
  -1  -3  11   12.03    0.44
  -1   4 -12    7.10    0.34
   4  -3 -12    6.85    0.31
   3   1  12    6.80    0.33
   1  -4  12    7.15    0.33
  -4   1 -12    7.10    0.34
   1  -4  12    7.11    0.32
  -1  -3  12    7.01    0.33
   3  -4 -12    6.23    0.37
   4  -1  12    6.94    0.34
   1   3 -12    7.45    0.34
   1  -4  12    7.80    0.32
  -1  -3  12    7.21    0.31
  -3  -1 -13   31.10    1.32
   4  -1  13   32.00    1.34
   1  -4  13   32.44    1.33
  -4   1 -13   33.27    1.35
   4  -1  13   33.19    1.33
  -1  -3  13   32.32    1.34
   3   1  13   31.59    1.34
   4  -3 -13   31.49    1.32
   1   3 -13   33.02    1.34
  -1  -3  13   33.31    1.32
  -1   4 -13   32.98    1.34
   1  -4  13   32.72    1.34
   1  -4  13   34.21    1.33
   1  -4  14    7.33    0.19
  -1   4 -14    7.62    0.21
   1  -4  14    7.71    0.17
   4  -1  14    7.06    0.21
   1  -4  14    7.47    0.19
   1   3 -14    7.54    0.21
   3  -4 -14    6.84    0.26
   4  -1  14    7.36    0.18
  -4   1 -14    7.54    0.22
  -1  -3  14    7.35    0.19
  -1  -3  14    7.55    0.17
  -3  -1 -14    7.36    0.17
   3   1  14    7.29    0.20
   4  -1  15   18.94    0.76
  -3   4  15   18.39    0.78
   1  -4  15   18.90    0.77
   4  -1  15   18.33    0.78
  -1  -3  15   18.51    0.76
  -4   1 -15   19.52    0.78
   1   3 -15   18.69    0.78
   1  -4  15   18.56    0.76
  -1   4 -15   18.72    0.78
  -4   3  15   17.72    0.77
   3   1  15   18.88    0.77
  -1  -3  15   19.04    0.75
   3   1  15   18.03    0.77
  -3  -1 -15   17.55    0.74
   1  -4  15   20.51    0.75
  -1   4 -16   29.65    1.01
   3   1  16   29.30    1.00
  -4   3  16   28.47    1.00
   4  -1  16   29.07    0.98
  -1  -3  16   28.56    0.99
  -3  -1 -16   27.13    0.97
  -4   1 -16   28.57    1.01
  -3   4  16   29.15    1.00
   1  -4  16   28.65    0.99
   3   1  16   27.21    0.99
  -1  -3  16   28.42    0.97
   1   3 -16   29.44    1.01
   1  -4  16   28.90    0.99
   3   1  17    9.47    0.36
  -1  -3  17    9.61    0.35
  -3   4  17    9.70    0.37
  -3  -1 -17    9.11    0.31
   1  -4  17    9.67    0.34
   4  -1  17    9.83    0.34
  -4   1 -17    8.73    0.31
  -1  -3  17   10.32    0.32
   1  -4  17    9.65    0.35
  -4   3  17    9.63    0.37
   1   3 -17    9.77    0.38
   3   1  17    9.96    0.36
  -4   1 -17    9.82    0.38
  -1   4 -17    9.80    0.37
  -4   1 -18   22.54    0.61
  -4   3  18   22.21    0.60
   1   3 -18   22.54    0.61
   1  -4  18   22.67    0.58
  -1   4 -18   22.62    0.62
   4  -1  18   22.32    0.58
  -1  -3  18   22.37    0.59
  -3  -1 -18   19.30    0.55
  -1  -3  18   22.67    0.55
   3   1  18   22.67    0.60
  -3  -1 -18   21.64    0.61
  -3   4  18   21.97    0.61
   1  -4  18   22.46    0.59
  -4   1 -18   18.51    0.54
   1  -4  19   12.73    0.60
  -1  -3  19   12.32    0.60
   1   3 -19   12.78    0.62
  -1   4 -19   12.90    0.62
  -4   3  19   12.38    0.61
  -3  -1 -19   12.65    0.62
   4  -1  19   12.69    0.59
   3   1  19   12.58    0.60
  -4   1 -19   13.27    0.62
  -3   4  19   12.52    0.61
   1  -4  19   12.82    0.59
   1   3 -20   92.49    3.07
   4  -1  20   93.14    3.04
  -4   3  20   92.35    3.05
  -3   4  20   91.45    3.06
  -1   4 -20   92.09    3.06
   1  -4  20   92.12    3.05
  -4   1 -20   94.05    3.06
  -3  -1 -20   93.44    3.06
  -1  -3  20   91.31    3.04
   1  -4  20   92.38    3.04
   3   1  20   93.41    3.05
   3   1  21   18.55    0.77
   1  -4  21   18.74    0.77
  -4   3  21   18.26    0.78
  -4   1 -21   18.65    0.80
  -3  -1 -21   18.54    0.80
  -3   4  21   18.06    0.79
  -1  -3  21   18.99    0.78
   4  -1  21   18.17    0.76
  -1   4 -21   18.59    0.81
   1  -4  21   18.28    0.76
  -1  -3  21   18.15    0.77
   1   3 -21   18.48    0.81
   1  -4  22    7.82    0.35
   4  -1  22    7.92    0.33
   1   3 -22    8.03    0.40
   3   1  22    7.69    0.34
   1  -4  22    7.63    0.33
  -3  -1 -22    7.80    0.40
  -1  -3  22    7.73    0.35
  -3   4  22    7.78    0.37
  -4   1 -22    7.62    0.39
  -4   3  22    7.66    0.37
  -1  -3  22    7.84    0.36
  -1   4 -22    7.88    0.39
   1  -4  23    0.72    0.16
  -4   1 -23    0.67    0.24
  -3   4  23    0.63    0.18
  -1  -3  23    0.68    0.17
   4  -1  23    0.52    0.13
   1  -4  23    0.70    0.14
  -1   4 -23    0.68    0.23
   3   1  23    0.73    0.16
   1   3 -23    0.59    0.22
  -3  -1 -23    0.61    0.24
  -4   3  23    0.60    0.17
  -1  -3  23    0.57    0.15
  -3  -1 -24   40.77    1.52
   1   3 -24   40.44    1.52
  -1  -3  24   39.62    1.48
   3   1  24   40.91    1.48
  -3   4  24   40.42    1.50
  -1  -3  24   41.92    1.49
  -4   3  24   40.32    1.49
  -1   4 -24   40.52    1.52
   1  -4  24   40.70    1.48
   4  -1  24   40.84    1.47
   1  -4  24   39.56    1.47
  -4   1 -24   40.48    1.51
   4  -1  25   41.48    1.48
  -3  -1 -25   41.40    1.54
   4  -1  25   41.77    1.50
   1   3 -25   41.05    1.55
   1  -4  25   41.46    1.50
  -1   4 -25   42.72    1.55
   1  -4  25   42.16    1.50
  -4   1 -25   41.47    1.54
  -3   4  25   41.05    1.52
  -1  -3  25   40.37    1.50
   3   1  25   41.93    1.51
  -1  -3  25   42.75    1.51
  -4   3  25   41.28    1.52
   1  -4  26    0.07    0.15
  -4   3  26    0.05    0.20
   1   3 -26    0.12    0.28
  -1  -3  26    0.20    0.17
  -4   1 -26    0.15    0.28
  -3  -1 -26    0.06    0.28
   3   1  26    0.11    0.17
   4  -1  26    0.12    0.13
  -3   4  26    0.15    0.21
   4  -1  26    0.14    0.15
  -1  -3  26    0.28    0.20
   1  -4  26    0.04    0.18
  -1   4 -26    0.09    0.29
  -1  -3  27    0.29    0.21
  -3   4  27    0.37    0.23
   4  -1  27    0.31    0.14
  -1  -3  27    0.20    0.17
  -1   4 -27    0.18    0.29
   1   3 -27    0.17    0.30
  -3  -1 -27    0.33    0.30
  -4   3  27    0.23    0.21
   4  -1  27    0.25    0.17
   3   1  27    0.28    0.18
   1  -4  27    0.24    0.16
  -4   1 -27    0.21    0.29
   1  -4  27    0.15    0.19
   4  -1  28    3.58    0.24
  -3   4  28    3.25    0.29
  -3  -1 -28    3.39    0.37
  -1  -3  28    3.52    0.28
   4  -1  28    3.36    0.21
  -4   3  28    3.25    0.28
   1  -4  28    3.36    0.24
   3   1  28    3.54    0.26
  -4   1 -28    3.76    0.37
   1   3 -28    3.50    0.38
   1  -4  28    3.49    0.26
  -1   4 -28    3.18    0.37
  -1  -3  28    3.13    0.24
   4  -1  29   20.66    0.89
  -1  -3  29   19.82    0.91
   4  -1  29   21.61    0.91
   3   1  29   21.26    0.92
  -4   1 -29   20.92    0.98
  -1  -3  29   21.49    0.93
  -4   3  29   20.78    0.93
   1   3 -29   20.16    0.99
   1  -4  29   20.52    0.90
  -3   4  29   21.32    0.94
   1  -4  29   21.20    0.92
  -1   4 -29   21.47    1.00
  -3  -1 -29   21.01    0.98
  -1   4 -30   10.71    0.56
   1  -4  30   10.32    0.43
   1  -4  30   10.76    0.45
  -3  -1 -30   10.43    0.55
   4  -1  30   10.26    0.40
  -4   3  30   10.35    0.47
  -1  -3  30   11.01    0.47
   1   3 -30   11.08    0.57
  -3  -1 -30   12.14    0.70
  -3   4  30   10.89    0.49
  -3   4  30    8.01    0.37
  -4   1 -30   10.42    0.55
   3   1  30   10.66    0.45
   1  -4  30   11.08    0.38
   4  -1  30   10.74    0.43
  -1  -3  30   10.00    0.43
  -4   3  30    7.83    0.37
  -4   3  31    3.72    0.31
  -3   4  31    3.57    0.32
   1  -4  31    3.59    0.28
   4  -1  31    3.49    0.21
  -4   3  31    2.91    0.19
   1  -4  31    3.52    0.20
   4  -1  31    3.72    0.26
   3   1  31    3.59    0.23
  -4   1 -31    3.52    0.41
   3   1  31    3.51    0.27
  -3   4  31    3.00    0.19
  -3  -1 -31    3.40    0.41
   1   3 -31    3.61    0.42
  -3  -1 -31    3.99    0.58
   1  -4  31    3.25    0.24
  -1  -3  31    3.43    0.25
  -1   4 -31    3.65    0.42
  -1  -3  31    3.62    0.30
   1  -4  32    9.94    0.39
   3   1  32    9.85    0.46
   1  -4  32    9.58    0.45
  -3  -1 -32    9.58    0.57
  -4   1 -32    9.51    0.57
   3   1  32   10.08    0.42
  -1   4 -32    9.68    0.58
   4  -1  32    9.85    0.44
  -1  -3  32    9.97    0.48
   1  -4  32    9.37    0.43
  -4   3  32    9.38    0.48
  -1  -3  32    8.90    0.43
  -3   4  32    9.82    0.49
  -4   1 -33    0.22    0.40
   3  -4 -33    0.41    0.65
  -4   3  33    0.06    0.29
  -3  -1 -33    0.30    0.41
   1  -4  33    0.10    0.09
   4  -1  33    0.24    0.10
   4  -1  33    0.16    0.12
  -3   4  33    0.22    0.11
   1  -4  33    0.21    0.19
   4  -1  33    0.16    0.23
  -3  -1 -33    0.23    0.59
   1  -4  33    0.24    0.12
  -1  -3  33    0.39    0.29
  -1   4 -33   -0.02    0.41
  -3   4  33    0.14    0.30
   1  -4  33    0.03    0.22
  -1  -3  33    0.14    0.12
   3   1  33    0.19    0.12
  -4   3  33    0.18    0.11
   1  -4  33    0.17    0.25
  -4   3  33    0.19    0.18
  -1  -3  33    0.22    0.23
   3   1  33    0.13    0.26
   1  -4  34   52.20    1.66
  -3   4  34   54.81    1.67
  -4   3  34   59.61    1.78
   1  -4  34   52.32    1.67
   3   1  34   62.97    1.77
  -1  -3  34   61.83    1.77
  -3   4  34   54.37    1.66
   4  -1  34   62.09    1.75
   4  -1  34   51.92    1.66
  -3  -1 -34   58.28    1.83
  -3   4  34   59.73    1.78
   3   1  34   51.97    1.67
  -1  -3  34   53.53    1.67
  -4   1 -34   58.46    1.84
   4  -1  34   52.24    1.67
  -4   3  34   53.50    1.67
  -4   3  34   53.98    1.66
  -1   4 -34   59.00    1.86
  -3  -1 -34   72.12    2.02
   1  -4  34   58.34    1.73
   3  -4 -34   68.89    2.04
  -1  -3  34   57.15    1.74
  -4   3  34   47.78    1.68
   1  -4  34   60.17    1.75
  -3   4  35    0.76    0.15
  -4   3  35    0.71    0.13
  -4   3  35    0.75    0.32
  -4   1 -35    1.37    0.71
   3   1  35    0.82    0.29
  -1   4 -35    0.68    0.44
   1  -4  35    0.74    0.24
  -4   3  35    0.77    0.15
   1  -4  35    0.69    0.14
  -3  -1 -35    0.87    0.44
  -4   1 -35    0.92    0.43
   3   1  35    0.69    0.14
  -1  -3  35    0.88    0.26
  -3  -1 -35    0.80    0.67
   4  -1  35    1.01    0.26
   3  -4 -35    0.56    0.69
   4  -1  35    0.81    0.14
   1  -4  35    0.76    0.28
  -1  -3  35    0.89    0.31
  -3   4  35    0.49    0.32
   4  -1  35    0.66    0.11
  -3   4  35    0.72    0.13
  -1  -3  35    0.74    0.15
  -4   3  35    0.63    0.20
   1  -4  35    0.67    0.11
  -4   3  36    1.05    0.14
  -3   4  36    1.01    0.14
  -4   1 -36    1.02    0.44
  -1  -3  36    1.22    0.26
   4  -1  36    1.11    0.15
  -4   1 -36    1.58    0.75
  -3   4  36    1.12    0.34
   1  -4  36    1.04    0.15
  -4   3  36    0.92    0.32
  -3   4  36    0.97    0.16
  -1  -3  36    0.96    0.16
   3   1  36    1.01    0.16
   3  -4 -36    1.75    0.76
   4  -1  36    1.03    0.13
   1  -4  36    0.94    0.24
  -4   3  36    1.08    0.16
  -1  -3  36    1.24    0.32
  -3  -1 -36    1.07    0.46
  -3  -1 -36    1.16    0.70
   1  -4  36    1.08    0.28
   3   1  36    1.11    0.29
   3   1  37    8.74    0.48
   3   1  37    7.71    0.34
  -3   4  37    7.90    0.51
  -1  -3  37    7.69    0.43
  -1  -3  37    8.52    0.49
  -3  -1 -37    9.66    0.87
  -4   3  37    7.73    0.32
  -3   4  37    7.61    0.33
   1  -4  37    7.46    0.33
  -4   3  37    8.22    0.49
  -4   1 -37    8.53    0.61
  -4   1 -37   10.91    0.96
  -3   4  37    7.58    0.34
   3  -4 -37    8.73    0.92
  -4   3  37    7.66    0.34
  -1  -3  37    7.47    0.33
   1  -4  37    8.30    0.46
   4  -1  37    7.37    0.33
  -3   4  38    2.71    0.20
   4  -1  38    2.48    0.20
   1  -4  38    2.48    0.20
  -4   3  38    2.73    0.21
  -4   3  38    2.59    0.39
  -4   1 -38    3.85    0.85
   3   1  38    3.06    0.37
  -4   1 -38    2.90    0.52
   3  -4 -38    2.95    0.86
   3   1  38    2.65    0.21
  -3   4  38    2.71    0.21
  -3  -1 -38    3.92    0.81
  -1  -3  38    2.73    0.32
  -3   4  38    2.78    0.42
  -4   3  38    2.74    0.19
  -1  -3  38    2.78    0.37
  -1  -3  38    2.78    0.21
  -4   3  39    2.64    0.22
  -1  -3  39    2.50    0.21
  -4   1 -39    3.60    0.90
   3   1  39    2.41    0.21
  -3   4  39    2.46    0.41
  -4   3  39    2.68    0.44
  -1  -3  39    2.36    0.37
  -3  -1 -39    3.10    0.82
   1  -4  39    2.42    0.20
  -3   4  39    2.41    0.22
   3  -4 -39    3.07    0.89
  -4   3  39    2.58    0.40
  -3   4  39    2.55    0.20
  -4   3  39    2.50    0.19
   4  -1  39    2.33    0.20
  -1  -3  39    2.56    0.32
  -3   4  40    1.36    0.43
  -3   4  40    1.11    0.22
   3   1  40    1.25    0.21
  -4   3  40    1.35    0.22
  -4   3  40    1.18    0.42
  -4   3  40    1.21    0.19
   3  -4 -40    1.63    0.94
  -4   1 -40    2.07    0.92
   4  -1  40    1.07    0.20
  -3   4  40    1.26    0.41
   1  -4  40    1.09    0.20
  -3   4  40    1.29    0.19
  -4   3  40    1.44    0.41
  -3  -1 -40    1.65    0.87
  -1  -3  40    1.19    0.20
   3  -4 -41    1.97    0.98
  -3   4  41    1.55    0.25
  -3   4  41    1.88    0.45
  -1  -3  41    1.62    0.24
  -4   3  41    1.74    0.24
   3   1  41    1.71    0.24
   1  -4  41    1.72    0.23
  -4   3  41    2.33    0.46
  -4   3  41    1.70    0.22
  -4   3  41    1.55    0.42
  -4   1 -41    1.98    0.97
   4  -3 -41    1.59    1.02
   4  -1  41    1.74    0.23
  -3   4  41    1.85    0.23
  -3  -1 -41    1.98    0.90
  -3   4  42    6.71    0.35
   3  -4 -42    9.65    1.13
   1   3 -42    9.48    1.38
  -3   4  42    6.85    0.37
   4  -3 -42    9.99    1.20
  -1  -3  42    6.18    0.36
  -4   3  42    6.56    0.37
  -3  -1 -42    9.74    1.06
  -4   3  42    6.87    0.35
   1  -4  42    6.70    0.35
  -4   3  42    6.72    0.55
  -4   1 -42    9.61    1.13
  -3   4  42    6.49    0.56
   3   1  42    6.32    0.36
   4  -1  42    5.99    0.36
  -4   3  43   11.89    0.49
   3   1  43   11.42    0.49
  -3   4  43   12.28    0.68
  -3  -1 -43   15.50    1.17
   1  -4  43   11.69    0.48
  -4   3  43   11.99    0.66
   4  -3 -43   15.24    1.32
  -1   4 -43   15.42    1.49
   3  -4 -43   15.46    1.24
   1   3 -43   17.02    1.53
  -1  -3  43   11.65    0.48
   4  -1  43   11.56    0.48
  -3   4  43   12.18    0.49
  -3   4  43   11.83    0.47
  -4   3  43   12.28    0.47
  -4   1 -43   16.54    1.25
  -3   4  44    8.09    0.39
  -4   3  44    8.01    0.40
   3  -4 -44    9.46    1.17
  -4   1 -44   10.13    1.21
  -3   4  44    8.14    0.41
   4  -1  44    8.02    0.41
  -3  -1 -44    9.44    1.11
   4  -3 -44   10.52    1.25
   1   3 -44   10.66    1.48
  -4   3  44    8.29    0.59
  -1   4 -44   11.41    1.51
  -1  -3  44    7.82    0.40
   1  -4  44    8.06    0.40
  -4   3  44    7.78    0.41
   3   1  44    7.80    0.40
  -3   4  44    7.95    0.61
  -4   3  45   -0.15    0.26
  -4   1 -45   -0.14    1.09
   4  -3 -45    0.47    1.12
  -3   4  45    0.16    0.25
   1  -4  45    0.14    0.24
   1   3 -45   -0.08    1.27
   4  -1  45    0.03    0.25
  -1   4 -45   -0.69    1.33
   3  -4 -45   -0.19    1.02
  -4   3  45    0.16    0.23
  -1  -3  45    0.12    0.25
  -3  -1 -45    0.82    0.98
  -3   4  45   -0.09    0.24
   3   1  45    0.14    0.26
   1  -4  46   10.43    0.50
  -1   4 -46   13.10    1.54
   1   3 -46   13.46    1.51
   4  -1  46   10.04    0.50
   3  -4 -46   12.43    1.27
  -3   4  46   10.94    0.50
  -4   3  46   10.59    0.50
  -3   4  46   10.57    0.50
  -1  -3  46   10.00    0.49
  -4   1 -46   14.05    1.31
  -3  -1 -46   13.50    1.22
   4  -3 -46   13.07    1.32
   3   1  46   10.27    0.50
  -4   3  46   10.42    0.49
   3   1  47   -0.02    0.28
  -1   4 -47   -0.88    1.38
   4  -3 -47   -0.03    1.14
  -1  -3  47    0.08    0.27
   1   3 -47   -0.30    1.36
   3  -4 -47    0.81    1.09
  -3   4  47    0.12    0.26
   4  -1  47    0.11    0.27
  -3   4  47    0.06    0.26
  -4   3  47    0.10    0.27
  -4   1 -47   -0.61    1.12
   1  -4  47   -0.09    0.27
  -4   3  47   -0.02    0.27
  -3  -1 -47   -0.39    1.03
  -4   3  48    5.63    0.34
   4  -1  48    5.33    0.35
   1  -4  48    5.28    0.34
  -3   4  48    5.74    0.35
   3   1  48    5.44    0.35
  -3   4  48    5.86    0.34
  -4   3  48    5.37    0.34
  -1  -3  48    5.20    0.34
   1  -4  49    3.01    0.31
  -3   4  49    3.16    0.31
  -4   3  49    2.87    0.31
  -3   4  49    3.02    0.32
   3   1  49    3.24    0.32
   4  -1  49    3.04    0.32
  -4   3  49    3.33    0.31
  -1  -3  49    3.00    0.31
   4  -1  50    0.02    0.28
  -4   3  50    0.13    0.29
  -3   4  50    0.11    0.28
   1  -4  50    0.01    0.28
   3   1  50   -0.07    0.28
  -4   3  50   -0.05    0.27
  -3   4  50   -0.18    0.29
  -1  -3  50    0.12    0.28
  -3   4  51    0.52    0.27
   3   1  51    0.59    0.29
   4  -1  51    0.62    0.29
  -1  -3  51    0.69    0.27
  -4   3  51    0.81    0.29
  -3   4  51    0.70    0.30
   1  -4  51    0.61    0.29
  -4   3  51    0.78    0.27
   4  -1  52    0.83    0.29
  -1  -3  52    0.84    0.28
  -4   3  52    0.72    0.27
   3   1  52    0.80    0.29
  -4   3  52    0.63    0.30
   1  -4  52    0.52    0.28
  -3   4  52    0.54    0.30
  -3   4  52    0.63    0.26
   3   1  53    2.81    0.30
  -1  -3  53    3.19    0.30
  -4   3  53    2.80    0.28
  -3   4  53    2.74    0.27
  -3   4  53    3.14    0.32
  -4   3  53    3.07    0.31
   1  -4  53    2.92    0.29
   4  -1  53    2.62    0.30
   3   1  54    0.13    0.27
  -1  -3  54   -0.01    0.27
  -4   3  54    0.26    0.29
  -3   4  54   -0.02    0.24
  -3   4  54    0.25    0.30
   1  -4  54    0.08    0.27
   4  -1  54    0.18    0.27
  -4   3  54    0.16    0.24
  -4   3  55    1.18    0.28
  -4   3  55    1.13    0.24
   4  -1  55    1.03    0.27
  -1  -3  55    1.12    0.26
  -3   4  55    1.02    0.24
   1  -4  55    1.18    0.27
  -3   4  55    1.23    0.30
   3   1  55    0.99    0.27
   3   1  56    1.56    0.25
   1  -4  56    1.39    0.26
  -3   4  56    1.47    0.22
  -1  -3  56    1.45    0.25
  -4   3  56    1.36    0.22
   4  -1  56    1.50    0.26
  -4   3  56    1.63    0.28
  -3   4  56    1.53    0.28
   3   1  57    0.04    0.23
  -4   3  57    0.13    0.25
   4  -1  57    0.13    0.23
  -3   4  57    0.09    0.26
  -3   4  57    0.10    0.19
  -1  -3  57    0.14    0.22
   1  -4  57    0.02    0.23
  -4   3  57    0.07    0.19
  -3   4  58    2.76    0.20
   1  -4  58    2.84    0.24
   4  -1  58    2.64    0.25
  -1  -3  58    2.85    0.23
  -4   3  58    3.14    0.26
  -3   4  58    3.18    0.27
   3   1  58    2.73    0.23
  -3   4  59    0.09    0.22
  -3  -1 -59    0.29    0.37
   4  -1  59    0.31    0.19
  -4   3  59    0.10    0.22
  -1  -3  59    0.12    0.18
   1  -4  59    0.15    0.19
   3   1  59    0.21    0.19
   3   1  60    1.48    0.18
  -3  -1 -60    2.80    0.36
   4  -1  60    1.71    0.19
  -3   4  60    1.90    0.21
   1  -4  60    1.58    0.18
  -4   3  60    2.04    0.21
  -4   1 -60    2.97    0.37
   4  -1  61    0.35    0.15
   3  -4 -61    0.26    0.26
  -3   4  61    0.16    0.17
  -4   3  61    0.14    0.17
   3   1  61    0.14    0.14
  -4   1 -61    0.27    0.32
  -3  -1 -61    0.36    0.32
   4  -1  62    0.41    0.12
   4  -3 -62    0.50    0.22
  -4   1 -62    0.51    0.28
   3  -4 -62    0.50    0.22
  -3  -1 -62    0.57    0.27
  -3   4  62    0.65    0.15
  -4   3  62    0.35    0.15
   1  -4  63    0.15    0.12
  -4   3  63    0.13    0.11
  -3   4  63    0.20    0.12
  -3  -1 -63    0.06    0.19
   4  -1  63    0.08    0.13
   0   4  62    4.72    0.25
  -4   0  62    4.55    0.24
   4  -4  62    4.78    0.25
   4  -4  60    0.09    0.19
  -4   0  60    0.12    0.18
   0   4  60    0.02    0.13
   0   4  60    0.23    0.20
   4  -4  60    0.07    0.18
  -4   0  58    0.20    0.23
   4  -4  58    0.22    0.22
   0   4  58    0.32    0.25
   4  -4  58    0.46    0.22
   0   4  58    0.32    0.18
  -4   0  56    2.44    0.27
   4  -4  56    2.25    0.26
  -4   0  56    2.13    0.25
   0   4  56    2.27    0.29
   4  -4  56    2.18    0.28
   0   4  56    2.06    0.24
   4  -4  54    3.09    0.28
  -4   0  54    2.73    0.28
   4  -4  54    2.65    0.30
  -4   0  54    3.11    0.30
   0   4  54    3.12    0.33
   0   4  54    2.69    0.28
   0   4  52    0.43    0.27
   4  -4  52    0.27    0.28
   0   4  52    0.12    0.30
  -4   0  52   -0.03    0.27
   4  -4  52    0.11    0.26
  -4   0  52    0.13    0.27
   4  -4  50    7.20    0.42
   4  -4  50    7.27    0.39
  -4   0  50    7.63    0.42
   0   4  50    7.57    0.42
   0   4  50    7.02    0.42
  -4   0  50    7.68    0.41
   4  -4  48    7.89    0.41
   0   4  48    8.01    0.40
   4  -4  48    7.48    0.37
   0   4  48    7.84    0.41
  -4   0  48    8.06    0.39
  -4   0  48    7.71    0.41
   0  -4 -46    7.18    1.03
  -4   0  46    5.60    0.29
  -4   4 -46    7.93    1.36
   4  -4  46    5.21    0.26
   4  -4  46    5.15    0.30
  -4   0  46    5.41    0.32
   0   4  46    5.09    0.32
   0   4  46    5.49    0.31
   4  -4  44    6.56    0.28
   0   4  44    7.15    0.32
   4  -4  44    6.75    0.32
   0   4  44    6.98    0.33
  -4   0  44    6.92    0.30
  -4   0  44    7.13    0.33
  -4   0  42   11.28    0.69
  -4   0  42    9.63    0.62
   4  -4  42    9.70    0.47
   0   4  42   10.31    0.49
  -4   0  42   10.32    0.48
   0   4  42   11.59    0.70
  -4   0  42   10.62    0.50
   4  -4  42   10.39    0.49
   0   4  42   10.55    0.51
  -4   0  40    2.36    0.43
   0   4  40    2.01    0.20
   0   4  40    2.31    0.43
  -4   0  40    1.78    0.35
   0   4  40    2.05    0.22
  -4   4 -40    1.92    0.56
   0  -4 -40    1.87    0.81
   4  -4  40    1.82    0.21
  -4   0  40    2.00    0.22
  -4   0  40    2.07    0.19
   4  -4  40    1.96    0.17
   0   4  38    6.70    0.29
   4  -4  38    6.31    0.25
  -4   4 -38    7.06    0.60
  -4   0  38    6.72    0.27
   0   4  38    6.62    0.28
  -4   0  38    6.78    0.42
  -4   0  38    6.51    0.35
  -4   0  38    7.39    0.49
  -4   0  38    6.59    0.29
   0   4  38    6.96    0.48
   4  -4  38    6.33    0.27
   4  -4  36   27.50    1.04
  -4   0  36   29.84    1.14
   4  -4  36   27.04    1.05
   0  -4 -36   36.50    1.45
  -4   0  36   28.25    1.04
  -4   0  36   29.32    1.05
   0   4  36   33.19    1.20
  -4   4 -36   29.10    1.25
  -4   0  36   33.05    1.20
   0   4  36   27.99    1.04
  -4   0  36   26.82    1.08
   0   4  36   28.37    1.05
  -4   0  34   10.40    0.50
   4  -4  34    8.48    0.32
   0   4  34    8.73    0.33
  -4   0  34    9.31    0.44
   0   4  34   10.33    0.50
  -4   4 -34    9.69    0.59
   4  -4  34    8.38    0.31
  -4   0  34    8.74    0.32
   0  -4 -34   10.55    0.76
  -4   0  34    8.46    0.37
  -4   0  34    8.83    0.33
   0   4  34    8.63    0.32
   4  -4  32   39.60    1.43
   4  -4  32   46.04    1.48
  -4   4 -32   45.66    1.60
  -4   0  32   40.11    1.42
  -4   0  32   44.36    1.51
  -4   0  32   38.48    1.45
   0   4  32   48.31    1.55
   0  -4 -32   52.56    1.71
   4  -4  32   47.01    1.49
   4  -4  30    0.51    0.17
  -4   4 -30    0.68    0.36
  -4   0  30    0.60    0.22
   0   4  30    0.75    0.25
  -4   0  30    0.61    0.16
   0  -4 -30    0.46    0.48
   4   0 -30    0.57    0.10
   4  -4  30    0.57    0.17
   0  -4 -28    0.72    0.42
   4  -4  28    0.80    0.17
   4  -4  28    0.83    0.17
   0   4  28    0.89    0.24
  -4   0  28    0.80    0.20
  -4   4 -28    0.73    0.31
   0  -4 -26   12.42    0.53
   0  -4 -26   12.80    0.61
   0   4  26   12.23    0.49
   4  -4  26   11.96    0.44
  -4   4 -26   12.52    0.53
  -4   0  26   11.95    0.47
   4  -4  26   12.55    0.44
   4  -4  24   31.87    1.14
  -4   0  24   31.21    1.15
   4  -4  24   33.00    1.14
   0   4  24   32.71    1.17
   0  -4 -24   32.10    1.23
  -4   4 -24   32.57    1.19
   0  -4 -24   32.38    1.19
   0   4  22    9.59    0.40
   4  -4  22    9.39    0.35
  -4   4 -22    9.43    0.41
   0  -4 -22    9.21    0.47
   4  -4  22    9.23    0.35
   0  -4 -22    9.28    0.41
  -4   0  22    8.89    0.37
  -4   0  20   17.30    0.64
   0  -4 -20   16.93    0.69
   4  -4  20   17.88    0.62
   4  -4  20   17.77    0.62
  -4   4 -20   17.07    0.66
   0   4  20   17.25    0.66
  -4   4 -18  102.25    3.42
   4  -4  18  101.67    3.39
  -4   0  18  100.30    3.38
   0   4  18  102.00    3.43
   0  -4 -18   93.86    3.43
   4  -4  18   99.09    3.39
  -4   0  18   98.88    3.41
   0  -4 -16   51.94    1.56
  -4   0  16   56.13    1.56
   4  -4  16   54.35    1.56
   0  -4 -16   52.67    1.60
  -4   0  16   53.27    1.58
  -4   4 -16   54.77    1.59
   0   4  16   54.87    1.60
   4  -4  16   55.28    1.56
  -4   0  14    9.15    0.38
   4  -4  14    9.17    0.37
   0  -4 -14    8.79    0.41
   4  -4  14    9.59    0.36
   0  -4 -14    9.16    0.36
  -4   4 -14    9.31    0.39
   0   4  14    9.33    0.37
   4  -4  12   10.25    0.56
   4  -4  12    9.93    0.56
  -4   4 -12   10.23    0.58
   0  -4 -12   10.19    0.56
   0  -4 -12   10.01    0.60
   0   4  12   10.35    0.56
  -4   4 -10    1.23    0.12
   0  -4 -10    1.22    0.15
   4  -4  10    1.20    0.09
   0  -4 -10    1.12    0.09
   0   4  10    1.09    0.08
   4  -4  10    1.18    0.07
  -4   4  -8    5.51    0.13
   0  -4  -8    5.57    0.11
   4  -4   8    5.57    0.11
   4  -4   8    5.56    0.09
   0   4   8    5.41    0.10
   0  -4  -6   63.02    1.74
   4   0  -6   56.06    1.74
  -4   4  -6   59.26    1.75
  -4   0   6   58.58    1.75
   0  -4  -6   60.43    1.74
   0   4   4   68.42    2.24
  -4   4  -4   68.63    2.25
   0  -4  -4   73.91    2.25
   4  -4   4   70.58    2.25
   4   0  -4   73.21    2.24
  -4   0   4   70.75    2.25
  -4   0   2   12.12    0.09
  -4   4  -2   12.18    0.07
  -4   0   0   29.11    0.84
   4   0   0   29.33    0.84
   0  -4   0   30.22    0.84
  -4   0  -2   64.85    1.51
  -4   4   2   63.89    1.52
   4  -4  -2   68.64    1.53
   0  -4   2   66.96    1.53
   4  -4  -2   66.34    1.52
  -4   0  -2   65.57    1.52
   4   0   2   66.93    1.52
   4  -4  -4    3.44    0.11
   0  -4   4    3.39    0.11
   0  -4   4    3.42    0.12
   0   4  -4    3.36    0.10
   4   0   4    3.31    0.12
   4  -4  -4    3.64    0.15
  -4   4   4    3.09    0.12
   0   4  -6   34.54    1.91
   0  -4   6   39.86    1.92
   4  -4  -6   38.87    1.91
   4  -4  -6   33.57    1.93
   4   0   6   34.57    1.92
   0  -4   6   37.00    1.92
  -4   4   6   35.50    1.92
   4   0   8   18.30    0.59
   0  -4   8   19.44    0.59
  -4   4   8   18.57    0.60
   4  -4  -8   17.97    0.61
   0   4  -8   19.49    0.59
   0  -4   8   19.37    0.59
  -4   4  10   64.39    2.19
   0  -4  10   69.25    2.18
   4   0  10   64.75    2.18
   0   4 -10   67.82    2.18
   0  -4  10   65.48    2.18
   0  -4  10   66.79    2.18
   4  -4 -10   61.25    2.20
   0   4 -12    8.13    0.33
   0  -4  12    8.20    0.31
   4   0  12    7.87    0.34
   0  -4  12    7.93    0.33
   0  -4  12    7.80    0.32
   4  -4 -12    7.21    0.37
   0  -4  14    2.63    0.21
   0  -4  14    2.54    0.21
   0   4 -14    2.48    0.23
   0  -4  14    2.70    0.19
   4   0  14    2.25    0.22
   0  -4  16    9.28    0.30
  -4   4  16    8.90    0.32
   0  -4  16    9.35    0.31
   4   0  16    9.00    0.32
   0   4 -16    9.40    0.33
  -4   0 -16    8.46    0.27
   4   0  16    9.40    0.31
   0  -4  16    9.67    0.28
   4   0  18    1.03    0.11
  -4   4  18    1.09    0.14
  -4   0 -18    1.15    0.05
  -4   0 -18    1.11    0.17
   0  -4  18    1.11    0.11
   0   4 -18    0.99    0.15
   0  -4  18    1.07    0.13
   0  -4  18    1.11    0.05
   0   4 -20    0.18    0.18
  -4   4  20    0.34    0.16
  -4   0 -20    0.29    0.20
   0  -4  20    0.42    0.12
   0  -4  20    0.59    0.15
   4   0  20    0.23    0.12
  -4   0 -22   17.87    0.74
   0   4 -22   17.50    0.74
   0  -4  22   17.60    0.71
   4   0  22   17.38    0.70
  -4   4  22   17.21    0.72
   0  -4  22   17.05    0.70
   0  -4  24   92.42    3.35
   0  -4  24   89.25    3.34
  -4   0 -24   91.28    3.38
   0   4 -24   90.45    3.38
   4   0  24   89.42    3.34
  -4   4  24   87.86    3.36
  -4   4  26   56.40    2.25
   0   4 -26   56.71    2.28
   0  -4  26   58.33    2.24
   0  -4  26   56.76    2.23
  -4   0 -26   56.52    2.27
   4   0  26   57.87    2.24
  -4   4  28   20.35    0.79
   0   4 -28   20.70    0.84
   4   0  28   21.19    0.77
  -4   0 -28   21.38    0.84
   0  -4  28   20.35    0.76
   4   0  28   20.80    0.75
   0  -4  28   21.44    0.78
   4   0  30   85.84    2.76
   0  -4  30   85.86    2.77
  -4   4  30   88.41    2.81
   0  -4  30   89.94    2.79
   0  -4  30   89.68    2.74
   4   0  30   90.49    2.79
  -4   0 -30   87.60    2.85
   0   4 -30   90.14    2.86
   0  -4  32    9.73    0.39
   0  -4  32    9.03    0.35
  -4   0 -32   10.50    0.70
   0   4 -32    9.55    0.54
   0  -4  32    9.75    0.31
  -4   0 -32    9.33    0.51
   4   0  32    9.66    0.37
  -4   4  32    9.58    0.42
  -4   4  34   14.20    0.61
   4   0  34   12.80    0.46
  -4   4  34   12.86    0.46
   0  -4  34   14.12    0.50
   4   0  34   14.21    0.57
   0  -4  34   14.57    0.58
   0  -4  34   13.66    0.54
  -4   0 -34   13.90    0.69
   0  -4  34   13.07    0.46
  -4   4  34   11.36    0.49
  -4   4  34   13.14    0.47
   4   0  36    2.22    0.18
  -4   4  36    2.26    0.18
   0  -4  36    2.71    0.33
   0  -4  36    2.13    0.28
   4   0  36    2.41    0.30
  -4   4  36    2.19    0.17
   0  -4  36    2.37    0.18
  -4   0 -36    2.98    0.73
  -4   4  36    2.53    0.37
  -4   0 -36    2.66    0.49
   4   0  38   11.37    0.41
   0  -4  38   11.61    0.41
   0  -4  38   12.39    0.54
  -4   4  38   12.50    0.58
  -4   4  38   12.27    0.42
  -4   4  38   12.12    0.40
  -4   0 -38   11.86    0.69
   0  -4  40    2.46    0.21
  -4   4  40    2.44    0.19
  -4   4  40    2.91    0.44
  -4   0 -40    2.50    0.86
  -4   4  40    2.45    0.22
   4   0  40    2.35    0.20
   4  -4 -40    2.97    0.94
  -4   4  40    2.48    0.41
  -4   4  42   12.07    0.48
   4   0  42   12.19    0.49
   0  -4  42   12.23    0.49
  -4   4  42   12.43    0.68
  -4   4  42   12.60    0.49
   4  -4 -42   12.22    1.19
   4   0  44   56.14    2.15
  -4   4  44   58.48    2.14
   0   4 -44   86.66    3.06
  -4   4  44   58.48    2.28
  -4   4  44   58.75    2.15
  -4   0 -44   79.94    2.71
   0  -4  44   57.64    2.15
   4  -4 -44   77.06    2.76
   0   4 -46   14.15    1.53
  -4   4  46   10.68    0.45
  -4   0 -46   14.29    1.21
  -4   4  46   10.79    0.46
   0  -4  46   10.46    0.45
   4  -4 -46   12.36    1.25
   4   0  46   10.45    0.46
   4   0  48    4.56    0.36
  -4   4  48    4.69    0.35
   0  -4  48    4.66    0.35
  -4   4  48    4.87    0.36
  -4   4  50    0.83    0.30
   4   0  50    0.70    0.29
  -4   4  50    0.68    0.27
   0  -4  50    0.99    0.28
  -4   4  52    1.03    0.26
  -4   4  52    1.00    0.31
   0  -4  52    1.04    0.28
   4   0  52    1.26    0.29
  -4   4  54    1.81    0.30
  -4   4  54    1.20    0.25
   4   0  54    1.44    0.28
   0  -4  54    1.40    0.26
   4   0  56   27.37    1.07
  -4   4  56   25.99    1.06
   0  -4  56   26.90    1.07
   0  -4  58    0.64    0.21
   4   0  58    0.55    0.21
  -4   4  58    0.68    0.24
  -4   4  60    0.49    0.20
   4   0  60    0.46    0.17
  -4   0 -60    0.29    0.35
  -4   0 -62    2.87    0.27
  -4   4  62    1.91    0.16
   4  -4 -62    2.92    0.22
   4   0  62    1.59    0.13
   5  -3  63    5.22    0.23
  -3  -2  63    5.09    0.22
   2   3  63    5.44    0.24
   3  -5  63    4.97    0.22
  -5   2  63    4.97    0.22
  -2   5  63    4.74    0.23
   5  -3  62    0.22    0.16
  -5   3 -62    0.25    0.29
  -3   5 -62    0.10    0.29
   3  -5  62    0.18    0.14
   5  -3  62    0.12    0.12
   2   3  62    0.14    0.16
  -5   2  62    0.21    0.14
  -2   5  62    0.14    0.15
  -3  -2  62    0.14    0.14
   2  -5 -62    0.12    0.21
   3  -5  61    0.24    0.15
   2  -5 -61    0.34    0.26
   5  -3  61    0.43    0.18
  -2   5  61    0.47    0.18
  -2  -3 -61   -0.07    0.29
   5  -3  61    0.08    0.15
   2   3  61    0.47    0.19
  -5   3 -61    0.57    0.32
  -5   2  61    0.41    0.17
   3  -5  61    0.40    0.17
  -3  -2  61    0.35    0.17
   2   3  61    0.27    0.12
   3  -5  60   -0.11    0.18
  -5   3 -60   -0.23    0.36
   2  -5 -60    0.18    0.29
   5  -3  60   -0.01    0.18
   2   3  60    0.18    0.15
  -3  -2  60   -0.06    0.19
   2   3  60   -0.09    0.21
  -5   2  60   -0.12    0.19
   3  -5  60    0.08    0.17
  -2   5  60    0.12    0.20
   5  -3  60   -0.13    0.20
   2   3  59    3.73    0.25
   2   3  59    4.40    0.29
   5  -3  59    4.71    0.29
   5  -3  59    4.15    0.27
  -5   2  59    4.29    0.27
  -3  -2  59    4.59    0.27
   3  -5  59    3.89    0.26
  -2   5  59    4.62    0.29
   3  -5  59    4.30    0.27
   2   3  58    2.16    0.26
   3  -5  58    2.03    0.23
  -2   5  58    2.28    0.26
  -5   2  58    2.11    0.24
   5  -3  58    2.05    0.24
   5  -3  58    2.41    0.25
  -2   5  58    2.01    0.18
   3  -5  58    2.31    0.23
   2   3  58    2.03    0.21
  -3  -2  58    2.22    0.23
   3  -5  57    0.33    0.23
   5  -3  57    0.30    0.25
   2   3  57    0.13    0.27
  -2   5  57    0.41    0.27
  -3  -2  57    0.06    0.21
  -5   2  57    0.34    0.25
   3  -5  57    0.21    0.23
  -3  -2  57    0.24    0.23
  -2   5  57    0.10    0.18
   2   3  57    0.17    0.21
   5  -3  57    0.18    0.24
   2   3  56    0.88    0.28
  -5   2  56    0.71    0.26
  -3  -2  56    0.73    0.24
   5  -3  56    0.74    0.26
  -2   5  56    0.90    0.27
  -5   2  56    0.55    0.21
  -3  -2  56    0.95    0.23
  -2   5  56    0.80    0.21
   3  -5  56    0.71    0.23
   5  -3  56    0.84    0.26
   3  -5  56    0.65    0.25
   2   3  56    0.65    0.23
   3  -5  55    0.74    0.26
   5  -3  55    0.88    0.27
   5  -3  55    1.01    0.27
  -2   5  55    0.89    0.29
  -5   2  55    0.75    0.23
  -5   2  55    0.85    0.27
  -2   5  55    0.56    0.22
  -3  -2  55    0.99    0.26
   2   3  55    0.74    0.26
   2   3  55    1.03    0.29
   3  -5  55    0.90    0.24
  -3  -2  55    0.65    0.25
   3  -5  54    9.14    0.43
  -2   5  54    9.76    0.45
   5  -3  54    8.94    0.43
  -3  -2  54    9.44    0.42
  -2   5  54    8.52    0.40
   3  -5  54    8.92    0.40
   2   3  54    9.50    0.45
   5  -3  54    9.29    0.42
   2   3  54    8.86    0.42
  -5   2  54    8.79    0.40
  -5   2  54    9.80    0.43
  -3  -2  54    8.81    0.42
  -5   2  53    0.16    0.25
  -2   5  53    0.15    0.30
   3  -5  53    0.17    0.24
  -5   2  53    0.11    0.28
  -3  -2  53    0.07    0.26
   5  -3  53    0.21    0.28
   2   3  53    0.01    0.27
  -3  -2  53    0.15    0.27
   2   3  53    0.23    0.29
   5  -3  53   -0.11    0.26
   3  -5  53    0.16    0.28
  -2   5  53    0.15    0.25
  -2   5  52   16.40    0.71
   3  -5  52   14.64    0.68
   3  -5  52   15.06    0.70
  -2   5  52   14.30    0.69
   5  -3  52   15.36    0.69
   5  -3  52   14.71    0.70
   2   3  52   14.31    0.70
   2   3  52   15.30    0.71
  -5   2  52   15.64    0.70
  -3  -2  52   13.94    0.69
  -3  -2  52   14.88    0.69
  -5   2  52   14.39    0.69
   5  -3  51   13.01    0.60
  -5   2  51   12.95    0.59
   2   3  51   13.70    0.60
   3  -5  51   12.65    0.58
  -3  -2  51   12.88    0.59
  -2   5  51   13.79    0.61
  -5   2  51   14.08    0.60
  -2   5  51   12.91    0.59
  -3  -2  51   13.22    0.60
   3  -5  51   13.50    0.60
   5  -3  51   13.42    0.58
   2   3  51   12.96    0.60
  -5   2  50    0.25    0.27
   3  -5  50    0.32    0.24
  -2   5  50    0.44    0.30
  -2   5  50    0.31    0.27
   2   3  50    0.46    0.29
  -5   2  50    0.60    0.28
   3  -5  50    0.49    0.29
  -3  -2  50    0.49    0.26
   5  -3  50    0.50    0.25
   5  -3  50    0.37    0.30
   2   3  50    0.45    0.29
  -3  -2  50    0.35    0.29
   2   3  49    0.70    0.28
  -3  -2  49    0.80    0.26
   5  -3  49    0.84    0.25
   3  -5  49    0.99    0.23
  -2   5  49    0.91    0.28
   2   3  49    0.83    0.28
   3  -5  49    0.94    0.28
   5  -3  49    0.69    0.30
  -5   2  49    0.81    0.28
  -2   5  49    0.92    0.29
  -3  -2  49    0.78    0.28
  -5   2  49    0.79    0.28
  -2   5  48    0.87    0.28
  -3  -2  48    1.03    0.28
   5  -3  48    0.87    0.23
   2   3  48    0.83    0.27
   5  -3  48    0.65    0.27
   2   3  48    0.99    0.29
  -3  -2  48    0.99    0.24
  -5   2  48    0.80    0.27
   3  -5  48    0.86    0.23
  -2   5  48    0.83    0.28
   3  -5  48    0.75    0.28
  -5   2  48    0.93    0.27
   2   3  47   -0.08    0.26
   2   3  47    0.08    0.28
   3  -5  47   -0.11    0.21
  -3  -2  47   -0.01    0.26
  -2   5  47    0.07    0.27
   2  -5 -47    0.83    0.98
  -2   5  47    0.06    0.27
   5  -3  47    0.00    0.23
  -5   2  47    0.08    0.26
  -5   2  47    0.05    0.27
   5  -3  47   -0.08    0.28
   3  -5  47   -0.05    0.27
  -3  -2  47   -0.01    0.24
   3  -5  46    1.45    0.20
  -5   2  46    1.46    0.27
  -5   2  46    1.57    0.26
   2  -5 -46    2.07    0.98
   3   2 -46    1.27    1.31
  -3   5 -46    1.49    1.38
   5  -3  46    1.42    0.27
   2   3  46    1.43    0.25
  -5   3 -46    2.96    1.21
   3  -5  46    1.29    0.26
  -3  -2  46    1.58    0.27
   2   3  46    1.43    0.28
  -3  -2  46    1.38    0.23
  -2   5  46    1.47    0.27
  -2   5  46    1.57    0.27
   5  -3  46    1.39    0.22
  -2  -3 -46    1.64    0.93
  -3  -2  45    0.69    0.24
  -2   5  45    0.93    0.25
   5  -3  45    0.83    0.21
   3  -5  45    0.62    0.20
  -3  -2  45    0.60    0.22
   2  -5 -45    1.20    0.98
   2   3  45    0.68    0.24
   3  -5  45    0.87    0.24
  -3   5 -45    1.73    1.36
  -5   2  45    0.84    0.24
  -5   2  45    0.76    0.26
   5  -3  45    0.84    0.26
   2   3  45    0.74    0.27
  -5   3 -45    1.57    1.18
  -2  -3 -45    0.76    0.92
  -2   5  45    0.72    0.26
  -2  -3 -44    1.28    0.90
   3  -5  44    0.52    0.24
  -3   5 -44    0.72    1.32
  -5   3 -44    0.14    1.15
   3  -5  44    0.58    0.18
  -5   2  44    0.55    0.25
   2   3  44    0.56    0.22
   5  -3  44    0.47    0.19
  -5   2  44    0.43    0.39
   5  -3  44    0.50    0.24
  -5   2  44    0.41    0.23
  -3  -2  44    0.58    0.24
   2   3  44    0.49    0.25
  -2   5  44    0.44    0.24
  -3  -2  44    0.57    0.21
   2  -5 -44    0.14    0.96
  -2   5  44    0.48    0.24
   2   3  43    1.61    0.22
  -5   2  43    1.55    0.23
  -2   5  43    1.69    0.48
  -5   2  43    1.74    0.25
   5  -3  43    1.56    0.20
   2   3  43    1.56    0.25
  -5   3 -43    2.20    1.10
  -2  -3 -43    2.35    0.88
  -3  -2  43    1.69    0.21
   3  -5  43    1.47    0.23
   3  -5  43    1.64    0.19
   2  -5 -43    2.38    0.95
   5  -3  43    1.56    0.23
  -5   2  43    1.39    0.39
  -2   5  43    1.69    0.23
  -2   5  43    1.76    0.26
  -3  -2  43    1.69    0.24
  -5   2  42    0.05    0.20
  -5   2  42    0.06    0.44
  -2   5  42    0.24    0.22
  -3  -2  42    0.16    0.18
   5  -3  42    0.09    0.22
   2   3  42    0.02    0.22
   5  -3  42    0.11    0.17
   3  -5  42    0.05    0.17
  -5   2  42    0.24    0.37
  -2   5  42    0.14    0.20
   3  -5  42    0.10    0.21
  -3  -2  42    0.24    0.22
   2  -5 -42    0.19    0.88
  -5   3 -42    0.31    1.04
  -5   2  42    0.22    0.23
  -2   5  42   -0.10    0.45
   2   3  42    0.22    0.20
  -2  -3 -42    0.12    0.83
  -5   2  41    0.30    0.37
   3  -5  41    0.27    0.16
  -3  -2  41    0.53    0.40
   5  -3  41    0.37    0.20
   5  -3  41    0.22    0.17
  -2   5  41    0.30    0.20
   2   3  41    0.28    0.21
  -3  -2  41    0.47    0.17
  -2   5  41    0.34    0.43
  -5   2  41    0.44    0.20
   2   3  41    0.23    0.19
  -2   5  41    0.21    0.22
   3  -5  41    0.33    0.20
  -2  -3 -41    0.90    0.83
  -3  -2  41    0.29    0.21
  -3  -2  41    0.27    0.31
  -5   3 -41    0.68    1.05
  -5   2  41    0.51    0.44
  -5   2  41    0.17    0.22
   2  -5 -41    0.11    0.85
  -3  -2  40   60.69    2.13
   5  -3  40   60.83    2.13
  -5   2  40   68.53    2.28
  -5   2  40   62.46    2.24
  -5   3 -40   61.50    2.33
   2   3  40   61.33    2.14
  -3  -2  40   61.21    2.21
   3  -5  40   59.92    2.13
  -2   5  40   63.38    2.14
   2  -5 -40   74.81    2.55
  -3  -2  40   61.97    2.13
  -5   2  40   63.96    2.14
   2   3  40   68.72    2.28
  -2   5  40   66.74    2.29
  -2  -3 -40   75.40    2.51
  -3  -2  40   66.95    2.26
   2   3  40   60.00    2.13
   3  -5  40   58.52    2.12
   5  -3  40   59.25    2.12
  -5   2  40   62.97    2.13
  -2   5  40   61.93    2.13
  -3  -2  39    0.15    0.38
  -2   5  39    0.39    0.20
  -3   5 -39    0.46    0.55
  -5   2  39    0.26    0.17
  -2  -3 -39    0.20    0.75
   2  -5 -39    0.35    0.79
   3  -5  39    0.22    0.18
   5  -3  39    0.40    0.18
  -2   5  39    0.15    0.39
   5  -3  39    0.19    0.14
   2   3  39    0.19    0.17
   2   3  39    0.24    0.19
  -3  -2  39    0.16    0.19
  -5   3 -39    0.06    0.52
  -3  -2  39   -0.03    0.27
  -5   3 -39    0.64    0.94
   2   3  39    0.27    0.36
  -5   2  39    0.21    0.19
  -3  -2  39    0.33    0.30
  -5   2  39    0.37    0.35
   3  -5  39    0.29    0.14
  -5   2  39    0.18    0.41
  -2   5  39    0.34    0.17
  -3  -2  39    0.20    0.15
  -5   2  38    2.29    0.42
  -5   2  38    1.82    0.27
   2  -5 -38    2.91    0.79
   2   3  38    1.94    0.37
  -3  -2  38    2.06    0.16
  -2   5  38    2.18    0.41
   3  -5  38    1.83    0.18
   5  -3  38    1.86    0.17
  -5   2  38    2.27    0.37
  -3  -2  38    1.95    0.18
  -3  -2  38    2.13    0.31
  -2   5  38    2.04    0.18
   5  -3  38    1.92    0.15
  -3   5 -38    1.89    0.52
   2   3  38    1.98    0.19
  -3  -2  38    2.19    0.27
  -2  -3 -38    2.99    0.75
  -3  -2  38    2.30    0.39
  -5   2  38    2.01    0.19
  -5   3 -38    1.85    0.51
   3  -5  38    1.95    0.14
   2   3  38    1.84    0.17
  -5   2  38    2.07    0.17
  -2   5  38    1.97    0.19
  -3  -2  37   10.63    0.45
  -2  -3 -37   13.34    0.90
   2  -5 -37   13.25    0.93
   5  -3  37   10.32    0.38
  -2   5  37   11.74    0.59
  -5   2  37   10.65    0.39
  -5   3 -37   10.68    0.68
  -5   2  37   12.61    0.60
   2   3  37   12.41    0.57
   5  -3  37   10.38    0.39
  -3  -2  37   10.75    0.38
  -5   2  37    9.30    0.44
  -2   5  37   10.80    0.39
  -3  -2  37   10.49    0.40
   2   3  37   10.59    0.40
   3  -5  37   10.27    0.38
  -5   2  37   10.79    0.40
   2   3  37   10.73    0.39
  -5   2  37   11.24    0.55
   3  -5  37   10.10    0.39
  -3  -2  37   10.62    0.51
  -3   5 -37   11.46    0.71
  -3  -2  37   12.19    0.58
  -2   5  37   10.87    0.40
  -2   5  36    1.51    0.15
   2   3  36    1.46    0.15
  -2  -3 -36    2.05    0.67
  -3  -2  36    1.79    0.36
   5  -2 -36    1.67    0.89
   5  -3  36    1.50    0.13
   3  -5  36    1.49    0.15
  -5   2  36    1.54    0.15
   2   3  36    1.54    0.16
  -2   5  36    1.65    0.17
   3  -5  36    1.56    0.12
   2   3  36    1.66    0.35
   2  -5 -36    1.67    0.70
  -3   5 -36    1.26    0.47
   5  -3  36    1.51    0.15
  -3  -2  36    1.41    0.24
  -3  -2  36    1.60    0.14
  -5   2  36    1.22    0.23
  -3  -2  36    1.52    0.16
  -5   3 -36    1.40    0.46
  -3  -2  36    1.47    0.28
  -2   5  36    1.62    0.37
  -5   2  36    1.64    0.17
  -5   2  36    1.84    0.34
   5  -3  35    9.89    0.34
   2   3  35    9.71    0.35
   2   3  35   11.95    0.53
  -2   5  35   11.32    0.54
   3  -5  35   11.39    0.45
   5  -2 -35   13.87    1.01
  -2  -3 -35   13.51    0.80
  -5   2  35   10.43    0.36
  -2   5  35   10.36    0.35
  -2   5  35   10.36    0.36
   2   3  35   10.10    0.35
   3  -5  35   10.00    0.35
  -5   2  35   10.68    0.50
  -3   5 -35   10.73    0.63
   2  -5 -35   12.56    0.84
  -3  -2  35   10.05    0.34
   5  -3  35   10.03    0.35
  -3  -2  35   10.34    0.36
   3  -5  35    9.76    0.34
  -5   3 -35   11.25    0.62
  -3  -2  35   11.71    0.52
  -3  -2  35   10.60    0.46
  -5   2  35   10.20    0.35
  -5   2  35    9.00    0.39
  -2  -3 -34    7.03    0.69
  -5   2  34    6.03    0.24
  -3  -2  34    6.37    0.41
   3  -5  34    5.54    0.22
   5  -3  34    5.61    0.23
  -5   3 -34    6.56    0.52
   3  -5  34    6.04    0.33
  -2   5  34    5.86    0.23
  -5   2  34    4.87    0.28
  -5   2  34    5.99    0.39
  -2   5  34    6.40    0.43
  -2   5  34    5.67    0.24
   2   3  34    5.51    0.24
  -5   2  34    5.97    0.23
   5  -2 -34    8.25    0.88
  -3   5 -34    6.63    0.55
  -3  -2  34    5.74    0.23
   2   3  34    6.71    0.42
   3  -5  34    5.55    0.23
   2  -5 -34    6.59    0.70
  -3  -2  34    5.96    0.36
   5  -3  34    5.46    0.22
  -3  -2  34    5.58    0.24
  -3  -2  33    0.74    0.13
  -5   2  33    0.66    0.19
  -3   5 -33    1.01    0.44
   3  -5  33    0.83    0.21
   2   3  33    0.70    0.13
  -5   3 -33    0.98    0.44
  -3  -2  33    0.79    0.11
   2   3  33    0.85    0.29
  -3  -2  33    0.89    0.32
   3  -5  33    0.71    0.12
   2  -5 -33    1.03    0.61
   5  -3  33    0.74    0.10
  -2   5  33    0.82    0.12
  -2  -3 -33    0.70    0.40
   3  -5  33    0.85    0.23
   3  -5  33    0.79    0.10
  -5   2  33    0.83    0.12
  -5   2  33    0.84    0.28
  -2  -3 -33    0.87    0.57
  -3  -2  33    0.65    0.24
   5  -2 -33    0.90    0.74
   5  -3  33    0.72    0.12
  -2   5  33    0.74    0.32
   5  -3  33    0.92    0.22
  -5   2  32    3.36    0.22
  -3  -2  32    4.19    0.30
   3  -5  32    4.55    0.26
   5  -3  32    4.48    0.27
  -3  -2  32    4.01    0.17
   5  -3  32    3.91    0.17
   5  -2 -32    4.12    0.18
  -3   5 -32    4.14    0.45
   3  -5  32    4.42    0.28
  -2   5  32    4.40    0.37
  -2  -3 -32    4.43    0.44
   2  -5 -32    4.66    0.62
  -5   3 -32    4.31    0.45
   3  -5  32    3.86    0.17
  -5   2  32    4.33    0.33
  -3  -2  32    4.36    0.34
   2   3  32    4.64    0.34
  -2  -3 -32    4.57    0.58
   5  -2 -31    3.25    0.19
  -2  -3 -31    3.58    0.42
  -2  -3 -31    4.23    0.57
  -3   5 -31    3.95    0.44
  -5   2  31    2.81    0.22
  -3  -2  31    4.23    0.35
  -5   2  31    3.71    0.32
   2  -5 -31    4.28    0.59
  -5   3 -31    3.97    0.44
   2   3  31    3.84    0.33
   3  -5  31    3.93    0.28
  -2   5  31    3.88    0.36
   3  -5  31    3.79    0.26
   5  -3  31    3.85    0.26
  -3  -2  31    3.67    0.29
   3  -5  30   45.72    1.55
  -3  -2  30   43.82    1.55
  -5   3 -30   45.65    1.62
   2   3  30   46.93    1.58
  -3  -2  30   47.30    1.58
  -5   2  30   45.09    1.57
   2  -5 -30   47.29    1.71
  -2  -3 -30   50.53    1.69
   5  -3  30   45.51    1.53
   5  -2 -30   42.71    1.49
   5  -3  30   46.93    1.54
  -2  -3 -30   45.89    1.62
  -2   5  30   46.58    1.60
  -3   5 -30   46.28    1.63
   3  -5  30   45.89    1.54
  -5   2  29    3.07    0.29
  -2  -3 -29    3.50    0.39
  -2  -3 -29    3.96    0.51
  -3  -2  29    2.98    0.26
   5  -2 -29    3.01    0.17
   2   3  29    3.42    0.30
  -5   3 -29    3.50    0.39
  -3  -2  29    3.29    0.30
  -3   5 -29    3.44    0.39
   5  -3  29    3.28    0.22
   3  -5  29    3.18    0.25
   2  -5 -29    3.82    0.54
   3  -5  29    3.09    0.23
  -2   5  29    3.24    0.32
   5  -3  29    3.26    0.23
  -2  -3 -28   40.95    1.50
  -2  -3 -28   37.78    1.44
  -3  -2  28   38.28    1.41
  -3   5 -28   37.08    1.44
  -5   2  28   36.02    1.40
   5  -3  28   35.91    1.36
  -3  -2  28   36.01    1.39
   3  -5  28   37.27    1.37
   2   3  28   38.63    1.41
   3  -5  28   37.54    1.38
  -2   5  28   36.98    1.42
  -5   3 -28   36.27    1.44
   2  -5 -28   38.16    1.51
   5  -3  28   37.99    1.37
   5  -3  27    5.71    0.24
  -3  -2  27    5.80    0.31
  -2  -3 -27    5.65    0.38
  -3   5 -27    5.81    0.37
  -2  -3 -27    5.53    0.46
   3  -5  27    6.05    0.26
  -5   3 -27    6.14    0.39
   2   3  27    6.21    0.31
  -5   2  27    5.82    0.31
   2  -5 -27    5.85    0.49
   3  -5  27    5.91    0.27
  -2   5  27    5.93    0.33
   5  -3  27    5.96    0.25
  -3  -2  27    5.63    0.28
  -2  -3 -26    0.77    0.38
  -2  -3 -26    0.58    0.30
  -3  -2  26    0.70    0.18
   3  -5  26    0.63    0.15
   5  -3  26    0.64    0.13
   5  -2 -26    0.63    0.12
  -2   5  26    0.58    0.22
  -5   2  26    0.62    0.21
   5  -3  26    0.62    0.15
  -5   3 -26    0.48    0.29
   3  -5  26    0.76    0.17
  -3   5 -26    0.56    0.28
   2   3  26    0.72    0.21
   2  -5 -26    0.90    0.40
   3  -5  25   22.64    0.86
   2  -5 -25   21.99    0.97
  -3   5 -25   22.65    0.91
  -3  -2  25   22.56    0.87
   5  -2 -25   22.70    0.83
   5  -3  25   22.14    0.84
  -2  -3 -25   24.26    0.97
   2   3  25   23.55    0.89
  -5   2  25   22.52    0.88
   3  -5  25   23.21    0.86
   5  -3  25   23.35    0.85
  -5   3 -25   22.93    0.92
  -2   5  25   23.18    0.90
   3  -5  24    0.44    0.13
  -3   5 -24    0.43    0.25
  -2   5  24    0.39    0.21
   2  -5 -24    0.76    0.34
  -5   3 -24    0.32    0.26
   5  -3  24    0.51    0.11
   3  -5  24    0.47    0.15
   2   3  24    0.54    0.19
  -2  -3 -24    0.60    0.34
  -5   2  24    0.45    0.19
  -3  -2  24    0.55    0.18
   5  -3  24    0.47    0.13
   3  -5  23    0.63    0.13
  -3   5 -23    0.70    0.24
  -2   5  23    0.76    0.21
  -3  -2  23    0.64    0.17
   5  -3  23    0.69    0.12
   5  -3  23    0.69    0.11
   2   3  23    0.77    0.19
   2  -5 -23    0.58    0.32
  -2  -3 -23    0.67    0.30
   3   2 -23    0.66    0.24
   3  -5  23    0.67    0.15
  -5   3 -23    0.73    0.24
  -5   2  23    0.64    0.18
  -3  -2  22    0.20    0.14
   5  -3  22    0.41    0.12
  -2   5  22    0.51    0.20
   3  -5  22    0.56    0.14
  -5   2  22    0.37    0.18
   5  -3  22    0.34    0.11
  -2  -3 -22    0.49    0.30
  -3   5 -22    0.32    0.21
   3   2 -22    0.32    0.23
   3  -5  22    0.42    0.12
  -5   3 -22    0.28    0.23
   2   3  22    0.39    0.18
   5  -3  21    6.63    0.25
   3   2 -21    6.53    0.34
   5  -3  21    6.76    0.26
  -2   5  21    6.81    0.32
  -3  -2  21    6.46    0.29
   2   3  21    6.92    0.31
  -5   2  21    6.58    0.30
  -3   5 -21    6.81    0.33
  -5   3 -21    6.53    0.33
   3  -5  21    6.72    0.27
   3  -5  21    6.62    0.27
  -2  -3 -21    6.82    0.39
   3  -5  20   45.30    1.68
   5  -3  20   47.40    1.67
   3   2 -20   45.89    1.71
  -2  -3 -20   46.06    1.73
  -3  -2  20   45.26    1.69
  -5   2  20   45.45    1.70
  -5   2  20   42.42    1.65
   5  -3  20   45.09    1.67
   2   3  20   47.05    1.71
  -2   5  20   46.12    1.71
  -5   3 -20   46.19    1.71
   3  -5  20   46.68    1.68
  -3  -2  20   40.71    1.65
  -3   5 -20   45.96    1.71
   3  -5  19    1.51    0.14
   3  -5  19    1.53    0.16
  -2  -3 -19    1.65    0.27
   5  -3  19    1.61    0.13
   5  -3  19    1.72    0.14
  -5   2  19    1.57    0.19
  -3   5 -19    1.57    0.21
   2   3  19    1.59    0.20
  -2   5  19    1.70    0.20
  -3  -2  19    1.58    0.17
  -5   3 -19    1.74    0.22
  -2  -3 -19    1.35    0.11
   3   2 -19    1.72    0.22
  -3  -2  19    1.50    0.11
   5  -3  18    0.02    0.08
  -2  -3 -18    0.08    0.20
  -3  -2  18    0.06    0.12
  -3   5 -18    0.13    0.16
  -5   2  18    0.09    0.13
   5  -3  18    0.01    0.08
  -2  -3 -18    0.14    0.06
   3   2 -18   -0.01    0.16
   2   3  18    0.10    0.14
  -3  -2  18    0.07    0.05
  -2   5  18    0.07    0.15
  -5   3 -18   -0.01    0.17
   2   3  18    0.03    0.12
   3  -5  18    0.06    0.09
   3  -5  18    0.10    0.11
  -3  -2  17    4.72    0.19
  -5   2  17    4.76    0.20
   2   3  17    4.49    0.19
  -2  -3 -17    4.62    0.15
   3   2 -17    4.64    0.22
   3  -5  17    4.62    0.18
  -2  -3 -17    4.62    0.26
   3  -5  17    4.80    0.17
  -3   5 -17    4.57    0.22
   2   3  17    4.76    0.22
  -3  -2  17    4.66    0.14
  -2   5  17    4.69    0.22
   5  -3  17    4.61    0.16
  -5   3 -17    4.60    0.22
   5  -3  17    4.81    0.16
  -3  -2  16   20.63    0.65
   5  -3  16   20.80    0.66
   3  -5  16   20.84    0.67
   3   2 -16   20.82    0.69
  -5   3 -16   21.28    0.70
  -5   2  16   20.92    0.69
  -3  -2  16   20.90    0.68
  -2   5  16   21.03    0.70
   3  -5  16   21.21    0.67
  -2  -3 -16   20.75    0.71
  -3   5 -16   21.47    0.69
   2   3  16   20.82    0.68
   5  -3  16   21.56    0.66
  -2  -3 -16   20.22    0.66
   2  -5 -15   13.00    0.45
  -2  -3 -15   13.38    0.45
   3   2 -15   13.37    0.49
  -2   5  15   13.59    0.50
   3  -5  15   13.44    0.47
  -3  -2  15   13.47    0.48
   5  -3  15   13.48    0.45
   3  -5  15   14.01    0.46
  -2  -3 -15   13.55    0.51
   5  -3  15   13.93    0.45
  -3   5 -15   13.80    0.49
  -5   3 -15   13.71    0.49
  -3  -2  15   13.98    0.45
   2   3  15   13.22    0.47
   2  -5 -14    6.85    0.21
   2   3  14    6.56    0.22
  -2  -3 -14    6.85    0.27
  -5   3 -14    6.99    0.25
  -3  -2  14    7.01    0.21
   3  -5  14    6.81    0.23
   3   2 -14    6.82    0.25
  -2  -3 -14    6.92    0.21
   5  -3  14    6.74    0.21
   3  -5  14    7.10    0.22
   5  -3  14    6.98    0.21
  -3  -2  14    6.92    0.24
  -3   5 -14    7.06    0.25
   2  -5 -13    4.51    0.14
  -2  -3 -13    4.60    0.14
   3  -5  13    4.85    0.15
   3   2 -13    4.62    0.18
   5  -2 -13    4.83    0.14
   5  -3  13    4.78    0.13
  -3   5 -13    4.80    0.18
   5  -3  13    4.67    0.13
   5  -3  13    4.47    0.17
  -5   3 -13    4.57    0.18
  -2  -3 -13    4.93    0.21
   3  -5  13    4.90    0.14
  -3  -2  13    4.91    0.17
   2   3  13    4.71    0.15
  -3  -2  13    5.01    0.14
  -2  -3 -12    1.70    0.20
   3  -5  12    1.93    0.14
  -2  -3 -12    1.68    0.14
  -3  -2  12    1.42    0.15
   5  -3  12    1.71    0.13
   2  -5 -12    1.66    0.14
  -3  -2  12    1.72    0.13
   5  -2 -12    1.45    0.13
   2   3  12    1.53    0.15
   5  -3  12    1.55    0.13
   3  -5  12    1.61    0.13
   3  -5  12    1.44    0.15
   5  -3  12    1.45    0.17
   3   2 -12    1.59    0.17
  -3   5 -12    1.65    0.17
  -5   3 -12    1.55    0.17
   3  -5  11    0.70    0.08
  -2  -3 -11    0.69    0.06
  -2  -3 -11    0.73    0.13
   2  -5 -11    0.70    0.07
  -3  -2  11    0.69    0.08
  -3  -2  11    0.70    0.06
  -5   3 -11    0.75    0.11
   5  -3  11    0.68    0.10
   3   2 -11    0.68    0.09
   2   3  11    0.71    0.08
   3  -5  11    0.71    0.06
  -3   5 -11    0.72    0.10
   5  -3  11    0.67    0.05
   5  -2 -11    0.67    0.06
   5  -3  11    0.68    0.05
   3  -5  11    0.70    0.06
   5  -3  10    6.74    0.24
  -5   3 -10    7.08    0.24
  -2  -3 -10    6.92    0.22
   2   3  10    6.77    0.23
   3  -5  10    6.87    0.23
   3   2 -10    6.70    0.23
   5  -3  10    7.08    0.21
   3  -5  10    7.34    0.22
   5  -3  10    6.97    0.21
  -3  -2  10    6.77    0.23
   5  -2 -10    6.93    0.22
  -2  -3 -10    7.02    0.23
  -2  -3 -10    7.39    0.26
   2  -5 -10    6.87    0.22
   3  -5  10    7.03    0.22
  -3   5 -10    7.05    0.24
  -2  -3  -9    7.36    0.15
   3  -5   9    7.27    0.09
   5  -3   9    7.24    0.08
  -3   5  -9    7.43    0.12
  -2  -3  -9    7.31    0.11
   5  -3   9    7.26    0.09
  -5   2   9    7.19    0.12
  -2   5   9    7.12    0.08
   3  -5   9    7.23    0.10
   3   2  -9    7.21    0.11
  -5   3  -9    7.44    0.13
   2  -5  -9    7.18    0.11
   5  -3   9    7.13    0.12
  -2  -3  -9    7.21    0.09
   5  -2  -9    7.21    0.10
   2   3   9    7.12    0.10
   3  -5   9    7.32    0.11
   3  -5   8   51.95    1.76
  -5   2   8   50.82    1.78
  -2  -3  -8   51.01    1.77
  -2   5   8   47.63    1.76
   5  -3   8   48.91    1.78
   5  -2  -8   51.96    1.77
   2   3   8   48.64    1.77
  -3   5  -8   49.39    1.77
   3  -5   8   54.56    1.77
   2  -5  -8   52.11    1.77
   3  -5   8   52.28    1.77
  -2  -3  -8   56.02    1.78
  -5   3  -8   51.42    1.78
  -2  -3  -8   51.53    1.77
   5  -3   7    1.35    0.09
  -5   2   7    1.31    0.09
  -3   5  -7    1.38    0.09
   3  -5   7    1.45    0.08
   3  -5   7    1.47    0.06
   2  -5  -7    1.42    0.08
   5  -2  -7    1.41    0.07
  -2  -3  -7    1.39    0.07
  -2  -3  -7    1.61    0.12
  -5   3  -7    1.48    0.09
  -2   5   7    1.35    0.06
   2   3   7    1.38    0.09
   3  -5   7    1.45    0.08
  -2  -3  -7    1.48    0.08
   2  -5  -6    0.92    0.08
  -5   2   6    0.78    0.08
  -3   5  -6    0.82    0.08
   5  -3   6    0.82    0.08
   3  -5   6    0.83    0.08
   3  -5   6    0.93    0.08
  -5   3  -6    0.86    0.09
  -2  -3  -6    1.08    0.10
   5  -2  -6    0.86    0.07
  -2  -3  -6    0.93    0.07
  -2  -3  -6    0.84    0.07
   2   3   6    0.83    0.09
  -2  -3  -5   14.62    0.34
  -5   3  -5   14.47    0.35
   2   3   5   14.44    0.35
  -5   2   5   14.49    0.35
   2  -5  -5   15.06    0.35
  -2  -3  -5   14.43    0.34
   5  -3   5   14.29    0.35
   5  -2  -5   14.86    0.34
   3  -5   5   15.15    0.35
   3  -5   5   15.42    0.35
  -3   5  -5   14.27    0.34
  -3  -2   4    8.14    0.12
  -2  -3  -4    8.22    0.11
  -5   3  -4    8.10    0.12
  -3   5  -4    8.05    0.11
   2   3   4    8.35    0.13
  -2  -3  -4    8.28    0.10
   5  -3   4    7.98    0.12
  -2  -3  -4    8.57    0.13
   2  -5  -4    8.35    0.15
   2  -5  -4    8.38    0.12
  -5   2   4    8.09    0.11
   5  -2  -4    8.22    0.11
  -2  -3  -3    4.84    0.19
   5  -2  -3    4.57    0.20
  -3  -2   3    4.94    0.19
  -3  -2   3    4.79    0.19
  -2  -3  -3    5.07    0.18
  -5   2   3    4.76    0.19
   5  -2  -3    5.07    0.19
  -5   3  -3    4.66    0.18
   5  -3   3    4.79    0.19
   2  -5  -3    5.33    0.20
   2   3   3    5.01    0.20
   2  -5  -3    5.49    0.21
  -5   2   2   22.67    0.82
  -2  -3  -2   23.79    0.81
   5  -2  -2   22.10    0.82
   5  -2  -2   22.84    0.81
   2   3   2   24.23    0.82
  -3  -2   2   22.85    0.82
  -3  -2   2   23.16    0.82
  -2  -3  -2   23.45    0.82
  -5   3  -2   22.89    0.81
   2  -5  -2   24.65    0.82
  -3  -2   1    7.81    0.52
  -5   2   1    7.48    0.52
  -2  -3  -1    7.99    0.52
   2  -5  -1    8.66    0.53
   5  -2  -1    7.91    0.52
  -2  -3  -1    8.39    0.51
  -2  -3  -1    8.35    0.52
   2   3   1    8.39    0.53
  -3  -2   1    7.66    0.53
   3   2  -1    8.09    0.53
  -5   3  -1    7.53    0.52
  -3  -2   1    6.73    0.51
   3  -5   1    8.43    0.53
   2  -5   0   72.49    2.70
  -3  -2   0   68.97    2.69
   3   2   0   71.65    2.69
  -3  -2   0   66.01    2.68
  -2  -3   0   68.49    2.69
  -5   2   0   68.04    2.69
   3  -5   0   73.33    2.70
  -2  -3   0   68.85    2.69
  -5   3   0   66.00    2.69
   5  -2   0   67.07    2.68
  -3  -2  -1   38.11    1.02
  -3  -2  -1   37.54    1.01
  -5   3   1   36.73    1.02
   2  -5   1   39.77    1.03
  -2  -3   1   37.88    1.03
  -2  -3   1   38.00    1.03
   3  -5  -1   40.21    1.03
  -5   2  -1   38.06    1.02
   3   2   1   40.31    1.03
   5  -3  -1   39.19    1.03
   5  -3  -1   37.33    1.02
  -2  -3   2   49.83    1.99
   3   2   2   52.12    1.99
   5  -3  -2   50.95    1.99
   3  -5  -2   51.98    1.99
   5  -3  -2   47.80    1.98
  -5   3   2   47.24    1.98
  -3  -2  -2   48.90    1.97
  -3  -2  -2   48.30    1.98
  -5   2  -2   47.25    1.98
   5  -2   2   48.17    1.98
  -3  -2  -3  123.65    3.97
  -5   2  -3  117.18    3.97
   3   2   3  128.92    3.99
   5  -3  -3  121.12    3.97
  -2  -3   3  124.11    3.98
   5  -2   3  123.03    3.98
  -5   3   3  120.32    3.98
   3  -5  -3  130.49    3.99
   3  -5  -3  135.04    4.00
   5  -3  -3  121.78    3.99
   5  -2   4   11.83    0.38
  -2  -3   4   11.73    0.38
   3  -5  -4   12.53    0.39
  -3  -2  -4   11.82    0.38
   5  -3  -4   11.53    0.37
  -2   5  -4   11.66    0.38
  -5   3   4   11.72    0.38
   5  -3  -4   11.41    0.39
   3  -5  -4   12.84    0.40
   3   2   4   12.07    0.39
   2   3  -5   12.35    0.46
   2  -5   5   13.18    0.48
   3  -5  -5   13.64    0.50
   5  -3  -5   12.08    0.47
  -3  -2  -5   13.12    0.47
   5  -2   5   12.32    0.48
  -2  -3   5   13.46    0.47
   3   2   5   13.29    0.48
  -2  -3   5   12.59    0.48
  -2   5  -5   12.54    0.47
  -5   3   5   12.89    0.48
   2  -5   5   13.96    0.48
   5  -3  -5   11.61    0.49
   3  -5  -5   13.84    0.48
  -3  -2  -6   12.32    0.20
   3  -5  -6   11.93    0.23
   3   2   6   11.53    0.19
   2   3  -6   11.33    0.18
   5  -3  -6   11.23    0.18
   2  -5   6   11.64    0.18
  -2   5  -6   11.38    0.19
   2  -5   6   11.79    0.19
  -2  -3   6   11.43    0.18
   2  -5   6   11.65    0.20
   5  -3  -6   11.13    0.22
  -2  -3   6   11.21    0.19
  -5   3   6   11.39    0.19
  -3  -2  -6   11.41    0.19
   5  -2   6   11.27    0.19
   3  -5  -6   11.70    0.19
   3   2   7   24.94    1.24
  -2   5  -7   26.71    1.24
   5  -2   7   26.00    1.24
  -5   3   7   26.04    1.25
  -3  -2  -7   31.61    1.25
   2  -5   7   27.40    1.24
   2   3  -7   25.90    1.23
  -2  -3   7   26.42    1.24
  -2  -3   7   28.20    1.24
   5  -3  -7   25.22    1.23
   3  -5  -7   27.25    1.26
   2  -5   7   28.72    1.24
   2  -5   7   27.99    1.24
  -3  -2  -7   27.66    1.24
   3  -5  -7   28.84    1.24
   3   2   8    1.19    0.07
   5  -3  -8    1.21    0.05
   5  -2   8    1.19    0.08
   3  -5  -8    1.17    0.14
  -5   3   8    1.17    0.07
  -2   5  -8    1.19    0.07
   2  -5   8    1.18    0.05
   2   3  -8    1.18    0.06
  -2  -3   8    1.22    0.05
   2  -5   8    1.18    0.06
   3  -5  -8    1.13    0.06
  -3  -2  -8    1.21    0.10
  -3  -2  -8    1.20    0.07
   2  -5   8    1.27    0.07
  -2  -3   8    1.15    0.07
  -5   3   9  101.81    3.26
  -3  -2  -9  103.12    3.26
  -2  -3   9  101.42    3.26
   5  -2   9   99.43    3.26
   2   3  -9  101.51    3.26
   3  -5  -9  104.11    3.26
   3   2   9  100.73    3.26
   2  -5   9  108.43    3.26
   5  -3  -9   99.69    3.25
   3  -5  -9  100.25    3.28
  -3  -2  -9  110.09    3.27
  -3   5   9   99.11    3.27
   2  -5   9  104.20    3.25
   2  -5   9  104.50    3.26
  -2   5  -9  102.94    3.26
  -2  -3   9  104.93    3.25
   2  -5  10    4.15    0.09
   3  -5 -10    3.81    0.17
  -3  -2 -10    3.89    0.11
  -2  -3  10    4.41    0.11
   3  -5 -10    4.02    0.09
  -3  -2 -10    4.26    0.15
  -2   5 -10    4.07    0.12
  -5   3  10    4.00    0.12
   2  -5  10    3.98    0.11
  -5   2 -10    3.86    0.12
   5  -3 -10    3.96    0.08
   5  -2  10    3.85    0.12
   5  -2  10    4.04    0.07
  -2  -3  10    4.08    0.09
  -3  -2 -10    3.89    0.09
   2   3 -10    3.98    0.11
   3   2  10    3.98    0.11
   2  -5  10    4.24    0.10
   5  -2  11  109.99    4.24
   3   2  11  111.65    4.23
  -3  -2 -11  121.94    4.24
  -2   5 -11  115.39    4.24
  -3  -2 -11  111.75    4.23
   2  -5  11  121.92    4.23
   2  -5  11  114.05    4.23
   3  -5 -11  107.01    4.25
  -2  -3  11  113.56    4.23
   5  -3 -11  111.88    4.22
   3  -5 -11  116.36    4.23
  -5   2 -11  118.99    4.24
   2  -5  11  116.86    4.23
  -2  -3  11  121.49    4.23
   2   3 -11  114.20    4.23
   5  -2  11  113.64    4.22
   5  -2  12   10.34    0.44
   5  -2  12   10.25    0.47
   2  -5  12   10.99    0.46
   5  -2  12   10.86    0.45
   2   3 -12   10.34    0.47
   5  -3 -12   10.48    0.45
   2  -5  12   10.57    0.46
   2  -5  12   10.34    0.46
   3   2  12   10.08    0.46
  -2   5 -12   10.77    0.47
  -5   2 -12   10.65    0.48
  -2  -3  12   10.72    0.45
  -3  -2 -12    9.90    0.45
   3  -5 -12   10.25    0.45
   3  -5 -12    9.42    0.49
  -2  -3  12   10.14    0.46
   2   3 -13    4.22    0.24
   2  -5  13    4.69    0.22
   2  -5  13    4.38    0.23
  -2   5 -13    4.32    0.25
   5  -2  13    4.63    0.22
   3   2  13    4.16    0.23
  -2  -3  13    4.24    0.21
   5  -3 -13    4.22    0.21
   5  -2  13    4.36    0.21
  -5   2 -13    4.54    0.25
   2  -5  13    4.30    0.22
  -2  -3  13    4.28    0.23
   5  -2  13    4.34    0.25
  -3  -2 -13    4.26    0.21
  -5   2 -14   15.11    0.57
   5  -2  14   13.90    0.57
   2  -5  14   14.73    0.55
   5  -3 -14   13.94    0.54
   3   2  14   14.01    0.56
   5  -2  14   15.05    0.55
  -2  -3  14   14.81    0.54
  -3  -2 -14   14.11    0.54
   2  -5  14   15.69    0.55
   2  -5  14   14.54    0.56
  -2  -3  14   14.33    0.56
   5  -2  14   14.33    0.54
  -2   5 -14   15.08    0.57
   2   3 -14   14.81    0.57
  -2  -3  15   47.32    1.59
   3   2  15   45.21    1.59
  -2   5 -15   48.23    1.60
   2   3 -15   47.75    1.60
   5  -3 -15   45.11    1.57
   5  -2  15   46.58    1.57
  -3  -2 -15   45.66    1.57
   2  -5  15   48.49    1.58
   5  -2  15   48.78    1.58
   2  -5  15   47.38    1.59
  -2  -3  15   48.66    1.58
   2  -5  15   51.51    1.58
   5  -2  15   45.77    1.60
  -5   2 -15   49.34    1.61
  -2   5 -16    5.52    0.32
  -2  -3  16    5.32    0.27
   2  -5  16    5.31    0.29
   2  -5  16    5.44    0.30
   3   2  16    4.98    0.30
  -2  -3  16    5.13    0.30
   5  -2  16    4.85    0.27
  -5   2 -16    4.97    0.32
   5  -3 -16    5.12    0.27
  -3   5  16    4.82    0.33
   5  -2  16    5.18    0.28
  -3  -2 -16    4.50    0.27
   2   3 -16    5.11    0.32
  -3   5  17   64.75    2.19
  -2  -3  17   64.79    2.17
  -5   3  17   65.54    2.18
   5  -2  17   63.42    2.16
  -2  -3  17   65.69    2.15
   2   3 -17   65.38    2.19
   3   2  17   66.75    2.19
  -3  -2 -17   60.51    2.15
   3   2  17   62.55    2.18
  -2   5 -17   66.77    2.19
  -5   2 -17   66.57    2.19
   2  -5  17   65.70    2.17
   5  -2  17   65.69    2.16
   5  -3 -17   62.69    2.15
   2  -5  17   66.62    2.17
  -5   3  18    1.05    0.16
   3   2  18    1.10    0.15
  -2  -3  18    1.05    0.13
   3   2  18    1.23    0.16
   2  -5  18    1.08    0.13
   2   3 -18    1.17    0.18
   2  -5  18    1.04    0.11
  -2   5 -18    1.08    0.17
  -3   5  18    0.99    0.16
   5  -3 -18    1.06    0.08
  -3  -2 -18    1.06    0.08
  -5   2 -18    1.22    0.18
   5  -2  18    1.10    0.11
  -2  -3  18    1.05    0.07
   5  -2  18    1.09    0.09
  -2  -3  19    2.61    0.11
  -3  -2 -19    2.26    0.11
  -2  -3  19    2.46    0.16
  -5   3  19    2.42    0.19
   5  -3 -19    2.16    0.11
   2   3 -19    2.68    0.21
  -3   5  19    2.51    0.20
  -2   5 -19    2.56    0.21
   3   2  19    2.69    0.19
   5  -2  19    2.41    0.13
   2  -5  19    2.58    0.15
   2  -5  19    2.51    0.17
  -5   2 -19    2.48    0.22
   5  -2  19    2.58    0.14
  -3   5  20   28.36    0.99
  -2   5 -20   28.60    0.99
  -2  -3  20   26.05    0.92
   2  -5  20   28.91    0.97
  -5   3  20   28.45    0.98
   2  -5  20   29.10    0.96
   5  -2  20   27.85    0.94
  -2  -3  20   28.27    0.97
   3   2  20   28.50    0.98
   5  -2  20   28.62    0.95
  -5   2 -20   28.35    0.99
   2   3 -20   28.91    1.00
   5  -3 -20   27.13    0.93
  -2  -3  21   72.95    2.91
   5  -2  21   73.58    2.89
  -2   5 -21   75.55    2.93
   2  -5  21   76.16    2.90
  -5   2 -21   75.09    2.93
  -5   3  21   74.85    2.92
   2  -5  21   74.96    2.91
   3   2  21   76.48    2.92
   5  -2  21   75.83    2.90
   2   3 -21   75.90    2.93
  -3   5  21   73.57    2.92
   5  -3 -21   70.20    2.88
  -2  -3  22   32.77    1.06
   2   3 -22   32.46    1.09
   2  -5  22   31.98    1.04
   5  -3 -22   30.18    1.01
  -3   5  22   32.01    1.07
   2  -5  22   31.77    1.05
  -5   3  22   32.39    1.07
  -5   2 -22   32.34    1.08
   5  -2  22   30.81    1.02
   3   2  22   32.63    1.06
  -2   5 -22   32.11    1.08
   5  -2  22   32.41    1.04
  -2  -3  22   31.09    1.05
   2  -5  23    0.16    0.15
   2   3 -23    0.14    0.23
   5  -2  23    0.19    0.10
  -2   5 -23    0.29    0.23
   2  -5  23    0.15    0.13
   3   2  23    0.14    0.16
  -5   3  23    0.17    0.18
  -2  -3  23    0.32    0.18
  -5   2 -23    0.22    0.24
  -3   5  23    0.36    0.20
  -2  -3  23    0.19    0.15
   5  -2  23    0.16    0.12
   5  -3 -23    0.13    0.08
   5  -2  24    5.25    0.22
   2  -5  24    5.21    0.23
  -2  -3  24    5.29    0.27
   5  -3 -24    4.67    0.17
   2  -5  24    5.05    0.24
   3   2  24    5.45    0.27
   5  -2  24    5.06    0.20
  -3   5  24    5.41    0.29
  -2   5 -24    5.08    0.31
  -5   3  24    5.06    0.27
   2   3 -24    5.02    0.32
  -5   2 -24    5.07    0.33
  -2  -3  24    5.02    0.24
  -3   5  25  164.53    6.12
   5  -2  25  158.83    6.07
   5  -2  25  164.38    6.09
  -5   3  25  161.31    6.11
  -2   5 -25  164.41    6.13
  -2  -3  25  168.25    6.11
  -3  -2 -25  161.75    6.12
   2  -5  25  164.85    6.09
   2  -5  25  161.68    6.09
  -3  -2 -25  177.49    6.16
   3   2  25  165.86    6.11
  -2  -3  25  159.34    6.09
  -5   2 -25  163.14    6.13
   2   3 -25  164.63    6.13
   5  -2  26    2.33    0.20
   2   3 -26    2.48    0.35
  -5   2 -26    2.40    0.34
  -3  -2 -26    2.81    0.35
  -3   5  26    2.62    0.30
  -5   3  26    2.37    0.27
   2  -5  26    2.39    0.23
   2  -5  26    2.56    0.25
  -2  -3  26    2.61    0.28
  -2  -3  26    2.38    0.24
  -2   5 -26    2.75    0.35
   3   2  26    2.64    0.27
  -3  -2 -26    2.94    0.42
   5  -2  26    2.61    0.23
   5  -2  27    5.71    0.26
  -3  -2 -27    5.77    0.40
  -5   3  27    5.65    0.34
  -2  -3  27    5.55    0.30
   2   3 -27    5.70    0.39
   5  -2  27    5.97    0.29
  -3  -2 -27    6.33    0.49
  -2   5 -27    6.07    0.40
  -2  -3  27    6.02    0.34
  -3   5  27    5.67    0.35
   2  -5  27    5.59    0.31
   3   2  27    5.94    0.33
  -5   2 -27    5.80    0.40
   2  -5  27    5.60    0.28
   2  -5  28    2.10    0.22
  -5   2 -28    2.11    0.34
  -3   5  28    2.23    0.26
  -3  -2 -28    2.34    0.34
   5  -2  28    2.27    0.19
  -2  -3  28    2.36    0.22
   3   2  28    2.22    0.23
  -3  -2 -28    2.63    0.45
  -5   3  28    2.19    0.25
  -2   5 -28    2.49    0.33
  -2  -3  28    2.40    0.27
   5  -2  28    2.08    0.16
   2   3 -28    2.48    0.35
   2  -5  28    2.17    0.18
  -5   2 -29   99.79    3.61
   5  -2  29  101.36    3.55
   3   2  29  100.81    3.57
   2  -5  29   99.53    3.56
  -2  -3  29   96.51    3.56
  -3  -2 -29  112.28    3.67
  -3  -2 -29   99.73    3.60
  -2   5 -29   99.35    3.61
   5  -3 -29  109.08    3.73
  -3   5  29  101.67    3.59
   2  -5  29   98.40    3.55
  -5   3  29   97.05    3.57
  -2  -3  29  103.77    3.58
   5  -2  29   95.08    3.53
   3   2  30    5.02    0.34
   5  -2  30    4.83    0.29
   2  -5  30    4.66    0.29
  -3  -2 -30    4.81    0.45
  -2   5 -30    4.76    0.45
  -2  -3  30    5.10    0.35
   2  -5  30    4.55    0.31
  -5   3  30    4.52    0.35
   5  -2  30    4.52    0.26
  -5   2 -30    4.56    0.44
  -2  -3  30    4.27    0.30
  -3   5  30    4.78    0.37
  -3  -2 -30    5.26    0.57
   2  -5  30    4.99    0.26
   5  -3 -30    4.97    0.67
   3  -5 -30    4.88    0.61
   2  -5  31    5.10    0.34
  -5   2 -31    4.92    0.47
   5  -3 -31    6.96    0.75
   2  -5  31    5.18    0.31
  -5   3  31    3.63    0.27
   5  -2  31    5.11    0.32
  -3  -2 -31    6.58    0.61
  -2   5 -31    5.33    0.49
  -3   5  31    4.97    0.40
  -2  -3  31    4.91    0.33
  -2  -3  31    5.61    0.38
   2  -5  31    5.28    0.28
   3  -5 -31    5.55    0.64
  -5   3  31    5.05    0.37
   3   2  31    5.24    0.36
  -3  -2 -31    4.53    0.46
  -3   5  32    1.61    0.33
   2  -5  32    1.49    0.13
   3  -5 -32    1.96    0.61
   2  -5  32    1.96    0.26
   5  -2  32    1.58    0.13
  -2   5 -32    1.78    0.43
   3   2  32    1.78    0.28
  -2  -3  32    1.53    0.12
  -5   3  32    1.82    0.30
  -2  -3  32    1.69    0.24
  -2  -3  32    1.96    0.31
   2  -5  32    1.79    0.22
  -3  -2 -32    2.23    0.56
   5  -2  32    1.99    0.24
  -5   3  32    1.41    0.19
  -3  -2 -32    2.07    0.42
  -5   2 -32    1.84    0.41
   5  -3 -32    2.26    0.69
  -3   5  33    7.44    0.30
   5  -2  33    7.10    0.30
  -5   3  33    7.44    0.30
   3   2  33    8.41    0.45
  -5   2 -33    8.01    0.55
   2  -5  33    8.05    0.39
  -3   5  33    8.55    0.49
  -2  -3  33    7.46    0.41
   2  -5  33    8.37    0.42
  -5   3  33    6.00    0.34
   2  -5  33    7.18    0.29
   3  -5 -33    8.27    0.74
  -2  -3  33    8.56    0.47
   2  -5  33    7.06    0.31
   5  -3 -33    9.03    0.87
   3   2  33    7.04    0.31
  -3  -2 -33   10.24    0.72
   5  -2  33    8.33    0.40
  -5   3  33    8.10    0.45
  -3  -2 -33    8.04    0.55
  -2   5 -33    7.78    0.56
   5  -2  33    6.84    0.31
  -2  -3  33    7.39    0.31
  -2  -3  33    6.90    0.30
  -5   3  34    6.16    0.30
  -2  -3  34    7.82    0.43
  -3   5  34    8.20    0.45
   3   2  34    8.57    0.42
   3  -5 -34    8.72    0.75
  -5   3  34    7.59    0.42
  -3  -2 -34    7.64    0.53
  -2  -3  34    7.57    0.37
   5  -2  34    6.87    0.26
  -5   2 -34    7.71    0.53
  -2  -3  34    7.02    0.26
  -3   5  34    6.98    0.26
   2  -5  34    7.52    0.34
   2  -5  34    6.90    0.25
   2  -5  34    7.00    0.24
  -2   5 -34    7.81    0.55
  -5   3  34    7.23    0.25
  -3   5  34    7.03    0.25
   2  -5  34    7.93    0.38
  -3  -2 -34    8.97    0.70
  -5   3  34    7.14    0.26
   5  -2  34    7.06    0.24
  -2  -3  34    7.03    0.25
   3   2  34    7.02    0.26
  -3   5  35    0.14    0.15
  -5   3  35    0.06    0.32
  -2  -3  35    0.28    0.25
   3   2  35    0.12    0.14
  -3  -2 -35    0.21    0.62
  -3   5  35    0.17    0.34
  -5   3  35    0.15    0.15
  -5   3  35    0.14    0.21
   5  -2  35    0.22    0.11
  -2  -3  35    0.36    0.32
   2  -5  35    0.13    0.22
   3  -5 -35   -0.06    0.67
  -2   5 -35    0.19    0.46
   3   2  35    0.28    0.29
   2  -5  35    0.22    0.26
   2  -5  35    0.20    0.11
   2  -5  35    0.25    0.14
   3   2  35    0.14    0.12
  -2  -3  35    0.14    0.12
  -5   2 -35    0.21    0.44
   5  -2  35    0.25    0.14
  -3   5  35    0.20    0.13
  -5   3  35    0.18    0.13
  -2  -3  35    0.17    0.14
  -3  -2 -35    0.36    0.45
   2  -5  36    2.43    0.14
  -3   5  36    2.68    0.38
  -5   3  36    2.24    0.24
  -3   5  36    2.48    0.17
  -5   3  36    2.56    0.16
   5  -2  36    2.32    0.17
   3   2  36    2.48    0.33
  -2  -3  36    2.46    0.15
  -2  -3  36    2.61    0.17
   2  -5  36    2.62    0.29
  -3  -2 -36    2.70    0.69
  -3   5  36    2.48    0.16
  -2   5 -36    2.60    0.51
   3   2  36    2.33    0.15
  -2  -3  36    2.60    0.35
   5  -2  36    2.31    0.14
   2  -5  36    2.43    0.16
  -5   2 -36    3.18    0.48
  -5   3  36    2.62    0.18
   3   2  36    2.40    0.17
   3  -5 -36    3.07    0.72
  -2  -3  36    2.26    0.28
  -5   3  36    2.65    0.35
  -5   3  37   18.62    0.59
  -2  -3  37   18.82    0.69
   5  -2  37   18.31    0.59
  -3  -2 -37   22.45    1.04
   2  -5  37   18.01    0.58
  -5   2 -37   18.96    0.84
   5  -2  37   18.67    0.60
  -2  -3  37   18.60    0.59
   3  -5 -37   22.22    1.10
  -5   3  37   16.44    0.63
   3   2  37   18.74    0.59
  -2  -3  37   18.26    0.60
  -3   5  37   18.94    0.60
  -5   2 -37   25.93    1.19
  -2   5 -37   19.79    0.87
  -5   3  37   19.05    0.60
  -3   5  37   18.59    0.60
  -2  -3  37   20.51    0.75
  -5   3  37   19.42    0.74
  -3   5  37   20.32    0.77
   2  -5  37   18.53    0.59
   3   2  37   20.57    0.74
   3   2  37   18.31    0.60
   3   2  38    8.11    0.49
  -5   3  38    7.15    0.32
  -3   5  38    6.95    0.50
   2  -5  38    6.50    0.29
   2  -5  38    6.75    0.31
   3   2  38    6.84    0.31
  -2  -3  38    7.60    0.48
  -3  -2 -38    9.16    0.87
  -3   5  38    7.04    0.32
  -5   2 -38    9.94    0.97
   5  -2  38    6.59    0.29
   3  -5 -38    8.72    0.92
   3   2  38    6.61    0.30
  -3   5  38    6.88    0.30
  -2  -3  38    6.77    0.31
  -2  -3  38    7.10    0.42
  -5   3  38    7.27    0.49
  -2  -3  38    6.65    0.29
   5  -2  38    6.71    0.31
  -5   3  38    6.86    0.30
  -5   2 -38    7.06    0.63
  -5   3  39    2.78    0.21
   3   2  39    2.64    0.20
   5  -2  39    2.55    0.19
  -5   2 -39    4.12    0.95
   3  -5 -39    3.84    0.86
  -5   3  39    2.98    0.23
   2  -5  39    2.81    0.18
  -2  -3  39    2.73    0.22
  -2  -3  39    2.57    0.19
   3   2  39    2.64    0.22
  -2  -3  39    3.05    0.41
  -2  -3  39    2.84    0.33
   5  -2  39    2.73    0.22
  -3   5  39    2.74    0.21
  -5   3  39    3.25    0.47
  -3   5  39    2.59    0.45
  -3  -2 -39    3.32    0.80
   2  -5  39    2.74    0.21
  -5   2 -39    2.44    0.55
  -5   3  39    2.81    0.41
  -3   5  39    2.81    0.23
  -5   3  40   21.15    0.74
  -5   2 -40   19.77    0.99
   3   2  40   19.88    0.74
   5  -2  40   19.79    0.73
  -2  -3  40   20.37    0.82
  -5   3  40   23.18    0.93
  -5   2 -40   30.71    1.40
  -3  -2 -40   27.49    1.26
   5  -2  40   19.78    0.72
  -2  -3  40   22.13    0.88
  -2  -3  40   20.23    0.72
   3   2  40   19.95    0.72
  -3   5  40   20.44    0.73
  -2  -3  40   20.76    0.73
  -3   5  40   21.98    0.92
   2  -5  40   19.42    0.71
  -3   5  40   20.52    0.74
   3  -5 -40   26.14    1.31
  -5   3  40   21.08    0.73
   2  -5  40   19.45    0.73
  -5   3  40   21.59    0.89
  -5   3  41    6.14    0.33
  -5   3  41    6.07    0.51
  -3  -2 -41    7.48    0.92
  -2  -3  41    6.22    0.49
  -5   2 -41    8.73    1.08
  -2  -3  41    5.75    0.29
   2  -5  41    5.78    0.32
  -2  -3  41    6.05    0.32
   3   2  41    6.03    0.32
  -3   5  41    5.90    0.33
  -3   5  41    6.02    0.32
  -5   3  41    6.12    0.31
  -5   3  41    7.07    0.56
   3   2  41    5.70    0.31
   3  -5 -41    7.14    1.01
  -3   5  41    6.28    0.53
   5  -2  41    5.67    0.32
   2  -5  41    5.69    0.29
   5  -2  41    5.66    0.29
   3  -5 -42    1.16    0.93
  -3   5  42    0.69    0.21
   5  -2  42    0.65    0.22
   3   2  42    0.66    0.20
   2  -5  42    0.70    0.21
  -3   5  42    0.58    0.22
   3   2  42    0.69    0.23
   2  -5  42    0.48    0.17
  -5   3  42    0.55    0.23
  -5   3  42    0.45    0.44
  -5   2 -42    1.21    1.00
  -2  -3  42    0.60    0.22
   5  -2  42    0.66    0.18
  -5   3  42    0.65    0.21
  -3  -2 -42    0.92    0.85
  -5   3  42    0.53    0.40
  -2  -3  42    0.61    0.18
  -3   5  42    0.64    0.44
  -3   5  43   12.26    0.44
  -2  -3  43   11.54    0.44
  -3   5  43   12.19    0.67
  -2  -3  43   11.14    0.42
  -3   5  43   12.29    0.45
  -5   3  43   12.03    0.44
  -5   3  43   12.38    0.45
  -3  -2 -43   15.09    1.09
   3  -5 -43   15.26    1.14
   2  -5  43   11.59    0.43
   5  -2  43   11.48    0.42
   5  -2  43   11.42    0.44
   3   2  43   11.49    0.45
  -5   2 -43   15.46    1.25
  -5   3  43   11.33    0.61
   2  -5  43   11.22    0.41
   3   2  43   11.53    0.43
   2   3 -43   16.64    1.49
  -5   2 -44    5.14    1.13
   3  -5 -44    4.58    1.02
   5  -2  44    3.84    0.29
  -3   5  44    4.35    0.54
   2  -5  44    3.64    0.25
   3   2  44    3.76    0.27
   3   2  44    3.83    0.30
   5  -2  44    3.83    0.26
  -5   3  44    4.00    0.29
  -5   3  44    3.98    0.30
  -3   5  44    4.07    0.28
   2   3 -44    5.30    1.37
  -2  -3  44    3.96    0.29
   2  -5  44    3.87    0.29
  -3   5  44    4.06    0.30
  -3  -2 -44    3.69    0.96
  -5   3  44    3.85    0.47
  -2  -3  44    3.61    0.26
   3  -5 -45    1.10    1.01
  -5   3  45    0.53    0.24
  -3   5  45    0.17    0.26
  -2  -3  45    0.49    0.21
   2  -5  45    0.43    0.25
  -5   3  45    0.56    0.26
  -2  -3  45    0.52    0.25
  -3  -2 -45    0.66    0.92
   3   2  45    0.49    0.26
   5  -2  45    0.50    0.26
   2   3 -45    1.16    1.32
   3   2  45    0.48    0.23
   5  -2  45    0.45    0.21
  -2   5 -45   -0.26    1.40
  -5   2 -45    0.86    1.10
   2  -5  45    0.46    0.19
  -3   5  45    0.43    0.24
  -3   5  46    0.26    0.26
  -2  -3  46    0.29    0.22
   3   2  46    0.03    0.26
   3  -5 -46    0.70    1.00
  -2   5 -46   -0.86    1.41
   5  -2  46    0.13    0.22
   5  -2  46    0.18    0.26
  -5   2 -46   -0.35    1.12
   2  -5  46    0.29    0.25
  -3  -2 -46    0.94    0.94
  -5   3  46    0.05    0.25
   3   2  46    0.20    0.24
  -5   3  46    0.29    0.27
  -3   5  46    0.32    0.27
   2  -5  46    0.15    0.20
   2   3 -46    0.70    1.31
  -2  -3  46    0.03    0.25
   5  -3 -46    1.07    1.15
   5  -2  47    0.12    0.23
   2  -5  47    0.02    0.21
  -2  -3  47    0.01    0.23
  -2  -3  47   -0.10    0.27
   5  -3 -47    0.50    1.17
  -5   3  47    0.22    0.27
   3  -5 -47    0.32    1.00
   5  -2  47   -0.02    0.28
  -3   5  47    0.21    0.28
  -3   5  47    0.10    0.27
   2  -5  47    0.03    0.26
  -5   3  47    0.14    0.27
   3   2  47    0.08    0.25
   3   2  47    0.14    0.27
   5  -2  48    0.99    0.29
  -3   5  48    1.08    0.28
  -3   5  48    1.09    0.28
   3   2  48    0.84    0.26
   2  -5  48    0.94    0.27
  -2  -3  48    1.06    0.27
  -5   3  48    1.02    0.28
   3   2  48    0.82    0.29
   5  -2  48    1.05    0.24
  -2  -3  48    0.91    0.24
   2  -5  48    1.00    0.23
  -5   3  48    0.81    0.28
   5  -2  49   -0.04    0.30
  -5   3  49    0.15    0.27
  -5   3  49    0.14    0.28
   3   2  49   -0.05    0.29
   2  -5  49    0.09    0.23
  -2  -3  49    0.04    0.25
   5  -2  49    0.25    0.25
   3   2  49    0.08    0.27
  -3   5  49   -0.16    0.29
  -3   5  49   -0.10    0.27
   2  -5  49    0.10    0.28
  -2  -3  49    0.27    0.28
   5  -2  50    1.12    0.26
   3   2  50    1.01    0.30
   2  -5  50    1.12    0.24
   3   2  50    1.13    0.29
   5  -2  50    1.06    0.30
  -2  -3  50    1.27    0.25
  -3   5  50    0.99    0.30
  -5   3  50    0.84    0.27
  -2  -3  50    1.10    0.28
  -5   3  50    1.00    0.30
  -3   5  50    1.05    0.27
   2  -5  50    1.03    0.29
   5  -2  51    1.59    0.27
   3   2  51    1.64    0.30
  -5   3  51    1.43    0.27
   2  -5  51    1.37    0.25
  -3   5  51    1.71    0.31
  -3   5  51    1.64    0.27
   3   2  51    1.47    0.29
   5  -2  51    1.60    0.30
  -5   3  51    1.51    0.30
  -2  -3  51    1.46    0.28
  -2  -3  51    1.59    0.26
   2  -5  51    1.77    0.28
   3   2  52   18.04    0.75
  -2  -3  52   17.22    0.73
  -5   3  52   18.43    0.75
   5  -2  52   16.74    0.75
   2  -5  52   17.21    0.75
   2  -5  52   16.82    0.73
  -3   5  52   16.21    0.74
  -2  -3  52   16.54    0.74
   3   2  52   16.43    0.75
  -3   5  52   18.03    0.76
   5  -2  52   18.16    0.74
  -5   3  52   16.48    0.74
  -2  -3  53   -0.08    0.25
  -2  -3  53    0.15    0.26
   3   2  53    0.05    0.27
  -5   3  53    0.20    0.25
   5  -2  53    0.05    0.29
   2  -5  53    0.01    0.23
   3   2  53    0.29    0.29
   5  -2  53    0.19    0.27
  -3   5  53    0.06    0.29
  -3   5  53    0.07    0.25
   2  -5  53    0.02    0.28
  -5   3  53    0.16    0.28
   2  -5  54    0.35    0.27
  -2  -3  54   -0.03    0.26
  -5   3  54    0.30    0.28
   5  -2  54    0.01    0.27
  -5   3  54    0.23    0.24
   5  -2  54    0.31    0.27
  -3   5  54    0.26    0.24
   3   2  54    0.27    0.27
   3   2  54    0.21    0.30
  -2  -3  54    0.32    0.25
  -3   5  54    0.08    0.30
   2  -5  54    0.15    0.23
  -2  -3  55    3.26    0.28
   5  -2  55    3.10    0.30
  -2  -3  55    3.24    0.28
  -5   3  55    3.46    0.31
   2  -5  55    3.07    0.26
  -3   5  55    3.54    0.32
  -5   3  55    3.15    0.25
   3   2  55    3.57    0.31
  -3   5  55    3.12    0.25
   5  -2  55    3.67    0.30
   3   2  55    3.28    0.29
   2  -5  55    3.03    0.29
   2  -5  56    4.68    0.32
   2  -5  56    4.80    0.31
   3   2  56    5.23    0.35
  -3   5  56    5.29    0.35
  -5   3  56    5.08    0.34
  -2  -3  56    4.19    0.31
  -5   3  56    4.38    0.29
  -3   5  56    4.25    0.28
  -2  -3  56    4.73    0.32
   5  -2  56    4.57    0.33
   3   2  56    4.34    0.32
   5  -2  56    5.31    0.34
   5  -2  57    0.11    0.23
   3   2  57    0.20    0.22
  -2  -3  57    0.34    0.23
   3   2  57    0.30    0.27
   2  -5  57    0.41    0.22
   2  -5  57    0.47    0.22
   5  -2  57    0.36    0.25
  -5   3  57    0.32    0.25
  -3   5  57    0.22    0.18
  -2  -3  57    0.32    0.21
  -3   5  57    0.65    0.26
  -2  -3  58    0.23    0.22
   3   2  58   -0.09    0.20
   2  -5  58    0.18    0.21
  -2  -3  58    0.11    0.19
   2  -5  58   -0.10    0.21
  -3   5  58    0.17    0.24
  -5   3  58   -0.11    0.23
   5  -2  58    0.03    0.22
   5  -2  58    0.06    0.24
   3   2  58    0.09    0.25
  -3  -2 -59    0.20    0.35
  -3   5  59    0.37    0.22
   5  -2  59    0.03    0.22
   2  -5  59    0.13    0.19
   3   2  59    0.16    0.23
   5  -2  59   -0.03    0.20
  -2  -3  59    0.01    0.20
   2  -5  59    0.16    0.19
  -5   3  59    0.24    0.21
   3   2  59    0.05    0.18
  -2  -3  60    0.04    0.19
   5  -2  60   -0.05    0.17
   3   2  60    0.08    0.21
  -5   2 -60    0.13    0.35
   3  -5 -60    0.10    0.28
  -5   3  60    0.13    0.19
  -3   5  60    0.17    0.19
   5  -2  60   -0.05    0.21
   2  -5  60    0.13    0.17
   2  -5  60    0.05    0.18
  -3  -2 -60   -0.10    0.34
   3   2  60    0.06    0.16
   3   2  61    1.97    0.21
   2  -5  61    1.98    0.19
  -5   2 -61    2.86    0.34
   3   2  61    1.48    0.15
  -3  -2 -61    2.78    0.31
   5  -2  61    1.59    0.17
  -3   5  61    1.80    0.19
  -2  -3  61    1.71    0.18
   5  -2  61    1.91    0.20
   3  -5 -61    2.64    0.27
  -5   3  61    1.95    0.19
  -5   2 -62    0.93    0.28
   5  -3 -62    0.85    0.21
  -5   3  62    0.73    0.14
  -3   5  62    0.75    0.15
   5  -2  62    0.90    0.16
   3  -5 -62    0.98    0.22
   3   2  62    0.82    0.17
  -3  -2 -62    0.77    0.24
  -2  -3  62    0.80    0.14
   2  -5  62    0.74    0.14
   5  -2  62    0.62    0.13
  -5   3  63    1.48    0.12
   5  -2  63    1.51    0.14
  -3   5  63    1.47    0.13
   3   2  63    1.52    0.15
  -2  -3  63    1.45    0.12
   2  -5  63    1.50    0.12
   4  -5  63    0.22    0.12
  -1   5  63    0.29    0.12
   1   4  63    0.31    0.13
  -4  -1  63    0.26    0.11
  -5   1  63    0.31    0.11
   5  -4  63    0.29    0.12
   5  -4  62    0.84    0.16
  -1   5  62    0.84    0.15
   1  -5 -62    0.99    0.21
   1   4  62    0.96    0.16
  -4   5 -62    1.01    0.30
  -4  -1  62    0.77    0.14
  -5   4 -62    1.18    0.29
  -5   1  62    0.86    0.14
   4  -5  62    0.87    0.15
   5  -4  62    0.82    0.13
   5  -4  61    0.11    0.18
   5  -4  61    0.22    0.15
   1   4  61    0.27    0.18
  -5   1  61    0.27    0.16
  -4  -1  61    0.25    0.16
   1  -5 -61    0.20    0.27
   4  -5  61    0.02    0.15
   4  -5  61    0.01    0.17
  -5   4 -61   -0.09    0.32
  -1   5  61    0.08    0.18
  -4  -1  60    2.10    0.21
  -1   5  60    2.18    0.23
   4  -5  60    1.92    0.20
   5  -4  60    1.88    0.21
   5  -4  60    2.17    0.22
   4  -5  60    2.26    0.21
  -5   1  60    2.15    0.21
   1   4  60    2.14    0.23
   1   4  59    0.30    0.16
   5  -4  59    0.27    0.21
   5  -4  59    0.07    0.20
  -5   1  59    0.25    0.21
   1   4  59    0.35    0.23
   1  -5 -59    0.05    0.33
  -4  -1  59    0.10    0.20
   4  -5  59    0.28    0.20
  -1   5  59    0.20    0.22
   4  -5  59    0.06    0.20
  -1   5  58    0.33    0.17
  -5   1  58    0.31    0.23
   4  -5  58    0.25    0.21
   1   4  58    0.19    0.25
   1   4  58    0.14    0.18
  -4  -1  58    0.15    0.22
   4  -5  58    0.27    0.21
   5  -4  58    0.24    0.22
   5  -4  58    0.15    0.22
  -1   5  58    0.54    0.24
   1   4  57    3.34    0.25
  -5   1  57    3.96    0.29
  -1   5  57    3.56    0.24
   5  -4  57    3.40    0.28
   4  -5  57    3.60    0.28
   1   4  57    3.91    0.30
  -1   5  57    3.94    0.30
   5  -4  57    3.96    0.28
  -4  -1  57    4.07    0.27
   4  -5  57    3.74    0.27
   1   4  56   -0.08    0.22
   4  -5  56   -0.07    0.25
   1   4  56   -0.04    0.27
   4  -5  56   -0.01    0.23
  -5   1  56   -0.08    0.21
   5  -4  56    0.10    0.25
  -4  -1  56    0.10    0.24
  -5   1  56    0.02    0.25
  -1   5  56   -0.06    0.21
  -1   5  56    0.08    0.27
   5  -4  56   -0.04    0.25
  -4  -1  56   -0.05    0.22
  -5   1  55    0.16    0.27
   5  -4  55    0.24    0.25
  -4  -1  55    0.24    0.25
   1   4  55    0.28    0.24
  -1   5  55    0.23    0.23
  -5   1  55    0.18    0.22
   4  -5  55    0.40    0.27
   1   4  55    0.14    0.29
   4  -5  55    0.25    0.24
  -1   5  55    0.23    0.28
   5  -4  55    0.29    0.27
  -4  -1  55    0.23    0.24
  -1   5  54    1.22    0.24
   1   4  54    1.33    0.26
  -5   1  54    1.09    0.28
   5  -4  54    1.26    0.29
   5  -4  54    1.20    0.26
   4  -5  54    1.22    0.25
  -4  -1  54    1.08    0.26
  -1   5  54    1.14    0.30
  -4  -1  54    1.10    0.26
   4  -5  54    1.34    0.28
  -5   1  54    1.12    0.25
   1   4  54    1.47    0.30
  -1   5  53    0.10    0.25
   4  -5  53    0.02    0.25
  -5   1  53    0.11    0.25
   4  -5  53    0.35    0.28
  -4  -1  53    0.14    0.26
   1   4  53    0.16    0.27
   1   4  53    0.25    0.30
  -1   5  53    0.24    0.30
  -5   1  53   -0.02    0.28
   5  -4  53    0.08    0.28
  -4  -1  53    0.03    0.27
   5  -4  53    0.33    0.26
   5  -4  52    0.40    0.25
   4  -5  52    0.09    0.28
  -4  -1  52    0.19    0.27
  -4  -1  52    0.42    0.27
   5  -4  52    0.28    0.29
   1   4  52    0.16    0.26
   4  -5  52    0.21    0.24
  -5   1  52    0.23    0.26
   1   4  52    0.04    0.30
  -1   5  52    0.07    0.26
  -1   5  52    0.11    0.30
  -5   1  52    0.23    0.28
  -4  -1  51    0.79    0.28
   4  -5  51    0.75    0.29
   1   4  51    0.80    0.27
   5  -4  51    0.96    0.29
  -1   5  51    0.96    0.30
   5  -4  51    0.87    0.26
   4  -5  51    0.86    0.25
  -5   1  51    0.87    0.28
   1   4  51    0.71    0.30
  -4  -1  51    0.78    0.27
  -1   5  51    0.79    0.27
  -5   1  51    0.67    0.28
   4  -5  50   11.59    0.51
  -1   5  50   11.38    0.53
  -1   5  50   11.84    0.55
  -4  -1  50   11.63    0.53
  -5   1  50   11.80    0.53
  -4  -1  50   11.86    0.54
   5  -4  50   11.14    0.55
   1   4  50   11.48    0.54
   5  -4  50   11.76    0.51
   4  -5  50   12.02    0.54
   1   4  50   12.66    0.55
  -5   1  50   11.69    0.54
  -5   1  49    2.60    0.30
   1   4  49    2.51    0.30
   4  -5  49    2.51    0.25
   5  -4  49    2.51    0.31
  -1   5  49    2.51    0.29
   4  -5  49    2.81    0.30
  -1   5  49    2.60    0.31
   1   4  49    2.58    0.30
  -4  -1  49    2.56    0.27
  -5   1  49    2.88    0.30
  -4  -1  49    2.55    0.30
   5  -4  49    2.54    0.26
  -5   1  48    6.46    0.35
  -4  -1  48    6.13    0.35
  -1   5  48    6.01    0.36
   4  -5  48    5.82    0.35
  -5   1  48    6.01    0.35
   5  -4  48    6.02    0.31
  -1   5  48    6.47    0.36
   4  -5  48    5.99    0.31
   1   4  48    6.17    0.36
  -4  -1  48    6.15    0.34
   5  -4  48    5.89    0.36
   1   4  48    6.00    0.36
  -1   5  47    1.64    0.28
  -1   5  47    1.57    0.28
   5  -4  47    1.48    0.23
   1   4  47    1.61    0.27
  -5   1  47    1.64    0.27
  -4  -1  47    1.67    0.27
   4  -5  47    1.56    0.22
   5  -4  47    1.62    0.28
   4  -5  47    1.49    0.28
  -5   1  47    1.59    0.28
   1   4  47    1.74    0.29
  -4  -1  47    1.62    0.25
  -5   1  46    4.51    0.29
   4  -5  46    4.27    0.31
  -1   5  46    4.46    0.31
   5  -4  46    4.10    0.26
   1   4  46    4.12    0.32
  -4   5 -46    6.49    1.42
  -4  -1  46    4.08    0.32
  -5   1  46    4.17    0.32
   5  -4  46    4.22    0.31
  -1  -4 -46    4.71    0.96
   1   4  46    4.11    0.30
   1  -5 -46    5.60    1.02
   4  -5  46    4.06    0.26
  -5   4 -46    6.81    1.35
  -4  -1  46    4.06    0.28
  -1   5  46    4.21    0.32
  -5   1  45   21.81    0.79
   5  -4  45   21.29    0.80
   1   4  45   21.65    0.80
  -1   5  45   22.18    0.81
   1  -5 -45   26.82    1.41
   4  -5  45   21.76    0.80
  -1   5  45   22.19    0.80
   1   4  45   21.54    0.81
   4  -5  45   20.62    0.78
  -4  -1  45   21.49    0.80
  -4   5 -45   31.60    1.82
   5  -4  45   20.87    0.78
  -5   1  45   21.99    0.81
  -5   4 -45   31.07    1.72
  -4  -1  45   21.15    0.79
  -1  -4 -45   27.00    1.39
  -1   5  44    1.25    0.24
  -4  -1  44    1.11    0.25
   1  -5 -44    1.04    0.90
   4  -5  44    1.15    0.19
   1   4  44    1.16    0.24
  -5   1  44    1.27    0.23
  -4   5 -44    2.88    1.35
   1   4  44    1.13    0.26
   4  -5  44    1.26    0.24
  -5   4 -44    2.72    1.22
  -5   1  44    1.25    0.26
   5  -4  44    1.27    0.20
  -1  -4 -44    1.28    0.88
  -1   5  44    1.48    0.26
  -5   1  44    0.96    0.38
   5  -4  44    1.19    0.25
  -4  -1  44    1.16    0.22
  -1   5  43    5.52    0.32
   4  -5  43    5.76    0.31
  -5   1  43    5.74    0.32
   1   4  43    5.57    0.33
  -1   5  43    5.66    0.56
  -4   5 -43    7.62    1.39
  -4  -1  43    5.65    0.32
   4  -5  43    5.27    0.28
  -1   5  43    5.54    0.31
  -4  -1  43    5.64    0.29
  -1  -4 -43    7.44    0.95
  -5   1  43    5.82    0.54
  -5   4 -43    8.78    1.29
   5  -4  43    5.42    0.28
  -5   1  43    5.58    0.30
   1   4  43    5.78    0.31
   5  -4  43    5.39    0.32
   1  -5 -43    6.71    0.96
  -5   1  43    5.56    0.46
   5  -4  42    2.77    0.20
  -5   1  42    3.34    0.48
   1  -5 -42    4.07    0.90
  -1  -4 -42    3.79    0.86
   4  -5  42    2.68    0.24
   4  -5  42    2.59    0.19
  -1   5  42    2.81    0.48
  -1   5  42    2.92    0.24
  -4  -1  42    2.63    0.46
  -4  -1  42    2.86    0.22
  -5   4 -42    4.18    1.19
  -1   5  42    2.84    0.26
  -4  -1  42    2.79    0.25
  -5   1  42    2.87    0.23
   1   4  42    2.66    0.26
  -4  -1  42    2.65    0.38
   5  -4  42    3.01    0.25
   1   4  42    2.86    0.23
  -5   1  42    2.97    0.26
  -5   1  42    2.91    0.40
   4  -5  41    8.31    0.43
  -1   5  41   10.11    0.67
   5  -4  41    8.39    0.43
  -5   1  41    9.01    0.44
  -4  -1  41    9.84    0.63
  -1   5  41    8.91    0.44
   5  -4  41    8.09    0.41
   4  -5  41    8.22    0.41
   1   4  41    8.71    0.44
  -5   4 -41    8.18    0.74
  -5   4 -41   14.13    1.30
   1  -5 -41   11.04    1.02
  -4  -1  41    8.49    0.44
  -1  -4 -41   11.38    1.00
   1   4  41   10.12    0.65
  -4  -1  41    8.29    0.55
  -4  -1  41    8.88    0.42
  -1   5  41    8.94    0.43
   1   4  41    8.78    0.43
  -5   1  41   10.02    0.65
  -5   1  41    8.43    0.57
  -5   1  41    8.75    0.42
  -4  -1  40    1.30    0.21
   4  -5  40    1.15    0.16
  -5   1  40    1.23    0.19
  -5   1  40    1.40    0.21
  -4   5 -40    1.52    0.57
  -4  -1  40    1.14    0.33
  -4  -1  40    1.25    0.18
  -1   5  40    1.37    0.21
  -5   1  40    1.39    0.44
  -5   1  40    1.36    0.36
   1   4  40    1.36    0.42
   4  -5  40    1.06    0.19
   1   4  40    1.40    0.21
   1   4  40    1.20    0.20
  -1  -4 -40    1.07    0.78
   1  -5 -40    1.98    0.82
  -4  -1  40    1.55    0.43
  -1   5  40    1.22    0.43
  -5   4 -40    1.39    0.55
   5  -4  40    1.20    0.16
  -1   5  40    1.25    0.19
   5  -4  40    1.21    0.19
  -1   5  39    0.37    0.41
  -5   1  39    0.48    0.34
  -1  -4 -39    0.22    0.74
   1   4  39    0.32    0.17
  -4  -1  39    0.34    0.16
   1   4  39    0.69    0.39
  -4  -1  39    0.44    0.40
  -1   5  39    0.33    0.20
  -5   1  39    0.28    0.28
  -4  -1  39    0.16    0.27
  -5   1  39    0.37    0.17
  -5   1  39    0.32    0.40
   5  -4  39    0.41    0.14
  -5   1  39    0.30    0.19
  -1   5  39    0.43    0.17
   4  -5  39    0.33    0.17
  -4   5 -39    0.48    0.54
  -4  -1  39    0.42    0.19
  -4  -1  39    0.24    0.31
   1  -5 -39    0.30    0.77
   1   4  39    0.45    0.20
   4  -5  39    0.34    0.14
  -5   4 -39    0.59    0.53
   5  -4  39    0.32    0.17
  -4  -1  38    2.59    0.33
  -4  -1  38    2.62    0.20
  -1   5  38    2.78    0.42
   5  -4  38    2.52    0.19
   5  -1 -38    2.89    1.04
  -1  -4 -38    3.47    0.73
   1   4  38    2.82    0.41
   1   4  38    2.71    0.21
   5  -4  38    2.48    0.16
  -4   5 -38    3.01    0.55
   1  -5 -38    3.58    0.77
  -1   5  38    2.62    0.21
   4  -5  38    2.51    0.16
  -4  -1  38    2.80    0.41
  -5   1  38    2.36    0.29
  -4  -1  38    2.59    0.28
  -5   1  38    2.61    0.19
  -1   5  38    2.51    0.19
   1   4  38    2.64    0.19
  -5   1  38    2.66    0.36
  -5   4 -38    2.97    0.55
   4  -5  38    2.55    0.19
  -5   1  38    2.69    0.21
  -5   1  38    3.19    0.42
  -4  -1  38    2.73    0.18
   4  -5  37    0.74    0.13
  -4  -1  37    0.73    0.17
  -1   5  37    0.97    0.38
  -1   5  37    0.79    0.17
   1   4  37    0.79    0.17
   5  -4  37    0.65    0.13
  -4  -1  37    0.65    0.26
   5  -1 -37   -0.25    0.94
   4  -5  37    0.77    0.16
   1   4  37    0.73    0.16
  -5   1  37    0.97    0.33
  -5   4 -37    1.10    0.49
   5  -4  37    0.79    0.16
  -4   5 -37    1.04    0.50
   1   4  37    0.81    0.35
  -1  -4 -37    1.31    0.69
  -5   1  37    1.12    0.39
  -5   1  37    0.74    0.25
  -4  -1  37    0.73    0.30
   1  -5 -37    1.09    0.70
  -4  -1  37    0.93    0.15
  -5   1  37    0.80    0.15
  -1   5  37    0.66    0.15
  -5   1  37    0.86    0.17
  -4  -1  37    1.03    0.39
  -1  -4 -36    0.59    0.63
   1   4  36    0.14    0.35
  -1   5  36    0.10    0.14
  -4  -1  36    0.12    0.16
   1   4  36    0.13    0.14
  -4  -1  36    0.05    0.35
   5  -1 -36   -0.24    0.88
   5  -4  36    0.14    0.14
  -5   1  36    0.16    0.29
  -4  -1  36    0.14    0.14
   4  -5  36    0.12    0.14
  -1   5  36    0.27    0.16
  -5   1  36    0.30    0.37
   1   4  36    0.02    0.16
  -5   4 -36    0.26    0.47
   5  -4  36    0.21    0.11
  -1   5  36    0.44    0.36
  -5   1  36    0.13    0.22
  -4  -1  36    0.02    0.28
   1  -5 -36    0.80    0.67
  -5   1  36    0.25    0.16
  -4   5 -36    0.09    0.46
   4  -5  36    0.18    0.11
  -5   1  36    0.20    0.14
  -4  -1  36    0.05    0.22
  -5   1  35    2.96    0.19
  -5   1  35    2.82    0.34
   1  -5 -35    3.48    0.67
   5  -4  35    2.94    0.17
  -1   5  35    3.09    0.19
  -5   1  35    3.12    0.17
   5  -4  35    2.88    0.15
  -4  -1  35    3.48    0.38
  -1  -4 -35    3.58    0.64
  -4  -1  35    3.05    0.19
  -1   5  35    3.57    0.41
   5  -1 -35    4.19    0.91
  -5   1  35    2.72    0.25
   1   4  35    3.00    0.19
  -5   1  35    3.51    0.40
   4  -5  35    2.89    0.15
  -4   5 -35    3.06    0.48
   1   4  35    3.59    0.39
  -5   4 -35    3.44    0.48
   4  -5  35    2.93    0.18
  -4  -1  35    2.91    0.32
  -1   5  35    3.07    0.18
  -4  -1  35    2.91    0.25
   1   4  35    2.83    0.17
  -4  -1  35    2.97    0.17
  -5   4 -34    4.32    0.50
  -1   5  34    3.89    0.20
   5  -4  34    3.90    0.19
   5  -4  34    3.78    0.17
  -4  -1  34    3.92    0.26
  -1   5  34    4.72    0.40
   1   4  34    3.66    0.20
  -5   1  34    4.30    0.35
  -4  -1  34    3.82    0.20
  -1  -4 -34    5.28    0.66
   1  -5 -34    4.87    0.67
  -5   1  34    3.42    0.25
  -4  -1  34    4.46    0.38
  -4  -1  34    4.03    0.33
   4  -5  34    3.75    0.17
   1   4  34    4.44    0.39
  -5   1  34    3.85    0.18
   4  -5  34    3.72    0.18
  -5   1  34    3.87    0.20
  -1   5  34    3.74    0.19
  -4  -1  34    3.94    0.18
  -4   5 -34    4.42    0.49
  -4  -1  33    1.53    0.21
  -4  -1  33    1.53    0.12
  -5   1  33    1.57    0.28
   1  -5 -33    1.76    0.58
  -4  -1  33    1.60    0.27
   4  -5  33    1.79    0.22
  -5   4 -33    2.04    0.44
  -4  -1  33    1.54    0.32
   4  -5  33    1.45    0.13
   5  -4  33    1.50    0.11
  -4  -1  33    1.57    0.14
  -5   1  33    1.49    0.20
  -5   1  33    1.63    0.14
   4  -5  33    1.48    0.11
  -5   1  33    1.55    0.12
  -1   5  33    1.46    0.13
  -4   5 -33    1.63    0.42
  -1   5  33    1.90    0.34
  -1  -4 -33    1.50    0.56
   1   4  33    1.55    0.14
   1   4  33    1.87    0.32
   5  -4  33    1.51    0.13
  -5   1  32   11.10    0.49
   5  -4  32   13.74    0.52
  -4  -1  32   13.77    0.59
   1  -5 -32   14.57    0.81
  -1  -4 -32   15.57    0.80
  -5   4 -32   13.54    0.67
   4  -5  32   11.86    0.45
   4  -5  32   13.78    0.52
  -5   1  32   12.14    0.45
  -4   5 -32   13.05    0.67
  -5   1  32   13.49    0.57
   1   4  32   14.23    0.60
   5  -4  32   12.21    0.45
   5  -1 -32   13.69    0.46
  -4  -1  32   12.83    0.55
  -4  -1  32   12.20    0.49
  -1   5  32   14.01    0.61
   4  -5  32   13.53    0.53
  -4  -1  32   12.26    0.45
   1  -5 -31   38.33    1.34
   4  -5  31   36.53    1.15
   5  -1 -31   35.87    1.10
  -1   5  31   38.27    1.21
   5  -4  31   37.87    1.15
  -4   5 -31   37.00    1.25
  -4  -1  31   35.46    1.17
   5  -4  31   36.89    1.14
  -5   1  31   35.73    1.18
  -4  -1  31   33.51    1.12
   1   4  31   38.16    1.21
  -4  -1  31   38.80    1.20
  -5   4 -31   37.31    1.25
   4  -5  31   37.66    1.15
  -5   1  31   31.62    1.11
  -1  -4 -31   40.64    1.34
  -5   1  30   25.86    0.92
  -4  -1  30   23.41    0.86
   5  -4  30   25.69    0.88
   4  -5  30   26.62    0.89
   4   1 -30   25.89    0.84
  -4   5 -30   25.63    0.99
   5  -1 -30   24.59    0.84
   5  -4  30   27.33    0.89
  -4  -1  30   27.73    0.94
  -1  -4 -30   28.65    1.08
  -1   5  30   27.34    0.95
   4  -5  30   26.37    0.89
   1  -5 -30   27.70    1.08
  -4  -1  30   25.31    0.91
  -5   1  30   21.76    0.86
   1   4  30   27.35    0.95
  -5   4 -30   26.10    0.99
  -5   1  29    1.01    0.25
   4  -5  29    1.06    0.19
  -4  -1  29    0.90    0.17
   4  -5  29    1.12    0.20
  -5   1  29    0.82    0.16
   5  -1 -29    0.80    0.12
   5  -4  29    1.19    0.19
  -1  -4 -29    0.99    0.35
   1   4  29    1.04    0.27
  -1   5  29    1.13    0.29
  -1  -4 -29    0.78    0.45
  -5   4 -29    0.90    0.35
   5  -4  29    1.15    0.18
   1  -5 -29    1.08    0.47
  -4  -1  29    1.03    0.24
  -4   5 -29    1.14    0.34
   5  -4  28   12.59    0.46
  -5   1  28   12.06    0.50
  -4  -1  28   11.74    0.49
   4  -5  28   12.51    0.46
   4  -5  28   12.19    0.47
   5  -4  28   12.51    0.46
  -5   4 -28   12.41    0.57
  -1  -4 -28   12.38    0.57
  -1   5  28   13.25    0.54
   1   4  28   12.77    0.52
  -4   5 -28   12.05    0.57
  -1  -4 -28   12.98    0.65
   1  -5 -28   13.02    0.67
  -4   5 -27   17.71    0.88
   1  -5 -27   19.03    0.95
  -1  -4 -27   17.80    0.87
   4  -5  27   18.85    0.80
   4  -5  27   18.36    0.80
  -4  -1  27   17.55    0.82
   5  -4  27   19.12    0.80
   5  -4  27   17.93    0.80
  -5   1  27   17.71    0.83
  -5   4 -27   18.25    0.88
  -1   5  27   18.97    0.86
  -1  -4 -27   19.34    0.93
   1   4  27   18.14    0.85
   5  -4  26   14.33    0.60
   1   4  26   14.53    0.66
   5  -4  26   14.45    0.60
  -5   1  26   14.03    0.64
   1  -5 -26   14.20    0.74
  -5   4 -26   13.88    0.69
   4  -5  26   14.37    0.61
  -4  -1  26   13.72    0.63
  -4   5 -26   13.88    0.68
   4  -5  26   14.47    0.61
  -1   5  26   14.68    0.66
  -1  -4 -26   14.59    0.74
   4  -5  25    1.36    0.16
   4  -5  25    1.48    0.16
   1  -5 -25    1.39    0.37
  -4  -1  25    1.31    0.19
  -1   5  25    1.61    0.23
  -5   4 -25    1.50    0.28
  -4   5 -25    1.63    0.29
   1   4  25    1.38    0.23
  -1  -4 -25    1.35    0.35
  -5   1  25    1.55    0.21
   5  -4  25    1.49    0.15
   5  -4  25    1.43    0.15
   4  -5  24    5.26    0.25
  -4  -1  24    4.95    0.28
   5  -4  24    4.78    0.23
  -4   5 -24    4.94    0.34
   4  -5  24    4.93    0.25
  -5   4 -24    4.81    0.34
   1   4  24    5.22    0.30
  -1   5  24    5.11    0.31
   5  -4  24    5.21    0.24
  -5   1  24    5.01    0.28
   1  -5 -24    4.63    0.41
  -1  -4 -24    4.38    0.40
   4  -5  23    1.20    0.13
  -5   1  23    1.08    0.18
  -5   4 -23    1.28    0.25
   5  -4  23    1.16    0.12
  -4   5 -23    1.16    0.24
  -4  -1  23    1.17    0.17
  -1  -4 -23    1.12    0.31
   4  -5  23    1.14    0.14
   5  -4  23    1.14    0.12
   1  -5 -23    1.10    0.31
   1   4  23    1.25    0.21
  -1   5  23    1.15    0.21
   1   4  22   27.74    1.05
  -4   5 -22   26.94    1.06
   5  -4  22   27.41    1.01
   5  -4  22   26.61    1.01
   1  -5 -22   25.33    1.08
  -1  -4 -22   26.45    1.08
  -1   5  22   27.43    1.05
   4  -5  22   28.24    1.01
  -5   4 -22   26.83    1.06
  -4  -1  22   26.73    1.03
   4  -5  22   27.25    1.02
  -5   1  22   26.56    1.03
  -4  -1  21    0.10    0.15
  -4   5 -21    0.26    0.21
  -5   1  21    0.10    0.15
   4  -5  21    0.19    0.10
  -5   4 -21    0.23    0.21
   5  -4  21    0.08    0.09
   1   4  21    0.18    0.18
  -1   5  21    0.21    0.19
   4  -5  21    0.15    0.11
  -1  -4 -21    0.02    0.25
   5  -4  21    0.14    0.10
   1  -5 -21    0.07    0.27
   4  -5  20    1.22    0.11
  -4  -1  20    1.07    0.05
  -1  -4 -20    1.21    0.24
   5  -4  20    1.11    0.10
  -4  -1  20    1.19    0.15
  -5   1  20    1.17    0.15
  -4   5 -20    1.04    0.19
  -5   4 -20    1.09    0.20
  -5   1  20    1.10    0.05
   5  -4  20    1.18    0.10
  -1   5  20    1.07    0.18
   1  -5 -20    1.25    0.26
   4  -5  20    1.16    0.12
   1   4  20    1.04    0.17
  -5   1  19    0.66    0.07
  -5   1  19    0.75    0.16
  -4   5 -19    0.82    0.19
  -1  -4 -19    0.59    0.07
   4  -5  19    0.67    0.11
  -4  -1  19    0.68    0.14
   1  -5 -19    0.58    0.23
  -1  -4 -19    0.77    0.23
   5  -4  19    0.77    0.10
   1   4  19    0.71    0.18
  -1   5  19    0.64    0.18
  -5   4 -19    0.65    0.20
  -4  -1  19    0.68    0.07
   5  -4  19    0.64    0.10
   4  -5  19    0.62    0.12
  -1  -4 -18    4.20    0.27
  -4  -1  18    4.64    0.15
   1  -5 -18    4.03    0.27
  -5   1  18    4.44    0.20
  -4  -1  18    4.53    0.20
   4  -5  18    4.46    0.18
   5  -4  18    4.49    0.17
   4  -5  18    4.70    0.17
   1   4  18    4.45    0.23
  -4   5 -18    4.43    0.23
  -1  -4 -18    4.02    0.15
   5  -4  18    4.55    0.16
  -5   4 -18    4.36    0.24
  -1   5  18    4.47    0.24
  -5   4 -17   25.42    0.72
  -1  -4 -17   23.99    0.73
   1  -5 -17   23.69    0.67
   5  -4  17   24.34    0.68
  -4  -1  17   24.78    0.67
  -1  -4 -17   23.64    0.67
   1   4  17   25.21    0.72
  -1   5  17   25.14    0.72
  -5   1  17   24.75    0.70
  -4  -1  17   24.57    0.70
   4  -5  17   24.50    0.68
   5  -4  17   25.62    0.67
   1   4  17   24.27    0.69
   1  -5 -17   22.97    0.73
  -4   5 -17   25.03    0.71
   4  -5  17   25.32    0.68
   1   4  16   17.43    0.72
   4  -5  16   17.69    0.71
  -4   5 -16   18.11    0.74
   4  -5  16   18.25    0.71
  -5   1  16   17.14    0.73
  -4  -1  16   17.32    0.72
  -4  -1  16   18.31    0.70
  -1   5  16   17.96    0.75
   5  -4  16   18.23    0.70
  -1  -4 -16   17.63    0.75
  -1  -4 -16   17.02    0.71
  -5   4 -16   18.02    0.74
   1  -5 -16   16.43    0.75
   5  -4  16   17.45    0.71
   1  -5 -16   16.33    0.70
   1   4  15    2.58    0.18
  -5   4 -15    2.70    0.22
  -4  -1  15    2.84    0.16
   1  -5 -15    2.35    0.25
   1  -5 -15    2.56    0.17
   4  -5  15    2.68    0.17
  -1  -4 -15    2.60    0.25
  -5   1  15    2.51    0.20
  -4   5 -15    2.74    0.22
   5  -4  15    2.95    0.17
   5  -4  15    2.69    0.17
  -1  -4 -15    2.53    0.17
  -4  -1  15    2.68    0.20
   4  -5  15    2.73    0.18
  -1   5  15    2.64    0.23
   1  -5 -14    4.61    0.17
   1   4  14    4.54    0.17
  -4   5 -14    4.75    0.21
  -5   4 -14    4.78    0.21
   5  -4  14    4.90    0.16
  -1   5  14    4.59    0.16
   4  -5  14    4.59    0.17
   5  -4  14    4.73    0.16
  -1  -4 -14    4.82    0.24
  -1  -4 -14    4.59    0.16
   4  -5  14    4.82    0.16
  -4  -1  14    4.68    0.19
  -5   4 -13    3.44    0.26
  -1   5  13    3.70    0.22
  -4   5 -13    3.37    0.25
   4  -5  13    3.67    0.23
  -1  -4 -13    3.50    0.23
  -4  -1  13    3.30    0.24
   1  -5 -13    3.54    0.23
   4  -5  13    3.55    0.22
   5  -4  13    3.73    0.22
   1   4  13    3.46    0.23
   5  -4  13    3.81    0.22
  -1  -4 -13    3.74    0.28
   1   4  12   24.87    1.24
  -5   4 -12   26.53    1.26
   5  -4  12   27.66    1.23
   4  -5  12   26.08    1.23
  -1  -4 -12   27.68    1.27
   4  -5  12   26.63    1.24
   1  -5 -12   25.92    1.24
  -1  -4 -12   26.05    1.24
  -1   5  12   26.39    1.23
  -4   5 -12   26.19    1.25
   5  -4  12   26.65    1.24
  -4  -1  12   25.18    1.25
   5  -4  11   30.70    0.98
  -1   5  11   29.32    0.97
   4  -5  11   30.47    0.97
  -4   5 -11   29.78    0.99
  -1  -4 -11   30.05    0.99
  -5   4 -11   30.00    1.00
   1   4  11   28.89    0.98
   1  -5 -11   30.56    0.99
  -1  -4 -11   30.81    0.98
  -1  -4 -11   30.98    1.01
   4  -5  11   30.39    0.98
   5  -4  11   31.78    0.97
   5  -4  10    9.42    0.35
   4  -5  10    8.96    0.36
  -1  -4 -10    8.94    0.38
  -1   5  10    8.17    0.36
   5  -4  10    9.21    0.36
  -4   5 -10    8.65    0.38
   1  -5 -10    9.42    0.37
   4  -5  10    9.09    0.37
  -1  -4 -10    8.90    0.37
   1   4  10    8.24    0.36
  -5   4 -10    9.03    0.38
  -1  -4 -10    9.13    0.40
   5  -1 -10    8.55    0.37
   1  -5  -9    1.67    0.12
  -4   5  -9    1.60    0.14
   5  -4   9    1.41    0.14
   5  -4   9    1.71    0.11
   5  -1  -9    1.46    0.12
   4  -5   9    1.58    0.12
  -1  -4  -9    1.61    0.13
  -5   4  -9    1.56    0.14
   5  -4   9    1.65    0.09
  -1  -4  -9    1.51    0.11
  -1   5   9    1.47    0.10
  -1  -4  -9    1.80    0.16
   1   4   9    1.52    0.12
   4  -5   9    1.64    0.10
  -1  -4  -8    2.62    0.15
  -4   5  -8    2.49    0.13
  -1  -4  -8    2.56    0.10
   5  -1  -8    2.40    0.11
  -5   1   8    2.50    0.12
   1  -5  -8    2.53    0.11
   4  -5   8    2.57    0.09
   1   4   8    2.40    0.11
  -5   4  -8    2.37    0.12
  -1  -4  -8    2.41    0.12
   4  -5   8    2.59    0.11
   5  -4   8    2.49    0.13
  -1   5   8    2.37    0.10
  -4   5  -7   35.14    1.46
   5  -1  -7   36.25    1.45
   1   4   7   34.92    1.45
   5  -4   7   34.74    1.46
  -1   5   7   34.42    1.45
   4  -5   7   37.67    1.45
   4  -5   7   38.61    1.45
  -1  -4  -7   36.70    1.45
  -5   4  -7   35.59    1.46
  -1  -4  -7   36.24    1.45
   1  -5  -7   37.68    1.46
  -1  -4  -7   41.40    1.47
  -5   1   7   34.15    1.46
   5  -4   6    1.54    0.08
   5  -1  -6    1.52    0.06
  -5   1   6    1.52    0.07
  -4   5  -6    1.51    0.07
  -5   4  -6    1.58    0.08
  -1   5   6    1.52    0.06
   1  -5  -6    1.53    0.06
  -1  -4  -6    1.50    0.05
  -1  -4  -6    1.48    0.06
   4  -5   6    1.55    0.06
  -1  -4  -6    1.61    0.10
   4  -5   5    0.47    0.06
   1   4   5    0.48    0.07
   5  -4   5    0.47    0.08
  -5   1   5    0.39    0.07
  -4   5  -5    0.42    0.07
  -5   4  -5    0.42    0.07
  -4  -1   5    0.43    0.07
   5  -1  -5    0.51    0.07
  -1  -4  -5    0.45    0.06
  -1  -4  -5    0.45    0.06
  -1  -4  -5    0.54    0.10
   1  -5  -5    0.49    0.06
   1   4   4    4.25    0.07
  -5   4  -4    4.10    0.07
  -1  -4  -4    4.13    0.05
  -5   1   4    4.10    0.06
  -4   5  -4    4.20    0.07
  -1  -4  -4    4.20    0.05
  -4  -1   4    4.10    0.07
   5  -1  -4    4.08    0.06
   5  -4   4    4.16    0.07
   1  -5  -4    4.15    0.06
  -1  -4  -4    4.28    0.09
  -1  -4  -3  110.57    3.24
   1  -5  -3  113.00    3.25
  -1  -4  -3  109.64    3.25
   5  -1  -3  111.61    3.25
  -4  -1   3  108.60    3.25
  -5   1   3  107.67    3.25
  -5   4  -3  106.75    3.24
   1   4   3  110.42    3.25
   1  -5  -2    6.04    0.25
  -5   1   2    5.83    0.25
  -1  -4  -2    5.89    0.24
  -5   4  -2    5.50    0.23
  -4  -1   2    5.95    0.25
  -4  -1   1   42.87    1.25
  -4  -1   1   42.32    1.25
  -5   1   1   42.87    1.25
   4  -5   1   44.33    1.25
  -1  -4  -1   43.22    1.25
   1  -5  -1   44.69    1.25
   4   1   0    2.99    0.08
   1  -5   0    2.97    0.06
  -5   1   0    3.01    0.07
  -4  -1   0    2.94    0.05
   4  -5   0    3.02    0.06
  -4  -1   0    2.98    0.07
  -1  -4   0    3.01    0.06
  -5   4   0    2.97    0.05
  -4  -1   0    2.94    0.05
  -4  -1  -1   90.56    2.86
  -5   4   1   88.55    2.86
   1  -5   1   94.32    2.87
   5  -4  -1   91.80    2.87
  -1  -4   1   92.08    2.87
   4   1   1   94.93    2.87
  -1  -4   1   92.11    2.87
  -5   1  -1   88.82    2.87
   4  -5  -1   96.55    2.87
   5  -4  -1   90.39    2.86
  -4  -1  -1   89.24    2.86
  -1  -4   2    0.69    0.06
  -4  -1  -2    0.69    0.04
   5  -4  -2    0.69    0.04
   4  -5  -2    0.74    0.09
  -5   1  -2    0.72    0.05
[truncated: 12,029,923 more chars]
