# Supplementary material for: Assembly of Dy60 and Dy30 cage-shaped nanoclusters
Source: Commun Chem. 2020 Mar 6;3:30. doi: 10.1038/s42004-020-0276-3 (PMC9814749; doi:10.1038/s42004-020-0276-3)
Supplement: Supplementary file 4 — Supplementary Data 2 [file 42004_2020_276_MOESM4_ESM.txt]

data_Dy60_sq
 
_audit_creation_method            'SHELXL-2018/3'
_shelx_SHELXL_version_number      '2018/3'
_chemical_name_systematic         ?
_chemical_name_common             ?
_chemical_melting_point           ?
_chemical_formula_moiety          
 'C598 H558 Dy60 N144 O297 [+ solvent]'
_chemical_formula_sum
 'C598 H558 Dy60 N144 O297 [+ solvent]' 
_chemical_formula_weight          24263.85

loop_
 _atom_type_symbol
 _atom_type_description
 _atom_type_scat_dispersion_real
 _atom_type_scat_dispersion_imag
 _atom_type_scat_source
 'C'  'C'   0.0181   0.0091
 'International Tables Vol C Tables 4.2.6.8 and 6.1.1.4'
 'H'  'H'   0.0000   0.0000
 'International Tables Vol C Tables 4.2.6.8 and 6.1.1.4'
 'N'  'N'   0.0311   0.0180
 'International Tables Vol C Tables 4.2.6.8 and 6.1.1.4'
 'O'  'O'   0.0492   0.0322
 'International Tables Vol C Tables 4.2.6.8 and 6.1.1.4'
 'Dy'  'Dy'  -9.8046   9.8477
 'International Tables Vol C Tables 4.2.6.8 and 6.1.1.4'
 
_space_group_crystal_system       triclinic
_space_group_IT_number            2
_space_group_name_H-M_alt         'P -1'
_space_group_name_Hall            '-P 1'
 
_shelx_space_group_comment
;
The symmetry employed for this shelxl refinement is uniquely defined
by the following loop, which should always be used as a source of
symmetry information in preference to the above space-group names.
They are only intended as comments.
;
 
loop_
 _space_group_symop_operation_xyz
 'x, y, z'
 '-x, -y, -z'
 
_cell_length_a                    22.0753(2)
_cell_length_b                    43.9055(4)
_cell_length_c                    46.8047(3)
_cell_angle_alpha                 86.7860(10)
_cell_angle_beta                  84.755(2)
_cell_angle_gamma                 79.0290(10)
_cell_volume                      44314.1(7)
_cell_formula_units_Z             2
_cell_measurement_temperature     293(2)
_cell_measurement_reflns_used     8785
_cell_measurement_theta_min       2.11
_cell_measurement_theta_max       65
 
_exptl_crystal_description        block
_exptl_crystal_colour             ?
_exptl_crystal_density_meas       ?
_exptl_crystal_density_method     ?
_exptl_crystal_density_diffrn     1.818          
_exptl_crystal_F_000              22980
_exptl_transmission_factor_min    ?
_exptl_transmission_factor_max    ?
_exptl_crystal_size_max           0.220
_exptl_crystal_size_mid           0.200
_exptl_crystal_size_min           0.180
_exptl_absorpt_coefficient_mu     27.221
_shelx_estimated_absorpt_T_min    0.066
_shelx_estimated_absorpt_T_max    0.084
_exptl_absorpt_correction_type    'multi-scan'
_exptl_absorpt_correction_T_min   0.07
_exptl_absorpt_correction_T_max   0.08
_exptl_absorpt_process_details    ?
_exptl_absorpt_special_details    ?
_diffrn_ambient_temperature       293(2)
_diffrn_radiation_wavelength      1.54178
_diffrn_radiation_type            CuK\a
_diffrn_source                    ?
_diffrn_measurement_device_type   'ROD, Synergy Custom DW system, HyPix'
_diffrn_measurement_method        ?
_diffrn_detector_area_resol_mean  ?
_diffrn_reflns_number             473255
_diffrn_reflns_av_unetI/netI      0.0550
_diffrn_reflns_av_R_equivalents   0.0109
_diffrn_reflns_limit_h_min        -26
_diffrn_reflns_limit_h_max        26
_diffrn_reflns_limit_k_min        -52
_diffrn_reflns_limit_k_max        53
_diffrn_reflns_limit_l_min        -33
_diffrn_reflns_limit_l_max        55
_diffrn_reflns_theta_min          0.948
_diffrn_reflns_theta_max          70.000
_diffrn_reflns_theta_full         67.679
_diffrn_measured_fraction_theta_max   0.976
_diffrn_measured_fraction_theta_full  0.981
_diffrn_reflns_Laue_measured_fraction_max    0.976
_diffrn_reflns_Laue_measured_fraction_full   0.981
_diffrn_reflns_point_group_measured_fraction_max   0.976
_diffrn_reflns_point_group_measured_fraction_full  0.981
_reflns_number_total              164023
_reflns_number_gt                 123540
_reflns_threshold_expression      'I > 2\s(I)'
_reflns_Friedel_coverage          0.000
_reflns_Friedel_fraction_max      .
_reflns_Friedel_fraction_full     .
 
_reflns_special_details
;
 Reflections were merged by SHELXL according to the crystal
 class for the calculation of statistics and refinement.
 
 Structure factors included contributions from the .fab file.
 
 _reflns_Friedel_fraction is defined as the number of unique
 Friedel pairs measured divided by the number that would be
 possible theoretically, ignoring centric projections and
 systematic absences.
;
 
_computing_data_collection        ?
_computing_cell_refinement        ?
_computing_data_reduction         ?
_computing_structure_solution     ?
_computing_structure_refinement 'SHELXL-2018/3 (Sheldrick, 2018)'
_computing_molecular_graphics     ?
_computing_publication_material   ?
_refine_special_details           ?
_refine_ls_structure_factor_coef  Fsqd
_refine_ls_matrix_type            fullcycle
_refine_ls_weighting_scheme       calc
_refine_ls_weighting_details
'w=1/[\s^2^(Fo^2^)+(0.02P)^2^] where P=(Fo^2^+2Fc^2^)/3'
_atom_sites_solution_primary      ?
_atom_sites_solution_secondary    ?
_atom_sites_solution_hydrogens    mixed
_refine_ls_hydrogen_treatment     constr
_refine_ls_extinction_method      none
_refine_ls_extinction_coef        .
_refine_ls_number_reflns          164023
_refine_ls_number_parameters      9963
_refine_ls_number_restraints      3
_refine_ls_R_factor_all           0.0454
_refine_ls_R_factor_gt            0.0332
_refine_ls_wR_factor_ref          0.0699
_refine_ls_wR_factor_gt           0.0681
_refine_ls_goodness_of_fit_ref    1.051
_refine_ls_restrained_S_all       1.051
_refine_ls_shift/su_max           0.001
_refine_ls_shift/su_mean          0.000
 
loop_
 _atom_site_label
 _atom_site_type_symbol
 _atom_site_fract_x
 _atom_site_fract_y
 _atom_site_fract_z
 _atom_site_U_iso_or_equiv
 _atom_site_adp_type
 _atom_site_occupancy
 _atom_site_site_symmetry_order  
 _atom_site_calc_flag
 _atom_site_refinement_flags_posn
 _atom_site_refinement_flags_adp
 _atom_site_refinement_flags_occupancy
 _atom_site_disorder_assembly
 _atom_site_disorder_group
C1 C -0.1266(2) 0.04838(10) 0.65006(9) 0.0327(10) Uani 1 1 d . . . . .
C2 C -0.1770(2) 0.03492(10) 0.66019(9) 0.0325(10) Uani 1 1 d . . . . .
H2 H -0.208621 0.034712 0.648419 0.039 Uiso 1 1 calc R U . . .
C3 C -0.1801(2) 0.02196(11) 0.68747(10) 0.0393(11) Uani 1 1 d . . . . .
H3 H -0.214022 0.013070 0.694180 0.047 Uiso 1 1 calc R U . . .
C4 C -0.1328(2) 0.02204(11) 0.70523(10) 0.0381(11) Uani 1 1 d . . . . .
H4 H -0.134667 0.013101 0.723700 0.046 Uiso 1 1 calc R U . . .
C5 C -0.0829(2) 0.03556(10) 0.69503(10) 0.0374(11) Uani 1 1 d . . . . .
H5 H -0.051405 0.035817 0.706870 0.045 Uiso 1 1 calc R U . . .
C6 C -0.0792(2) 0.04862(10) 0.66774(10) 0.0356(11) Uani 1 1 d . . . . .
C7 C -0.0223(2) 0.05925(10) 0.65935(9) 0.0343(11) Uani 1 1 d . . . . .
H7 H 0.004685 0.058636 0.673609 0.041 Uiso 1 1 calc R U . . .
C8 C 0.0753(2) 0.07798(10) 0.60485(10) 0.0348(11) Uani 1 1 d . . . . .
C9 C 0.1400(2) 0.08002(10) 0.59925(9) 0.0318(10) Uani 1 1 d . . . . .
C10 C 0.1853(2) 0.08689(10) 0.61614(9) 0.0306(10) Uani 1 1 d . . . . .
C11 C 0.2403(2) 0.08576(10) 0.59770(9) 0.0309(10) Uani 1 1 d . . . . .
C12 C 0.2993(2) 0.09266(10) 0.60587(9) 0.0335(11) Uani 1 1 d . . . . .
C13 C 0.4470(2) 0.09054(10) 0.58127(10) 0.0321(10) Uani 1 1 d . . . . .
H13 H 0.446491 0.079681 0.564820 0.039 Uiso 1 1 calc R U . . .
C14 C 0.5069(2) 0.09679(10) 0.58842(9) 0.0311(10) Uani 1 1 d . . . . .
C15 C 0.5571(2) 0.08110(10) 0.57122(9) 0.0330(10) Uani 1 1 d . . . . .
H15 H 0.550142 0.067764 0.557630 0.040 Uiso 1 1 calc R U . . .
C16 C 0.6168(2) 0.08510(10) 0.57409(9) 0.0338(11) Uani 1 1 d . . . . .
H16 H 0.649951 0.074595 0.562585 0.041 Uiso 1 1 calc R U . . .
C17 C 0.6266(2) 0.10533(10) 0.59472(10) 0.0363(11) Uani 1 1 d . . . . .
H17 H 0.666623 0.108084 0.597037 0.044 Uiso 1 1 calc R U . . .
C18 C 0.5775(2) 0.12110(10) 0.61151(9) 0.0313(10) Uani 1 1 d . . . . .
H18 H 0.584492 0.134761 0.624788 0.038 Uiso 1 1 calc R U . . .
C19 C 0.5171(2) 0.11684(10) 0.60887(9) 0.0315(10) Uani 1 1 d . . . . .
C20 C -0.1336(2) 0.11237(10) 0.45538(9) 0.0348(11) Uani 1 1 d . . . . .
C21 C -0.1527(2) 0.10081(11) 0.43111(10) 0.0418(12) Uani 1 1 d . . . . .
H21 H -0.125094 0.086355 0.420274 0.050 Uiso 1 1 calc R U . . .
C22 C -0.2119(2) 0.11057(10) 0.42311(10) 0.0386(11) Uani 1 1 d . . . . .
H22 H -0.224006 0.102386 0.407098 0.046 Uiso 1 1 calc R U . . .
C23 C -0.2540(2) 0.13251(11) 0.43864(10) 0.0388(11) Uani 1 1 d . . . . .
H23 H -0.294053 0.138906 0.433129 0.047 Uiso 1 1 calc R U . . .
C24 C -0.2356(2) 0.14486(11) 0.46262(10) 0.0384(11) Uani 1 1 d . . . . .
H24 H -0.263006 0.159884 0.472922 0.046 Uiso 1 1 calc R U . . .
C25 C -0.1758(2) 0.13456(10) 0.47105(9) 0.0348(11) Uani 1 1 d . . . . .
C26 C -0.1632(2) 0.14900(10) 0.49646(9) 0.0329(10) Uani 1 1 d . . . . .
H26 H -0.190637 0.166725 0.502451 0.039 Uiso 1 1 calc R U . . .
C27 C -0.0914(2) 0.13891(10) 0.55483(9) 0.0306(10) Uani 1 1 d . . . . .
C28 C -0.0939(2) 0.14944(10) 0.58403(9) 0.0302(10) Uani 1 1 d . . . . .
C29 C -0.1216(2) 0.17824(10) 0.59604(9) 0.0296(10) Uani 1 1 d . . . . .
C30 C -0.1128(2) 0.17512(10) 0.62577(9) 0.0316(10) Uani 1 1 d . . . . .
C31 C -0.1303(2) 0.19906(10) 0.64694(9) 0.0314(10) Uani 1 1 d . . . . .
C32 C -0.1438(2) 0.21016(10) 0.71672(9) 0.0351(11) Uani 1 1 d . . . . .
H32 H -0.132047 0.189264 0.721977 0.042 Uiso 1 1 calc R U . . .
C33 C -0.1655(2) 0.23346(10) 0.73997(9) 0.0340(11) Uani 1 1 d . . . . .
C34 C -0.1749(2) 0.22030(11) 0.76734(9) 0.0344(10) Uani 1 1 d . . . . .
H34 H -0.170278 0.198858 0.770039 0.041 Uiso 1 1 calc R U . . .
C35 C -0.1913(2) 0.23932(10) 0.79071(10) 0.0371(11) Uani 1 1 d . . . . .
H35 H -0.197839 0.230650 0.809059 0.045 Uiso 1 1 calc R U . . .
C36 C -0.1979(2) 0.27133(11) 0.78646(10) 0.0396(12) Uani 1 1 d . . . . .
H36 H -0.208757 0.284075 0.802037 0.047 Uiso 1 1 calc R U . . .
C37 C -0.1886(2) 0.28418(11) 0.75950(9) 0.0349(11) Uani 1 1 d . . . . .
H37 H -0.193128 0.305631 0.756956 0.042 Uiso 1 1 calc R U . . .
C38 C -0.1723(2) 0.26561(10) 0.73575(9) 0.0344(11) Uani 1 1 d . . . . .
C39 C 0.2319(2) -0.00720(10) 0.52984(10) 0.0350(11) Uani 1 1 d . . . . .
C40 C 0.2594(2) -0.03801(10) 0.53582(10) 0.0389(12) Uani 1 1 d . . . . .
H40 H 0.244271 -0.048776 0.551721 0.047 Uiso 1 1 calc R U . . .
C41 C 0.3091(2) -0.05261(11) 0.51827(10) 0.0389(11) Uani 1 1 d . . . . .
H41 H 0.326229 -0.073300 0.522190 0.047 Uiso 1 1 calc R U . . .
C42 C 0.3335(2) -0.03681(11) 0.49497(10) 0.0369(11) Uani 1 1 d . . . . .
H42 H 0.367604 -0.046648 0.483585 0.044 Uiso 1 1 calc R U . . .
C43 C 0.3070(2) -0.00625(10) 0.48869(10) 0.0357(11) Uani 1 1 d . . . . .
H43 H 0.323193 0.004401 0.472979 0.043 Uiso 1 1 calc R U . . .
C44 C 0.2557(2) 0.00875(10) 0.50591(10) 0.0350(11) Uani 1 1 d . . . . .
C45 C 0.2311(2) 0.04075(10) 0.49789(9) 0.0340(10) Uani 1 1 d . . . . .
H45 H 0.254582 0.050353 0.483932 0.041 Uiso 1 1 calc R U . . .
C46 C 0.1079(2) 0.09940(10) 0.50332(9) 0.0322(10) Uani 1 1 d . . . . .
C47 C 0.0835(2) 0.12951(10) 0.49087(9) 0.0328(10) Uani 1 1 d . . . . .
C48 C 0.1117(2) 0.15169(10) 0.47414(9) 0.0328(10) Uani 1 1 d . . . . .
C49 C 0.0628(2) 0.17576(10) 0.46599(9) 0.0335(10) Uani 1 1 d . . . . .
C50 C 0.0684(2) 0.20359(10) 0.45047(9) 0.0340(11) Uani 1 1 d . . . . .
C51 C -0.0121(2) 0.26850(10) 0.41933(9) 0.0328(10) Uani 1 1 d . . . . .
H51 H -0.049817 0.261775 0.420691 0.039 Uiso 1 1 calc R U . . .
C52 C -0.0102(2) 0.29892(10) 0.40374(9) 0.0339(10) Uani 1 1 d . . . . .
C53 C -0.0647(2) 0.31304(10) 0.39128(9) 0.0337(11) Uani 1 1 d . . . . .
H53 H -0.098184 0.302857 0.392234 0.040 Uiso 1 1 calc R U . . .
C54 C -0.0688(2) 0.34203(10) 0.37759(10) 0.0362(11) Uani 1 1 d . . . . .
H54 H -0.104839 0.351416 0.369365 0.043 Uiso 1 1 calc R U . . .
C55 C -0.0183(2) 0.35699(10) 0.37626(10) 0.0350(11) Uani 1 1 d . . . . .
H55 H -0.020401 0.376380 0.366922 0.042 Uiso 1 1 calc R U . . .
C56 C 0.0352(2) 0.34297(10) 0.38890(9) 0.0346(11) Uani 1 1 d . . . . .
H56 H 0.068419 0.353319 0.388189 0.042 Uiso 1 1 calc R U . . .
C57 C 0.0400(2) 0.31380(10) 0.40256(9) 0.0311(10) Uani 1 1 d . . . . .
C58 C -0.2958(2) 0.36813(11) 0.74766(9) 0.0378(11) Uani 1 1 d . . . . .
C59 C -0.3267(2) 0.37609(11) 0.77458(10) 0.0390(11) Uani 1 1 d . . . . .
H59 H -0.322236 0.394320 0.782682 0.047 Uiso 1 1 calc R U . . .
C60 C -0.3634(2) 0.35719(11) 0.78911(11) 0.0430(12) Uani 1 1 d . . . . .
H60 H -0.383568 0.362740 0.806903 0.052 Uiso 1 1 calc R U . . .
C61 C -0.3703(2) 0.32991(11) 0.77725(10) 0.0423(12) Uani 1 1 d . . . . .
H61 H -0.394583 0.317043 0.787223 0.051 Uiso 1 1 calc R U . . .
C62 C -0.3410(2) 0.32183(11) 0.75058(10) 0.0374(11) Uani 1 1 d . . . . .
H62 H -0.346326 0.303751 0.742495 0.045 Uiso 1 1 calc R U . . .
C63 C -0.3035(2) 0.34063(11) 0.73587(10) 0.0372(11) Uani 1 1 d . . . . .
C64 C -0.2783(2) 0.33030(10) 0.70720(9) 0.0341(11) Uani 1 1 d . . . . .
H64 H -0.288796 0.312076 0.701675 0.041 Uiso 1 1 calc R U . . .
C65 C -0.2214(2) 0.34713(10) 0.64269(9) 0.0321(10) Uani 1 1 d . . . . .
C66 C -0.2066(2) 0.33717(10) 0.61410(9) 0.0312(10) Uani 1 1 d . . . . .
C67 C -0.1984(2) 0.30706(10) 0.60361(9) 0.0331(10) Uani 1 1 d . . . . .
C68 C -0.1898(2) 0.31043(10) 0.57338(9) 0.0315(10) Uani 1 1 d . . . . .
C69 C -0.1779(2) 0.28654(10) 0.55183(9) 0.0296(10) Uani 1 1 d . . . . .
C70 C -0.1699(2) 0.27178(10) 0.48146(9) 0.0325(10) Uani 1 1 d . . . . .
H70 H -0.180063 0.292535 0.475440 0.039 Uiso 1 1 calc R U . . .
C71 C -0.1623(2) 0.24915(10) 0.45950(9) 0.0317(10) Uani 1 1 d . . . . .
C72 C -0.1842(2) 0.25960(11) 0.43298(9) 0.0339(11) Uani 1 1 d . . . . .
H72 H -0.205497 0.279871 0.430606 0.041 Uiso 1 1 calc R U . . .
C73 C -0.1742(2) 0.23993(11) 0.41009(10) 0.0396(11) Uani 1 1 d . . . . .
H73 H -0.189047 0.246877 0.392451 0.048 Uiso 1 1 calc R U . . .
C74 C -0.1418(2) 0.20963(11) 0.41385(10) 0.0371(11) Uani 1 1 d . . . . .
H74 H -0.134619 0.196381 0.398590 0.045 Uiso 1 1 calc R U . . .
C75 C -0.1203(2) 0.19927(10) 0.43995(9) 0.0361(11) Uani 1 1 d . . . . .
H75 H -0.099015 0.178982 0.442198 0.043 Uiso 1 1 calc R U . . .
C76 C -0.1300(2) 0.21876(10) 0.46316(9) 0.0319(10) Uani 1 1 d . . . . .
C77 C -0.0764(2) 0.51761(10) 0.65293(10) 0.0389(12) Uani 1 1 d . . . . .
C78 C -0.0730(2) 0.54857(11) 0.64365(10) 0.0429(12) Uani 1 1 d . . . . .
H78 H -0.094690 0.558018 0.628398 0.052 Uiso 1 1 calc R U . . .
C79 C -0.0365(3) 0.56467(12) 0.65771(11) 0.0492(13) Uani 1 1 d . . . . .
H79 H -0.033798 0.584957 0.651732 0.059 Uiso 1 1 calc R U . . .
C80 C -0.0040(3) 0.55051(11) 0.68076(11) 0.0477(13) Uani 1 1 d . . . . .
H80 H 0.019926 0.561420 0.690147 0.057 Uiso 1 1 calc R U . . .
C81 C -0.0077(2) 0.52044(11) 0.68945(10) 0.0420(12) Uani 1 1 d . . . . .
H81 H 0.013905 0.511102 0.704786 0.050 Uiso 1 1 calc R U . . .
C82 C -0.0430(2) 0.50391(11) 0.67567(10) 0.0369(11) Uani 1 1 d . . . . .
C83 C -0.0325(2) 0.47077(10) 0.68457(10) 0.0376(11) Uani 1 1 d . . . . .
H83 H -0.005309 0.463893 0.698632 0.045 Uiso 1 1 calc R U . . .
C84 C -0.0819(2) 0.40380(10) 0.68428(9) 0.0345(11) Uani 1 1 d . . . . .
C85 C -0.0723(2) 0.37381(10) 0.69697(9) 0.0345(11) Uani 1 1 d . . . . .
C86 C -0.0224(2) 0.35594(10) 0.71136(9) 0.0334(10) Uani 1 1 d . . . . .
C87 C -0.0418(2) 0.32824(10) 0.72164(9) 0.0319(10) Uani 1 1 d . . . . .
C88 C -0.0034(2) 0.30145(10) 0.73633(9) 0.0349(11) Uani 1 1 d . . . . .
C89 C -0.0108(2) 0.23157(10) 0.76763(9) 0.0349(11) Uani 1 1 d . . . . .
H89 H -0.053768 0.234109 0.769254 0.042 Uiso 1 1 calc R U . . .
C90 C 0.0229(2) 0.20247(11) 0.78079(9) 0.0342(10) Uani 1 1 d . . . . .
C91 C -0.0139(2) 0.18350(10) 0.79598(9) 0.0353(11) Uani 1 1 d . . . . .
H91 H -0.056656 0.190093 0.798146 0.042 Uiso 1 1 calc R U . . .
C92 C 0.0119(2) 0.15527(11) 0.80777(9) 0.0350(11) Uani 1 1 d . . . . .
H92 H -0.013064 0.142802 0.817845 0.042 Uiso 1 1 calc R U . . .
C93 C 0.0761(2) 0.14532(11) 0.80456(9) 0.0346(11) Uani 1 1 d . . . . .
H93 H 0.093969 0.126120 0.812353 0.041 Uiso 1 1 calc R U . . .
C94 C 0.1130(2) 0.16422(10) 0.78969(9) 0.0343(11) Uani 1 1 d . . . . .
H94 H 0.155733 0.157584 0.787758 0.041 Uiso 1 1 calc R U . . .
C95 C 0.0871(2) 0.19310(11) 0.77754(9) 0.0360(11) Uani 1 1 d . . . . .
C96 C -0.3410(2) 0.41949(10) 0.55066(10) 0.0359(11) Uani 1 1 d . . . . .
C97 C -0.3988(2) 0.41874(11) 0.54129(10) 0.0385(11) Uani 1 1 d . . . . .
H97 H -0.428988 0.411803 0.553756 0.046 Uiso 1 1 calc R U . . .
C98 C -0.4110(2) 0.42830(11) 0.51355(11) 0.0431(12) Uani 1 1 d . . . . .
H98 H -0.449484 0.427400 0.507343 0.052 Uiso 1 1 calc R U . . .
C99 C -0.3671(2) 0.43925(11) 0.49468(11) 0.0414(12) Uani 1 1 d . . . . .
H99 H -0.376372 0.446078 0.476142 0.050 Uiso 1 1 calc R U . . .
C100 C -0.3094(2) 0.43995(10) 0.50362(10) 0.0368(11) Uani 1 1 d . . . . .
H100 H -0.279549 0.446932 0.490978 0.044 Uiso 1 1 calc R U . . .
C101 C -0.2961(2) 0.43020(10) 0.53155(10) 0.0355(11) Uani 1 1 d . . . . .
C102 C -0.2296(2) 0.42789(10) 0.53641(10) 0.0354(11) Uani 1 1 d . . . . .
H102 H -0.202222 0.432059 0.521043 0.042 Uiso 1 1 calc R U . . .
C103 C -0.1274(2) 0.42248(10) 0.58430(10) 0.0327(10) Uani 1 1 d . . . . .
C104 C -0.0615(2) 0.42697(10) 0.58516(9) 0.0323(10) Uani 1 1 d . . . . .
C105 C -0.0126(2) 0.42532(10) 0.56473(9) 0.0316(10) Uani 1 1 d . . . . .
C106 C 0.03612(16) 0.43142(10) 0.57952(9) 0.0310(10) Uani 1 1 d D . . . .
C107 C 0.10260(16) 0.42780(11) 0.56790(10) 0.0398(12) Uani 1 1 d D . . . .
C108 C 0.2349(2) 0.45264(10) 0.57868(10) 0.0376(11) Uani 1 1 d . . . . .
H108 H 0.220939 0.461748 0.596125 0.045 Uiso 1 1 calc R U . . .
C109 C 0.2980(2) 0.45511(10) 0.56836(10) 0.0339(10) Uani 1 1 d . . . . .
C110 C 0.3258(2) 0.47446(10) 0.58305(10) 0.0361(11) Uani 1 1 d . . . . .
H110 H 0.302951 0.486610 0.597371 0.043 Uiso 1 1 calc R U . . .
C111 C 0.3878(2) 0.47576(10) 0.57642(10) 0.0357(11) Uani 1 1 d . . . . .
H111 H 0.406452 0.488849 0.586241 0.043 Uiso 1 1 calc R U . . .
C112 C 0.4220(2) 0.45757(10) 0.55517(10) 0.0389(11) Uani 1 1 d . . . . .
H112 H 0.463532 0.458480 0.550628 0.047 Uiso 1 1 calc R U . . .
C113 C 0.3938(2) 0.43790(10) 0.54062(10) 0.0351(11) Uani 1 1 d . . . . .
H11Z H 0.416931 0.425463 0.526555 0.042 Uiso 1 1 calc R U . . .
C114 C 0.3321(2) 0.43672(10) 0.54691(10) 0.0347(11) Uani 1 1 d . . . . .
C115 C 0.6210(2) 0.13092(10) 0.68910(9) 0.0345(10) Uani 1 1 d . . . . .
C116 C 0.6857(2) 0.12120(11) 0.68762(10) 0.0378(11) Uani 1 1 d . . . . .
H116 H 0.710698 0.135224 0.690949 0.045 Uiso 1 1 calc R U . . .
C117 C 0.7122(2) 0.09106(10) 0.68128(10) 0.0394(12) Uani 1 1 d . . . . .
H117 H 0.755017 0.084916 0.680086 0.047 Uiso 1 1 calc R U . . .
C118 C 0.6752(2) 0.06986(11) 0.67668(10) 0.0425(12) Uani 1 1 d . . . . .
H118 H 0.692969 0.049463 0.672589 0.051 Uiso 1 1 calc R U . . .
C119 C 0.6115(2) 0.07938(11) 0.67825(10) 0.0395(11) Uani 1 1 d . . . . .
H11W H 0.586764 0.065159 0.675047 0.047 Uiso 1 1 calc R U . . .
C120 C 0.5837(2) 0.10958(10) 0.68447(9) 0.0336(10) Uani 1 1 d . . . . .
C121 C 0.5183(2) 0.11506(10) 0.68357(9) 0.0336(10) Uani 1 1 d . . . . .
H121 H 0.500458 0.099755 0.676513 0.040 Uiso 1 1 calc R U . . .
C122 C 0.3865(2) 0.15976(10) 0.70808(9) 0.0317(10) Uani 1 1 d . . . . .
C123 C 0.3207(2) 0.15984(10) 0.71195(9) 0.0335(10) Uani 1 1 d . . . . .
C124 C 0.2814(2) 0.14283(10) 0.69996(9) 0.0321(10) Uani 1 1 d . . . . .
C125 C 0.22171(16) 0.15181(10) 0.71416(9) 0.0329(10) Uani 1 1 d D . . . .
C126 C 0.16400(17) 0.14096(10) 0.70792(9) 0.0328(10) Uani 1 1 d D . . . .
C127 C 0.0180(2) 0.14055(10) 0.73218(9) 0.0317(10) Uani 1 1 d . . . . .
H127 H 0.021392 0.148746 0.749737 0.038 Uiso 1 1 calc R U . . .
C128 C -0.0412(2) 0.13034(10) 0.72815(9) 0.0320(10) Uani 1 1 d . . . . .
C129 C -0.0835(2) 0.13096(10) 0.75216(9) 0.0315(10) Uani 1 1 d . . . . .
H129 H -0.072459 0.135838 0.769822 0.038 Uiso 1 1 calc R U . . .
C130 C -0.1414(2) 0.12445(10) 0.75009(9) 0.0336(10) Uani 1 1 d . . . . .
H130 H -0.168966 0.124746 0.766357 0.040 Uiso 1 1 calc R U . . .
C131 C -0.1588(2) 0.11746(10) 0.72392(9) 0.0315(10) Uani 1 1 d . . . . .
H131 H -0.198137 0.113296 0.722514 0.038 Uiso 1 1 calc R U . . .
C132 C -0.1171(2) 0.11671(10) 0.69979(10) 0.0329(10) Uani 1 1 d . . . . .
H132 H -0.128800 0.111947 0.682228 0.039 Uiso 1 1 calc R U . . .
C133 C -0.0580(2) 0.12297(10) 0.70141(9) 0.0323(10) Uani 1 1 d . . . . .
C134 C 0.4476(2) 0.33809(11) 0.75861(10) 0.0394(12) Uani 1 1 d . . . . .
C135 C 0.4422(2) 0.36158(11) 0.77818(10) 0.0410(12) Uani 1 1 d . . . . .
H135 H 0.416292 0.361078 0.794971 0.049 Uiso 1 1 calc R U . . .
C136 C 0.4744(2) 0.38533(11) 0.77295(10) 0.0446(13) Uani 1 1 d . . . . .
H136 H 0.469983 0.400866 0.786107 0.054 Uiso 1 1 calc R U . . .
C137 C 0.5139(2) 0.38635(11) 0.74803(10) 0.0403(12) Uani 1 1 d . . . . .
H137 H 0.536546 0.402202 0.744630 0.048 Uiso 1 1 calc R U . . .
C138 C 0.5188(2) 0.36318(10) 0.72831(10) 0.0397(12) Uani 1 1 d . . . . .
H138 H 0.544656 0.363816 0.711526 0.048 Uiso 1 1 calc R U . . .
C139 C 0.4861(2) 0.33936(10) 0.73324(10) 0.0350(11) Uani 1 1 d . . . . .
C140 C 0.4865(2) 0.32082(10) 0.70760(10) 0.0339(10) Uani 1 1 d . . . . .
H140 H 0.506704 0.326446 0.690361 0.041 Uiso 1 1 calc R U . . .
C141 C 0.4625(2) 0.25333(10) 0.68388(9) 0.0327(10) Uani 1 1 d . . . . .
C142 C 0.4708(2) 0.23561(10) 0.65898(9) 0.0307(10) Uani 1 1 d . . . . .
C143 C 0.47742(19) 0.24330(10) 0.62914(9) 0.0288(10) Uani 1 1 d . . . . .
C144 C 0.4882(2) 0.21521(10) 0.61477(9) 0.0328(10) Uani 1 1 d . . . . .
C145 C 0.4969(2) 0.21146(10) 0.58345(9) 0.0304(10) Uani 1 1 d . . . . .
C146 C 0.5338(2) 0.16109(10) 0.53177(9) 0.0316(10) Uani 1 1 d . . . . .
H146 H 0.548179 0.144577 0.544222 0.038 Uiso 1 1 calc R U . . .
C147 C 0.5399(2) 0.15446(10) 0.50099(9) 0.0330(10) Uani 1 1 d . . . . .
C148 C 0.5679(2) 0.12440(10) 0.49319(10) 0.0360(11) Uani 1 1 d . . . . .
H148 H 0.585053 0.109986 0.506922 0.043 Uiso 1 1 calc R U . . .
C149 C 0.5698(2) 0.11620(11) 0.46484(10) 0.0411(12) Uani 1 1 d . . . . .
H149 H 0.588124 0.096183 0.459649 0.049 Uiso 1 1 calc R U . . .
C150 C 0.5447(2) 0.13769(10) 0.44419(10) 0.0415(12) Uani 1 1 d . . . . .
H150 H 0.546162 0.132092 0.425237 0.050 Uiso 1 1 calc R U . . .
C151 C 0.5177(2) 0.16718(11) 0.45183(9) 0.0357(11) Uani 1 1 d . . . . .
H151 H 0.500998 0.181526 0.437937 0.043 Uiso 1 1 calc R U . . .
C152 C 0.5149(2) 0.17597(10) 0.48032(10) 0.0332(10) Uani 1 1 d . . . . .
C153 C 0.2727(2) 0.15526(11) 0.81661(10) 0.0386(11) Uani 1 1 d . . . . .
C154 C 0.2742(2) 0.12957(11) 0.83519(10) 0.0417(12) Uani 1 1 d . . . . .
H154 H 0.304001 0.111857 0.831616 0.050 Uiso 1 1 calc R U . . .
C155 C 0.2328(2) 0.12979(11) 0.85870(10) 0.0393(11) Uani 1 1 d . . . . .
H155 H 0.234698 0.112369 0.871080 0.047 Uiso 1 1 calc R U . . .
C156 C 0.1875(2) 0.15610(11) 0.86419(10) 0.0416(12) Uani 1 1 d . . . . .
H156 H 0.159052 0.156092 0.880108 0.050 Uiso 1 1 calc R U . . .
C157 C 0.1849(2) 0.18203(11) 0.84615(9) 0.0356(11) Uani 1 1 d . . . . .
H157 H 0.154766 0.199560 0.849891 0.043 Uiso 1 1 calc R U . . .
C158 C 0.2274(2) 0.18204(11) 0.82227(10) 0.0376(11) Uani 1 1 d . . . . .
C159 C 0.2172(2) 0.21119(10) 0.80388(9) 0.0351(11) Uani 1 1 d . . . . .
H159 H 0.180149 0.225167 0.807182 0.042 Uiso 1 1 calc R U . . .
C160 C 0.2834(2) 0.25661(10) 0.75364(9) 0.0332(11) Uani 1 1 d . . . . .
C161 C 0.2758(2) 0.28332(10) 0.73807(9) 0.0333(10) Uani 1 1 d . . . . .
C162 C 0.2228(2) 0.30664(10) 0.73313(10) 0.0351(11) Uani 1 1 d . . . . .
C163 C 0.2447(2) 0.33113(10) 0.71660(9) 0.0320(10) Uani 1 1 d . . . . .
C164 C 0.2054(2) 0.35952(10) 0.70391(9) 0.0317(10) Uani 1 1 d . . . . .
C165 C 0.2138(2) 0.42788(10) 0.67179(9) 0.0360(11) Uani 1 1 d . . . . .
H165 H 0.255784 0.426899 0.673474 0.043 Uiso 1 1 calc R U . . .
C166 C 0.1797(2) 0.45707(10) 0.65829(9) 0.0345(11) Uani 1 1 d . . . . .
C167 C 0.2133(2) 0.48101(10) 0.65433(10) 0.0387(11) Uani 1 1 d . . . . .
H167 H 0.253183 0.478097 0.660191 0.046 Uiso 1 1 calc R U . . .
C168 C 0.1872(2) 0.50924(11) 0.64162(10) 0.0372(11) Uani 1 1 d . . . . .
H168 H 0.209641 0.525214 0.639076 0.045 Uiso 1 1 calc R U . . .
C169 C 0.1281(2) 0.51372(11) 0.63276(10) 0.0394(12) Uani 1 1 d . . . . .
H169 H 0.110770 0.532674 0.624330 0.047 Uiso 1 1 calc R U . . .
C170 C 0.0946(2) 0.48970(10) 0.63651(9) 0.0342(11) Uani 1 1 d . . . . .
H170 H 0.054974 0.492720 0.630287 0.041 Uiso 1 1 calc R U . . .
C171 C 0.1191(2) 0.46157(11) 0.64927(10) 0.0384(12) Uani 1 1 d . . . . .
C172 C 0.5399(2) 0.22610(10) 0.39471(10) 0.0369(11) Uani 1 1 d . . . . .
C173 C 0.5665(2) 0.20764(11) 0.37181(10) 0.0453(13) Uani 1 1 d . . . . .
H173 H 0.542750 0.205453 0.356904 0.054 Uiso 1 1 calc R U . . .
C174 C 0.6276(2) 0.19259(11) 0.37094(10) 0.0433(12) Uani 1 1 d . . . . .
H174 H 0.644860 0.180548 0.355468 0.052 Uiso 1 1 calc R U . . .
C175 C 0.6632(2) 0.19557(11) 0.39345(10) 0.0421(12) Uani 1 1 d . . . . .
H175 H 0.704222 0.185386 0.393145 0.051 Uiso 1 1 calc R U . . .
C176 C 0.6369(2) 0.21390(10) 0.41634(10) 0.0397(12) Uani 1 1 d . . . . .
H176 H 0.660616 0.216012 0.431271 0.048 Uiso 1 1 calc R U . . .
C177 C 0.5758(2) 0.22899(11) 0.41711(10) 0.0413(12) Uani 1 1 d . . . . .
C178 C 0.5463(2) 0.24123(10) 0.44428(10) 0.0356(11) Uani 1 1 d . . . . .
H178 H 0.564353 0.233045 0.460916 0.043 Uiso 1 1 calc R U . . .
C179 C 0.4471(2) 0.30086(10) 0.47239(9) 0.0323(10) Uani 1 1 d . . . . .
C180 C 0.4303(2) 0.31945(10) 0.49793(9) 0.0318(10) Uani 1 1 d . . . . .
C181 C 0.4432(2) 0.31358(10) 0.52675(9) 0.0321(10) Uani 1 1 d . . . . .
C182 C 0.4161(2) 0.34026(10) 0.54163(9) 0.0304(10) Uani 1 1 d . . . . .
C183 C 0.4149(2) 0.34514(10) 0.57242(9) 0.0313(10) Uani 1 1 d . . . . .
C184 C 0.3832(2) 0.39761(10) 0.62317(10) 0.0353(11) Uani 1 1 d . . . . .
H184 H 0.375345 0.414548 0.610311 0.042 Uiso 1 1 calc R U . . .
C185 C 0.3832(2) 0.40422(10) 0.65318(10) 0.0342(11) Uani 1 1 d . . . . .
C186 C 0.3821(2) 0.43526(10) 0.65912(10) 0.0374(11) Uani 1 1 d . . . . .
H186 H 0.383434 0.449981 0.644111 0.045 Uiso 1 1 calc R U . . .
C187 C 0.3791(2) 0.44415(11) 0.68733(10) 0.0386(12) Uani 1 1 d . . . . .
H187 H 0.378878 0.464700 0.691262 0.046 Uiso 1 1 calc R U . . .
C188 C 0.3763(2) 0.42199(11) 0.70964(10) 0.0386(11) Uani 1 1 d . . . . .
H188 H 0.374021 0.427696 0.728600 0.046 Uiso 1 1 calc R U . . .
C189 C 0.3770(2) 0.39133(10) 0.70352(10) 0.0368(11) Uani 1 1 d . . . . .
H189 H 0.374734 0.376686 0.718533 0.044 Uiso 1 1 calc R U . . .
C190 C 0.3810(2) 0.38212(10) 0.67538(10) 0.0345(11) Uani 1 1 d . . . . .
C191 C 0.1793(2) 0.36082(11) 0.34542(10) 0.0417(12) Uani 1 1 d . . . . .
C192 C 0.1571(2) 0.38355(12) 0.32495(11) 0.0454(13) Uani 1 1 d . . . . .
H192 H 0.162388 0.403894 0.326431 0.054 Uiso 1 1 calc R U . . .
C193 C 0.1271(2) 0.37582(12) 0.30242(11) 0.0464(13) Uani 1 1 d . . . . .
H193 H 0.113560 0.390825 0.288422 0.056 Uiso 1 1 calc R U . . .
C194 C 0.1173(2) 0.34602(11) 0.30071(10) 0.0422(12) Uani 1 1 d . . . . .
H194 H 0.096709 0.340922 0.285699 0.051 Uiso 1 1 calc R U . . .
C195 C 0.1382(2) 0.32351(11) 0.32143(10) 0.0374(11) Uani 1 1 d . . . . .
H195 H 0.130693 0.303464 0.320527 0.045 Uiso 1 1 calc R U . . .
C196 C 0.1704(2) 0.33086(10) 0.34355(10) 0.0349(11) Uani 1 1 d . . . . .
C197 C 0.1884(2) 0.30679(10) 0.36340(9) 0.0339(11) Uani 1 1 d . . . . .
H197 H 0.175693 0.287995 0.361807 0.041 Uiso 1 1 calc R U . . .
C198 C 0.2869(2) 0.27951(10) 0.41450(9) 0.0326(10) Uani 1 1 d . . . . .
C199 C 0.3096(2) 0.25208(10) 0.43027(9) 0.0321(10) Uani 1 1 d . . . . .
C200 C 0.2861(2) 0.22478(10) 0.43822(9) 0.0330(10) Uani 1 1 d . . . . .
C201 C 0.3316(2) 0.20479(10) 0.45566(10) 0.0358(11) Uani 1 1 d . . . . .
C202 C 0.3285(2) 0.17305(10) 0.46737(9) 0.0342(11) Uani 1 1 d . . . . .
C203 C 0.4097(2) 0.10961(10) 0.49535(9) 0.0349(11) Uani 1 1 d . . . . .
H203 H 0.448079 0.115403 0.491195 0.042 Uiso 1 1 calc R U . . .
C204 C 0.4109(2) 0.07882(10) 0.50808(9) 0.0352(11) Uani 1 1 d . . . . .
C205 C 0.4688(2) 0.05983(10) 0.50887(10) 0.0374(11) Uani 1 1 d . . . . .
H205 H 0.503557 0.066645 0.499973 0.045 Uiso 1 1 calc R U . . .
C206 C 0.4754(2) 0.03091(11) 0.52278(9) 0.0352(11) Uani 1 1 d . . . . .
H206 H 0.514324 0.018433 0.523476 0.042 Uiso 1 1 calc R U . . .
C207 C 0.4230(2) 0.02051(10) 0.53580(10) 0.0369(11) Uani 1 1 d . . . . .
H207 H 0.427068 0.000922 0.544879 0.044 Uiso 1 1 calc R U . . .
C208 C 0.3647(2) 0.03936(10) 0.53524(9) 0.0339(10) Uani 1 1 d . . . . .
H208 H 0.330096 0.032568 0.544290 0.041 Uiso 1 1 calc R U . . .
C209 C 0.3583(2) 0.06866(10) 0.52097(9) 0.0323(10) Uani 1 1 d . . . . .
C210 C 0.4602(2) 0.42945(11) 0.45866(10) 0.0372(11) Uani 1 1 d . . . . .
C211 C 0.5113(2) 0.44390(11) 0.45473(10) 0.0399(12) Uani 1 1 d . . . . .
H211 H 0.549841 0.432299 0.448959 0.048 Uiso 1 1 calc R U . . .
C212 C 0.5060(2) 0.47493(11) 0.45920(10) 0.0420(12) Uani 1 1 d . . . . .
H212 H 0.540688 0.484241 0.456448 0.050 Uiso 1 1 calc R U . . .
C213 C 0.4485(2) 0.49240(11) 0.46786(11) 0.0426(12) Uani 1 1 d . . . . .
H213 H 0.444563 0.513431 0.471025 0.051 Uiso 1 1 calc R U . . .
C214 C 0.3973(2) 0.47843(11) 0.47174(10) 0.0413(12) Uani 1 1 d . . . . .
H214 H 0.358952 0.490257 0.477505 0.050 Uiso 1 1 calc R U . . .
C215 C 0.4018(2) 0.44712(10) 0.46723(10) 0.0363(11) Uani 1 1 d . . . . .
C216 C 0.3416(2) 0.43721(10) 0.47318(10) 0.0363(11) Uani 1 1 d . . . . .
H216 H 0.308283 0.450196 0.482444 0.044 Uiso 1 1 calc R U . . .
C217 C 0.2681(2) 0.38082(10) 0.45401(9) 0.0324(10) Uani 1 1 d . . . . .
C218 C 0.2070(2) 0.37228(10) 0.45555(9) 0.0324(10) Uani 1 1 d . . . . .
C219 C 0.1488(2) 0.38351(10) 0.47109(9) 0.0320(10) Uani 1 1 d . . . . .
C220 C 0.1051(2) 0.36860(10) 0.46029(9) 0.0320(10) Uani 1 1 d . . . . .
C221 C 0.0420(2) 0.37079(10) 0.47110(9) 0.0310(10) Uani 1 1 d . . . . .
C222 C -0.0992(2) 0.35609(10) 0.45722(10) 0.0378(11) Uani 1 1 d . . . . .
H222 H -0.086893 0.350422 0.438417 0.045 Uiso 1 1 calc R U . . .
C223 C -0.1618(2) 0.35862(10) 0.46595(9) 0.0328(10) Uani 1 1 d . . . . .
C224 C -0.1980(2) 0.35345(10) 0.44448(10) 0.0345(10) Uani 1 1 d . . . . .
H224 H -0.180035 0.349895 0.425931 0.041 Uiso 1 1 calc R U . . .
C225 C -0.2606(2) 0.35359(10) 0.45058(9) 0.0338(11) Uani 1 1 d . . . . .
H225 H -0.284547 0.350355 0.436104 0.041 Uiso 1 1 calc R U . . .
C226 C -0.2873(2) 0.35849(10) 0.47802(9) 0.0358(11) Uani 1 1 d . . . . .
H226 H -0.329321 0.358560 0.482153 0.043 Uiso 1 1 calc R U . . .
C227 C -0.2515(2) 0.36331(10) 0.49945(10) 0.0341(11) Uani 1 1 d . . . . .
H227 H -0.269740 0.366431 0.518025 0.041 Uiso 1 1 calc R U . . .
C228 C -0.1886(2) 0.36359(10) 0.49375(9) 0.0330(10) Uani 1 1 d . . . . .
C229 C -0.1598(2) 0.07408(11) 0.54038(10) 0.0418(12) Uani 1 1 d . . . . .
C230 C -0.2280(2) 0.08225(12) 0.53606(11) 0.0438(12) Uani 1 1 d . . . . .
H23A H -0.251415 0.084383 0.554399 0.066 Uiso 1 1 calc R U . . .
H23B H -0.239709 0.066078 0.525998 0.066 Uiso 1 1 calc R U . . .
H23C H -0.236333 0.101468 0.525040 0.066 Uiso 1 1 calc R U . . .
C231 C 0.0634(2) 0.02843(10) 0.47878(10) 0.0366(11) Uani 1 1 d . . . . .
C232 C 0.0958(2) 0.01084(11) 0.45339(10) 0.0450(13) Uani 1 1 d . . . . .
H23D H 0.067966 0.012261 0.438575 0.068 Uiso 1 1 calc R U . . .
H23E H 0.109029 -0.010560 0.459138 0.068 Uiso 1 1 calc R U . . .
H23F H 0.131232 0.019570 0.446245 0.068 Uiso 1 1 calc R U . . .
C233 C 0.0235(2) -0.00060(10) 0.59301(10) 0.0389(11) Uani 1 1 d . . . . .
C234 C 0.0268(2) -0.03212(11) 0.60836(11) 0.0476(13) Uani 1 1 d . . . . .
H23G H 0.019230 -0.046838 0.595320 0.071 Uiso 1 1 calc R U . . .
H23H H -0.003928 -0.030659 0.624370 0.071 Uiso 1 1 calc R U . . .
H23I H 0.067153 -0.038840 0.615111 0.071 Uiso 1 1 calc R U . . .
C235 C -0.2163(2) 0.46920(11) 0.70766(10) 0.0442(13) Uani 1 1 d . . . . .
C236 C -0.2276(3) 0.49017(11) 0.73233(11) 0.0491(13) Uani 1 1 d . . . . .
H23J H -0.241605 0.479243 0.749237 0.074 Uiso 1 1 calc R U . . .
H23K H -0.258525 0.507969 0.728096 0.074 Uiso 1 1 calc R U . . .
H23L H -0.189807 0.496787 0.735540 0.074 Uiso 1 1 calc R U . . .
C237 C -0.2698(2) 0.49114(10) 0.60424(10) 0.0404(12) Uani 1 1 d . . . . .
C238 C -0.2971(2) 0.52181(10) 0.59071(11) 0.0422(12) Uani 1 1 d . . . . .
H23M H -0.332065 0.519550 0.580756 0.063 Uiso 1 1 calc R U . . .
H23N H -0.266567 0.528843 0.577353 0.063 Uiso 1 1 calc R U . . .
H23O H -0.310268 0.536696 0.605332 0.063 Uiso 1 1 calc R U . . .
C239 C -0.3689(2) 0.41399(10) 0.66559(10) 0.0332(10) Uani 1 1 d . . . . .
C240 C -0.4365(2) 0.42258(11) 0.67262(10) 0.0393(11) Uani 1 1 d . . . . .
H24A H -0.448226 0.444766 0.672962 0.059 Uiso 1 1 calc R U . . .
H24B H -0.447278 0.413588 0.691107 0.059 Uiso 1 1 calc R U . . .
H24C H -0.457742 0.414948 0.658345 0.059 Uiso 1 1 calc R U . . .
C241 C 0.3745(2) 0.24047(11) 0.81746(10) 0.0408(12) Uani 1 1 d . . . . .
C242 C 0.3480(2) 0.25135(11) 0.84641(10) 0.0447(13) Uani 1 1 d . . . . .
H24D H 0.305290 0.260830 0.845509 0.067 Uiso 1 1 calc R U . . .
H24E H 0.370522 0.266247 0.852388 0.067 Uiso 1 1 calc R U . . .
H24F H 0.351287 0.233980 0.859943 0.067 Uiso 1 1 calc R U . . .
C243 C 0.4913(2) 0.13487(11) 0.76856(10) 0.0419(12) Uani 1 1 d . . . . .
C244 C 0.5241(3) 0.10456(11) 0.78041(11) 0.0512(14) Uani 1 1 d . . . . .
H24G H 0.512180 0.087896 0.771142 0.077 Uiso 1 1 calc R U . . .
H24H H 0.513082 0.102892 0.800683 0.077 Uiso 1 1 calc R U . . .
H24I H 0.567968 0.103400 0.777017 0.077 Uiso 1 1 calc R U . . .
C245 C 0.5747(2) 0.23539(10) 0.74967(9) 0.0344(10) Uani 1 1 d . . . . .
C246 C 0.6348(2) 0.23818(11) 0.76165(10) 0.0383(11) Uani 1 1 d . . . . .
H24J H 0.628678 0.256729 0.772303 0.057 Uiso 1 1 calc R U . . .
H24K H 0.666093 0.239115 0.746143 0.057 Uiso 1 1 calc R U . . .
H24L H 0.647721 0.220449 0.774100 0.057 Uiso 1 1 calc R U . . .
C247 C 0.4142(2) 0.26646(11) 0.33944(10) 0.0416(12) Uani 1 1 d . . . . .
C248 C 0.3518(2) 0.26068(12) 0.33410(11) 0.0456(13) Uani 1 1 d . . . . .
H24M H 0.352420 0.254634 0.314663 0.068 Uiso 1 1 calc R U . . .
H24N H 0.321615 0.279289 0.337139 0.068 Uiso 1 1 calc R U . . .
H24O H 0.341385 0.244379 0.347050 0.068 Uiso 1 1 calc R U . . .
C249 C 0.3929(3) 0.40054(13) 0.37507(14) 0.0659(17) Uani 1 1 d . . . . .
C250 C 0.4213(3) 0.41852(13) 0.35045(12) 0.0606(16) Uani 1 1 d . . . . .
H25A H 0.405431 0.414639 0.332860 0.091 Uiso 1 1 calc R U . . .
H25B H 0.465513 0.411990 0.348996 0.091 Uiso 1 1 calc R U . . .
H25C H 0.411051 0.440317 0.353914 0.091 Uiso 1 1 calc R U . . .
C251 C 0.5330(2) 0.32779(12) 0.39980(11) 0.0458(12) Uani 1 1 d . . . . .
C252 C 0.5817(3) 0.33618(12) 0.37789(12) 0.0566(15) Uani 1 1 d . . . . .
H25U H 0.592758 0.320236 0.364116 0.085 Uiso 1 1 calc R U . . .
H25V H 0.617647 0.338094 0.387256 0.085 Uiso 1 1 calc R U . . .
H25W H 0.565924 0.355565 0.368268 0.085 Uiso 1 1 calc R U . . .
C253 C 0.2691(2) 0.09242(10) 0.42724(10) 0.0385(11) Uani 1 1 d . . . . .
C254 C 0.2795(3) 0.06227(10) 0.41146(10) 0.0449(13) Uani 1 1 d . . . . .
H25G H 0.248345 0.050508 0.418417 0.067 Uiso 1 1 calc R U . . .
H25H H 0.319686 0.050403 0.414752 0.067 Uiso 1 1 calc R U . . .
H25I H 0.277076 0.066868 0.391259 0.067 Uiso 1 1 calc R U . . .
C255 C 0.1788(2) 0.21839(10) 0.36704(9) 0.0342(11) Uani 1 1 d . . . . .
C256 C 0.1945(2) 0.22157(11) 0.33517(10) 0.0431(13) Uani 1 1 d . . . . .
H25J H 0.162767 0.236538 0.326832 0.065 Uiso 1 1 calc R U . . .
H25K H 0.197292 0.201859 0.326750 0.065 Uiso 1 1 calc R U . . .
H25L H 0.233485 0.228334 0.331609 0.065 Uiso 1 1 calc R U . . .
C257 C 0.2128(2) 0.15692(10) 0.54351(9) 0.0361(11) Uani 1 1 d . . . . .
C258 C 0.1999(2) 0.16777(10) 0.57352(9) 0.0315(10) Uani 1 1 d . . . . .
H25M H 0.235069 0.159901 0.584199 0.047 Uiso 1 1 calc R U . . .
H25N H 0.164327 0.160318 0.582475 0.047 Uiso 1 1 calc R U . . .
H25O H 0.191982 0.190049 0.573162 0.047 Uiso 1 1 calc R U . . .
C259 C 0.1414(2) 0.28098(10) 0.48186(9) 0.0325(10) Uani 1 1 d . . . . .
C260 C 0.1334(2) 0.29832(10) 0.50939(9) 0.0333(10) Uani 1 1 d . . . . .
H26A H 0.090103 0.304365 0.515159 0.050 Uiso 1 1 calc R U . . .
H26B H 0.151795 0.316492 0.506318 0.050 Uiso 1 1 calc R U . . .
H26C H 0.153289 0.285106 0.524180 0.050 Uiso 1 1 calc R U . . .
C261 C 0.4019(2) 0.05803(10) 0.67865(10) 0.0370(11) Uani 1 1 d . . . . .
C262 C 0.4501(2) 0.03340(11) 0.68995(11) 0.0420(12) Uani 1 1 d . . . . .
H26D H 0.459584 0.016641 0.676995 0.063 Uiso 1 1 calc R U . . .
H26E H 0.435206 0.025877 0.708428 0.063 Uiso 1 1 calc R U . . .
H26F H 0.486690 0.041682 0.691787 0.063 Uiso 1 1 calc R U . . .
C263 C 0.1356(2) 0.04353(11) 0.69557(10) 0.0383(11) Uani 1 1 d . . . . .
C264 C 0.1169(2) 0.01176(10) 0.70042(10) 0.0387(11) Uani 1 1 d . . . . .
H26G H 0.149717 -0.003928 0.692637 0.058 Uiso 1 1 calc R U . . .
H26H H 0.080027 0.011730 0.691041 0.058 Uiso 1 1 calc R U . . .
H26I H 0.109226 0.007515 0.720637 0.058 Uiso 1 1 calc R U . . .
C265 C 0.3321(2) 0.18707(10) 0.62239(10) 0.0337(10) Uani 1 1 d . . . . .
C266 C 0.3207(2) 0.21909(10) 0.60877(9) 0.0365(11) Uani 1 1 d . . . . .
H26J H 0.282257 0.230577 0.616997 0.055 Uiso 1 1 calc R U . . .
H26K H 0.318638 0.217792 0.588484 0.055 Uiso 1 1 calc R U . . .
H26L H 0.353846 0.229435 0.612089 0.055 Uiso 1 1 calc R U . . .
C267 C 0.0620(2) 0.16944(10) 0.63287(9) 0.0336(10) Uani 1 1 d . . . . .
C268 C 0.0371(2) 0.19974(10) 0.61587(9) 0.0355(11) Uani 1 1 d . . . . .
H26M H 0.006693 0.212888 0.627940 0.053 Uiso 1 1 calc R U . . .
H26N H 0.018400 0.194855 0.599384 0.053 Uiso 1 1 calc R U . . .
H26O H 0.070584 0.210291 0.609744 0.053 Uiso 1 1 calc R U . . .
C269 C 0.1027(2) 0.29699(11) 0.80823(10) 0.0415(12) Uani 1 1 d . . . . .
C270 C 0.1202(3) 0.29184(11) 0.83887(10) 0.0493(14) Uani 1 1 d . . . . .
H27A H 0.130473 0.269964 0.843363 0.074 Uiso 1 1 calc R U . . .
H27B H 0.085857 0.301016 0.851650 0.074 Uiso 1 1 calc R U . . .
H27C H 0.155204 0.301273 0.841029 0.074 Uiso 1 1 calc R U . . .
C271 C 0.0630(2) 0.42615(11) 0.74688(10) 0.0405(12) Uani 1 1 d . . . . .
C272 C 0.0525(3) 0.45671(11) 0.76364(10) 0.0451(13) Uani 1 1 d . . . . .
H27D H 0.091497 0.462857 0.765097 0.068 Uiso 1 1 calc R U . . .
H27E H 0.033508 0.453270 0.782535 0.068 Uiso 1 1 calc R U . . .
H27F H 0.025838 0.472818 0.753584 0.068 Uiso 1 1 calc R U . . .
C273 C 0.1570(2) 0.23842(10) 0.69397(9) 0.0317(10) Uani 1 1 d . . . . .
C274 C 0.1726(2) 0.22042(10) 0.66700(9) 0.0347(10) Uani 1 1 d . . . . .
H27G H 0.137691 0.211685 0.663027 0.052 Uiso 1 1 calc R U . . .
H27H H 0.207501 0.204034 0.669531 0.052 Uiso 1 1 calc R U . . .
H27I H 0.182519 0.234053 0.651236 0.052 Uiso 1 1 calc R U . . .
C275 C 0.0863(2) 0.36310(10) 0.63444(9) 0.0347(11) Uani 1 1 d . . . . .
C276 C 0.0910(2) 0.35104(10) 0.60446(9) 0.0333(10) Uani 1 1 d . . . . .
H27J H 0.050878 0.355376 0.597150 0.050 Uiso 1 1 calc R U . . .
H27K H 0.106027 0.329022 0.605095 0.050 Uiso 1 1 calc R U . . .
H27L H 0.119100 0.361064 0.592127 0.050 Uiso 1 1 calc R U . . .
C277 C -0.0966(2) 0.45402(10) 0.47955(10) 0.0352(11) Uani 1 1 d . . . . .
C278 C -0.1394(2) 0.47272(10) 0.45916(9) 0.0356(11) Uani 1 1 d . . . . .
H27M H -0.148249 0.459397 0.445125 0.053 Uiso 1 1 calc R U . . .
H27N H -0.119993 0.488761 0.449672 0.053 Uiso 1 1 calc R U . . .
H27O H -0.177236 0.481931 0.469646 0.053 Uiso 1 1 calc R U . . .
C279 C 0.1606(2) 0.47959(10) 0.48376(10) 0.0365(11) Uani 1 1 d . . . . .
C280 C 0.1813(2) 0.50408(10) 0.46427(10) 0.0356(11) Uani 1 1 d . . . . .
H28A H 0.221763 0.506565 0.468595 0.053 Uiso 1 1 calc R U . . .
H28B H 0.152761 0.523328 0.466866 0.053 Uiso 1 1 calc R U . . .
H28C H 0.182959 0.498198 0.444726 0.053 Uiso 1 1 calc R U . . .
C281 C -0.0308(2) 0.33312(10) 0.55416(10) 0.0328(10) Uani 1 1 d . . . . .
C282 C -0.0190(2) 0.30287(10) 0.57118(9) 0.0338(10) Uani 1 1 d . . . . .
H28D H -0.029510 0.286806 0.560550 0.051 Uiso 1 1 calc R U . . .
H28E H -0.043936 0.304758 0.589136 0.051 Uiso 1 1 calc R U . . .
H28F H 0.023954 0.297703 0.574751 0.051 Uiso 1 1 calc R U . . .
C283 C 0.2394(2) 0.35159(10) 0.54400(9) 0.0321(10) Uani 1 1 d . . . . .
C284 C 0.2650(2) 0.31990(10) 0.55749(10) 0.0352(11) Uani 1 1 d . . . . .
H28G H 0.277887 0.322481 0.576099 0.053 Uiso 1 1 calc R U . . .
H28H H 0.299716 0.309796 0.545478 0.053 Uiso 1 1 calc R U . . .
H28I H 0.233336 0.307464 0.559404 0.053 Uiso 1 1 calc R U . . .
C285 C 0.5698(2) 0.32648(10) 0.62934(10) 0.0350(11) Uani 1 1 d . . . . .
C286 C 0.6213(2) 0.33990(11) 0.63925(11) 0.0423(12) Uani 1 1 d . . . . .
H28J H 0.657238 0.323871 0.640643 0.063 Uiso 1 1 calc R U . . .
H28K H 0.608750 0.348533 0.657735 0.063 Uiso 1 1 calc R U . . .
H28L H 0.630870 0.355922 0.625746 0.063 Uiso 1 1 calc R U . . .
C287 C 0.6203(2) 0.25644(10) 0.51702(10) 0.0363(11) Uani 1 1 d . . . . .
C288 C 0.6750(2) 0.26205(10) 0.49715(9) 0.0351(11) Uani 1 1 d . . . . .
H28M H 0.683788 0.282129 0.500298 0.053 Uiso 1 1 calc R U . . .
H28N H 0.665706 0.261215 0.477599 0.053 Uiso 1 1 calc R U . . .
H28O H 0.710404 0.246372 0.500878 0.053 Uiso 1 1 calc R U . . .
C289 C 0.3054(2) 0.30198(10) 0.63950(9) 0.0344(11) Uani 1 1 d . . . . .
C290 C 0.2395(2) 0.29842(10) 0.64711(10) 0.0346(10) Uani 1 1 d . . . . .
H29A H 0.212229 0.317391 0.642196 0.052 Uiso 1 1 calc R U . . .
H29B H 0.233457 0.293793 0.667342 0.052 Uiso 1 1 calc R U . . .
H29C H 0.230621 0.281809 0.636654 0.052 Uiso 1 1 calc R U . . .
C291 C 0.3503(2) 0.23981(10) 0.52540(9) 0.0321(10) Uani 1 1 d . . . . .
C292 C 0.2834(2) 0.23680(10) 0.52349(10) 0.0326(10) Uani 1 1 d . . . . .
H29D H 0.266595 0.250052 0.508001 0.049 Uiso 1 1 calc R U . . .
H29E H 0.259771 0.242792 0.541192 0.049 Uiso 1 1 calc R U . . .
H29F H 0.281619 0.215651 0.520055 0.049 Uiso 1 1 calc R U . . .
C293 C -0.3161(2) 0.26117(10) 0.66231(9) 0.0321(10) Uani 1 1 d . . . . .
C294 C -0.3783(2) 0.26563(10) 0.67882(9) 0.0339(10) Uani 1 1 d . . . . .
H29G H -0.382372 0.247042 0.690046 0.051 Uiso 1 1 calc R U . . .
H29H H -0.410066 0.270073 0.665700 0.051 Uiso 1 1 calc R U . . .
H29I H -0.382196 0.282629 0.691314 0.051 Uiso 1 1 calc R U . . .
C295 C -0.2759(2) 0.20255(10) 0.54779(9) 0.0337(10) Uani 1 1 d . . . . .
C296 C -0.3145(2) 0.17955(10) 0.54059(10) 0.0366(11) Uani 1 1 d . . . . .
H29J H -0.291986 0.158813 0.543551 0.055 Uiso 1 1 calc R U . . .
H29K H -0.323748 0.182814 0.520878 0.055 Uiso 1 1 calc R U . . .
H29L H -0.352435 0.182394 0.552767 0.055 Uiso 1 1 calc R U . . .
C297 C -0.0488(2) 0.28071(11) 0.65395(9) 0.0341(10) Uani 1 1 d . . . . .
C298 C 0.0161(2) 0.28895(11) 0.65180(10) 0.0373(11) Uani 1 1 d . . . . .
H29M H 0.037779 0.279552 0.667888 0.056 Uiso 1 1 calc R U . . .
H29N H 0.012507 0.311087 0.651854 0.056 Uiso 1 1 calc R U . . .
H29O H 0.038667 0.281362 0.634310 0.056 Uiso 1 1 calc R U . . .
C299 C -0.0058(2) 0.21865(10) 0.53601(9) 0.0317(10) Uani 1 1 d . . . . .
C300 C 0.0637(2) 0.21742(10) 0.53153(10) 0.0358(11) Uani 1 1 d . . . . .
H30A H 0.071641 0.236983 0.523407 0.054 Uiso 1 1 calc R U . . .
H30B H 0.081853 0.201234 0.518711 0.054 Uiso 1 1 calc R U . . .
H30C H 0.081412 0.213280 0.549647 0.054 Uiso 1 1 calc R U . . .
C301 C 1.0014(2) -0.00714(11) 0.21084(10) 0.0360(11) Uani 1 1 d . . . . .
C302 C 0.9967(2) -0.02416(10) 0.23674(10) 0.0379(11) Uani 1 1 d . . . . .
H302 H 1.007970 -0.016889 0.253404 0.045 Uiso 1 1 calc R U . . .
C303 C 0.9753(2) -0.05208(11) 0.23764(10) 0.0406(12) Uani 1 1 d . . . . .
H303 H 0.972418 -0.063467 0.254907 0.049 Uiso 1 1 calc R U . . .
C304 C 0.9581(2) -0.06301(11) 0.21279(10) 0.0411(12) Uani 1 1 d . . . . .
H304 H 0.944178 -0.081755 0.213345 0.049 Uiso 1 1 calc R U . . .
C305 C 0.9620(2) -0.04561(11) 0.18711(10) 0.0376(11) Uani 1 1 d . . . . .
H305 H 0.949983 -0.052680 0.170534 0.045 Uiso 1 1 calc R U . . .
C306 C 0.9835(2) -0.01789(11) 0.18597(10) 0.0381(11) Uani 1 1 d . . . . .
C307 C 0.9773(2) 0.00033(10) 0.15859(10) 0.0395(12) Uani 1 1 d . . . . .
H307 H 0.953779 -0.005104 0.144853 0.047 Uiso 1 1 calc R U . . .
C308 C 1.0336(2) 0.05639(10) 0.11817(10) 0.0373(11) Uani 1 1 d . . . . .
C309 C 1.0321(2) 0.06979(10) 0.08986(10) 0.0360(11) Uani 1 1 d . . . . .
C310 C 0.9886(2) 0.07489(10) 0.06914(10) 0.0362(11) Uani 1 1 d . . . . .
C311 C 1.0124(2) 0.09226(10) 0.04604(10) 0.0344(11) Uani 1 1 d . . . . .
C312 C 0.9889(2) 0.10284(10) 0.01967(10) 0.0347(11) Uani 1 1 d . . . . .
C313 C 1.0167(2) 0.13225(9) -0.04637(8) 0.0353(11) Uani 1 1 d D . . . .
H313 H 1.059532 0.127637 -0.045855 0.042 Uiso 1 1 calc R U . . .
C314 C 0.9905(2) 0.14570(10) -0.07378(8) 0.0361(11) Uani 1 1 d D . . . .
C315 C 1.0348(2) 0.14943(10) -0.09634(10) 0.0362(11) Uani 1 1 d . . . . .
H315 H 1.076489 0.142282 -0.093847 0.043 Uiso 1 1 calc R U . . .
C316 C 1.0179(2) 0.16344(11) -0.12213(10) 0.0371(11) Uani 1 1 d . . . . .
H316 H 1.047858 0.165606 -0.137049 0.045 Uiso 1 1 calc R U . . .
C317 C 0.9555(2) 0.17437(11) -0.12567(10) 0.0374(11) Uani 1 1 d . . . . .
H317 H 0.943724 0.183974 -0.143043 0.045 Uiso 1 1 calc R U . . .
C318 C 0.9109(2) 0.17107(10) -0.10362(9) 0.0340(11) Uani 1 1 d . . . . .
H318 H 0.869389 0.178704 -0.106246 0.041 Uiso 1 1 calc R U . . .
C319 C 0.9272(2) 0.15648(10) -0.07758(10) 0.0367(11) Uani 1 1 d . . . . .
C320 C 1.2579(2) 0.04746(11) 0.04501(10) 0.0422(12) Uani 1 1 d . . . . .
C321 C 1.2809(2) 0.02397(12) 0.02591(11) 0.0478(13) Uani 1 1 d . . . . .
H321 H 1.267606 0.005051 0.028199 0.057 Uiso 1 1 calc R U . . .
C322 C 1.3242(2) 0.02911(12) 0.00322(11) 0.0465(13) Uani 1 1 d . . . . .
H322 H 1.338760 0.013638 -0.009825 0.056 Uiso 1 1 calc R U . . .
C323 C 1.3456(2) 0.05669(11) -0.00007(11) 0.0426(12) Uani 1 1 d . . . . .
H323 H 1.375650 0.059543 -0.014746 0.051 Uiso 1 1 calc R U . . .
C324 C 1.3217(2) 0.08036(11) 0.01892(10) 0.0412(12) Uani 1 1 d . . . . .
H324 H 1.335139 0.099251 0.016677 0.049 Uiso 1 1 calc R U . . .
C325 C 1.2779(2) 0.07564(11) 0.04110(10) 0.0364(11) Uani 1 1 d . . . . .
C326 C 1.2502(2) 0.10235(11) 0.05746(10) 0.0369(11) Uani 1 1 d . . . . .
H326 H 1.263121 0.120955 0.052061 0.044 Uiso 1 1 calc R U . . .
C327 C 1.1701(2) 0.13356(10) 0.11438(10) 0.0346(11) Uani 1 1 d . . . . .
C328 C 1.1518(2) 0.16133(10) 0.12945(9) 0.0327(10) Uani 1 1 d . . . . .
C329 C 1.1461(2) 0.19276(10) 0.12003(9) 0.0310(10) Uani 1 1 d . . . . .
C330 C 1.1316(2) 0.21067(10) 0.14480(9) 0.0339(10) Uani 1 1 d . . . . .
C331 C 1.1221(2) 0.24353(10) 0.14806(9) 0.0344(10) Uani 1 1 d . . . . .
C332 C 1.1003(2) 0.30334(10) 0.19098(10) 0.0354(11) Uani 1 1 d . . . . .
H332 H 1.108331 0.291320 0.207687 0.042 Uiso 1 1 calc R U . . .
C333 C 1.0886(2) 0.33738(11) 0.19324(9) 0.0347(11) Uani 1 1 d . . . . .
C334 C 1.1027(2) 0.34806(10) 0.21863(10) 0.0386(12) Uani 1 1 d . . . . .
H334 H 1.118506 0.333888 0.232848 0.046 Uiso 1 1 calc R U . . .
C335 C 1.0937(2) 0.37956(11) 0.22314(11) 0.0448(13) Uani 1 1 d . . . . .
H335 H 1.103537 0.386423 0.240279 0.054 Uiso 1 1 calc R U . . .
C336 C 1.0699(3) 0.40100(11) 0.20200(10) 0.0456(13) Uani 1 1 d . . . . .
H336 H 1.063977 0.422174 0.204937 0.055 Uiso 1 1 calc R U . . .
C337 C 1.0549(2) 0.39048(11) 0.17629(10) 0.0410(12) Uani 1 1 d . . . . .
H337 H 1.038790 0.404766 0.162215 0.049 Uiso 1 1 calc R U . . .
C338 C 1.0638(2) 0.35901(11) 0.17164(10) 0.0364(11) Uani 1 1 d . . . . .
C339 C 1.2552(2) 0.13432(11) 0.22774(10) 0.0397(11) Uani 1 1 d . . . . .
C340 C 1.3129(2) 0.13651(11) 0.23617(11) 0.0418(12) Uani 1 1 d . . . . .
H340 H 1.347741 0.132241 0.223232 0.050 Uiso 1 1 calc R U . . .
C341 C 1.3191(2) 0.14505(11) 0.26379(10) 0.0402(12) Uani 1 1 d . . . . .
H341 H 1.357979 0.146555 0.269124 0.048 Uiso 1 1 calc R U . . .
C342 C 1.2681(2) 0.15130(11) 0.28328(11) 0.0414(12) Uani 1 1 d . . . . .
H342 H 1.272664 0.156909 0.301728 0.050 Uiso 1 1 calc R U . . .
C343 C 1.2098(2) 0.14920(11) 0.27536(10) 0.0400(11) Uani 1 1 d . . . . .
H343 H 1.175431 0.153446 0.288542 0.048 Uiso 1 1 calc R U . . .
C344 C 1.2028(2) 0.14077(10) 0.24779(10) 0.0359(11) Uani 1 1 d . . . . .
C345 C 1.1405(2) 0.14021(10) 0.24194(9) 0.0344(10) Uani 1 1 d . . . . .
H345 H 1.109195 0.147583 0.255914 0.041 Uiso 1 1 calc R U . . .
C346 C 1.0519(2) 0.11287(10) 0.20100(9) 0.0348(11) Uani 1 1 d . . . . .
C347 C 0.9866(2) 0.10807(10) 0.20187(9) 0.0339(11) Uani 1 1 d . . . . .
C348 C 0.9311(2) 0.12263(10) 0.21617(10) 0.0356(11) Uani 1 1 d . . . . .
C349 C 0.8845(2) 0.10677(10) 0.20959(9) 0.0306(10) Uani 1 1 d . . . . .
C350 C 0.8173(2) 0.11231(10) 0.21826(9) 0.0350(11) Uani 1 1 d . . . . .
C351 C 0.6835(2) 0.08941(11) 0.22144(10) 0.0356(11) Uani 1 1 d . . . . .
H351 H 0.701821 0.070177 0.214313 0.043 Uiso 1 1 calc R U . . .
C352 C 0.6169(2) 0.09373(10) 0.23083(10) 0.0355(11) Uani 1 1 d . . . . .
C353 C 0.5879(2) 0.06821(11) 0.23232(10) 0.0380(11) Uani 1 1 d . . . . .
H353 H 0.611144 0.048687 0.228364 0.046 Uiso 1 1 calc R U . . .
C354 C 0.5243(2) 0.07147(11) 0.23971(10) 0.0390(11) Uani 1 1 d . . . . .
H354 H 0.505181 0.054244 0.240721 0.047 Uiso 1 1 calc R U . . .
C355 C 0.4900(2) 0.10050(10) 0.24549(10) 0.0375(11) Uani 1 1 d . . . . .
H355 H 0.447732 0.102805 0.250616 0.045 Uiso 1 1 calc R U . . .
C356 C 0.5184(2) 0.12640(11) 0.24370(9) 0.0359(11) Uani 1 1 d . . . . .
H356 H 0.494872 0.145906 0.247451 0.043 Uiso 1 1 calc R U . . .
C357 C 0.5818(2) 0.12326(11) 0.23632(9) 0.0359(11) Uani 1 1 d . . . . .
C358 C 1.1393(2) 0.36483(11) -0.06578(10) 0.0411(12) Uani 1 1 d . . . . .
C359 C 1.1935(2) 0.37095(11) -0.08044(11) 0.0435(12) Uani 1 1 d . . . . .
H359 H 1.223832 0.376590 -0.070389 0.052 Uiso 1 1 calc R U . . .
C360 C 1.2026(2) 0.36869(11) -0.11012(11) 0.0455(13) Uani 1 1 d . . . . .
H360 H 1.238847 0.372970 -0.119902 0.055 Uiso 1 1 calc R U . . .
C361 C 1.1578(2) 0.36007(12) -0.12499(12) 0.0477(13) Uani 1 1 d . . . . .
H361 H 1.163620 0.358903 -0.144861 0.057 Uiso 1 1 calc R U . . .
C362 C 1.1042(2) 0.35316(11) -0.11054(10) 0.0403(12) Uani 1 1 d . . . . .
H362 H 1.074750 0.346706 -0.120603 0.048 Uiso 1 1 calc R U . . .
C363 C 1.0944(2) 0.35590(11) -0.08094(10) 0.0382(11) Uani 1 1 d . . . . .
C364 C 1.0345(2) 0.34991(11) -0.06792(10) 0.0380(11) Uani 1 1 d . . . . .
H364 H 1.013168 0.338543 -0.078283 0.046 Uiso 1 1 calc R U . . .
C365 C 0.9185(2) 0.37172(10) -0.01789(10) 0.0374(11) Uani 1 1 d . . . . .
C366 C 0.8557(2) 0.37180(11) -0.01243(9) 0.0362(11) Uani 1 1 d . . . . .
C367 C 0.8142(2) 0.35419(10) -0.02179(9) 0.0325(10) Uani 1 1 d . . . . .
C368 C 0.7546(2) 0.36689(10) -0.00895(9) 0.0344(11) Uani 1 1 d . . . . .
C369 C 0.6959(2) 0.35531(10) -0.01139(10) 0.0350(11) Uani 1 1 d . . . . .
C370 C 0.5432(2) 0.37166(11) 0.00632(10) 0.0383(11) Uani 1 1 d . . . . .
H370 H 0.541468 0.392187 0.010819 0.046 Uiso 1 1 calc R U . . .
C371 C 0.4826(2) 0.36097(11) 0.00934(11) 0.0412(12) Uani 1 1 d . . . . .
C372 C 0.4309(2) 0.38384(12) 0.01628(11) 0.0499(14) Uani 1 1 d . . . . .
H372 H 0.435434 0.404375 0.017203 0.060 Uiso 1 1 calc R U . . .
C373 C 0.3724(3) 0.37611(13) 0.02182(13) 0.0583(16) Uani 1 1 d . . . . .
H373 H 0.338043 0.391326 0.026579 0.070 Uiso 1 1 calc R U . . .
C374 C 0.3662(3) 0.34541(12) 0.02014(13) 0.0613(17) Uani 1 1 d . . . . .
H374 H 0.327638 0.339932 0.024392 0.074 Uiso 1 1 calc R U . . .
C375 C 0.4171(3) 0.32283(13) 0.01217(14) 0.0609(16) Uani 1 1 d . . . . .
H375 H 0.412262 0.302454 0.010392 0.073 Uiso 1 1 calc R U . . .
C376 C 0.4752(2) 0.33069(11) 0.00685(12) 0.0483(14) Uani 1 1 d . . . . .
C377 C 0.7657(3) 0.49491(13) -0.01065(12) 0.0575(16) Uani 1 1 d . . . . .
C378 C 0.7469(3) 0.51803(13) -0.03176(13) 0.0612(16) Uani 1 1 d . . . . .
H378 H 0.764242 0.515883 -0.050583 0.073 Uiso 1 1 calc R U . . .
C379 C 0.7026(3) 0.54406(13) -0.02463(13) 0.0627(17) Uani 1 1 d . . . . .
H379 H 0.690193 0.559446 -0.038487 0.075 Uiso 1 1 calc R U . . .
C380 C 0.6769(3) 0.54670(15) 0.00397(13) 0.072(2) Uani 1 1 d . . . . .
H380 H 0.647235 0.563992 0.009101 0.087 Uiso 1 1 calc R U . . .
C381 C 0.6949(3) 0.52432(13) 0.02398(13) 0.0642(17) Uani 1 1 d . . . . .
H381 H 0.676879 0.526223 0.042699 0.077 Uiso 1 1 calc R U . . .
C382 C 0.7403(3) 0.49821(13) 0.01713(12) 0.0548(15) Uani 1 1 d . . . . .
C383 C 0.7544(2) 0.47463(11) 0.03650(11) 0.0417(12) Uani 1 1 d . . . . .
H383 H 0.724584 0.476804 0.051990 0.050 Uiso 1 1 calc R U . . .
C384 C 0.8595(2) 0.42230(10) 0.06952(10) 0.0337(11) Uani 1 1 d . . . . .
C385 C 0.8715(2) 0.41038(10) 0.09685(10) 0.0348(11) Uani 1 1 d . . . . .
C386 C 0.8361(2) 0.40320(11) 0.12247(10) 0.0383(11) Uani 1 1 d . . . . .
C387 C 0.8790(2) 0.38917(10) 0.14253(10) 0.0351(11) Uani 1 1 d . . . . .
C388 C 0.8624(2) 0.37752(10) 0.17174(10) 0.0368(11) Uani 1 1 d . . . . .
C389 C 0.9261(2) 0.34677(10) 0.23052(10) 0.0370(11) Uani 1 1 d . . . . .
H389 H 0.966368 0.348822 0.224184 0.044 Uiso 1 1 calc R U . . .
C390 C 0.9129(2) 0.33600(11) 0.26075(10) 0.0382(12) Uani 1 1 d . . . . .
C391 C 0.9589(2) 0.33708(11) 0.27858(10) 0.0405(12) Uani 1 1 d . . . . .
H391 H 0.992014 0.346554 0.271849 0.049 Uiso 1 1 calc R U . . .
C392 C 0.9566(2) 0.32440(11) 0.30613(10) 0.0402(12) Uani 1 1 d . . . . .
H392 H 0.988019 0.325197 0.317879 0.048 Uiso 1 1 calc R U . . .
C393 C 0.9066(2) 0.31026(11) 0.31631(10) 0.0384(11) Uani 1 1 d . . . . .
H393 H 0.904664 0.301722 0.334932 0.046 Uiso 1 1 calc R U . . .
C394 C 0.8600(2) 0.30898(10) 0.29870(9) 0.0354(11) Uani 1 1 d . . . . .
H394 H 0.827336 0.299230 0.305439 0.042 Uiso 1 1 calc R U . . .
C395 C 0.8620(2) 0.32226(10) 0.27087(10) 0.0364(11) Uani 1 1 d . . . . .
C396 C 1.0740(3) 0.44987(12) 0.11578(11) 0.0511(14) Uani 1 1 d . . . . .
C397 C 1.0801(3) 0.47739(12) 0.12827(11) 0.0514(14) Uani 1 1 d . . . . .
H397 H 1.049255 0.494945 0.126912 0.062 Uiso 1 1 calc R U . . .
C398 C 1.1314(3) 0.47858(12) 0.14247(11) 0.0530(15) Uani 1 1 d . . . . .
H398 H 1.134929 0.496793 0.150869 0.064 Uiso 1 1 calc R U . . .
C399 C 1.1779(3) 0.45250(12) 0.14425(12) 0.0545(15) Uani 1 1 d . . . . .
H399 H 1.212856 0.453402 0.153612 0.065 Uiso 1 1 calc R U . . .
C400 C 1.1725(2) 0.42513(11) 0.13215(11) 0.0460(13) Uani 1 1 d . . . . .
H400 H 1.203414 0.407663 0.133828 0.055 Uiso 1 1 calc R U . . .
C401 C 1.1213(2) 0.42358(11) 0.11756(11) 0.0427(12) Uani 1 1 d . . . . .
C402 C 1.1153(2) 0.39736(11) 0.10475(10) 0.0410(12) Uani 1 1 d . . . . .
H402 H 1.147719 0.381078 0.108293 0.049 Uiso 1 1 calc R U . . .
C403 C 1.0598(2) 0.35902(10) 0.05589(10) 0.0382(11) Uani 1 1 d . . . . .
C404 C 1.0680(2) 0.33075(11) 0.04238(10) 0.0360(11) Uani 1 1 d . . . . .
C405 C 1.0940(2) 0.29969(10) 0.05017(10) 0.0351(11) Uani 1 1 d . . . . .
C406 C 1.0943(2) 0.28142(10) 0.02603(9) 0.0322(10) Uani 1 1 d . . . . .
C407 C 1.1120(2) 0.25031(11) 0.02425(9) 0.0361(11) Uani 1 1 d . . . . .
C408 C 1.1423(2) 0.18785(11) -0.02005(10) 0.0366(11) Uani 1 1 d . . . . .
H408 H 1.140525 0.200876 -0.036438 0.044 Uiso 1 1 calc R U . . .
C409 C 1.1624(2) 0.15384(11) -0.02438(10) 0.0351(11) Uani 1 1 d . . . . .
C410 C 1.1831(2) 0.14503(11) -0.05221(10) 0.0371(11) Uani 1 1 d . . . . .
H410 H 1.184119 0.160088 -0.066945 0.045 Uiso 1 1 calc R U . . .
C411 C 1.2022(2) 0.11411(11) -0.05806(10) 0.0382(11) Uani 1 1 d . . . . .
H411 H 1.216552 0.108327 -0.076640 0.046 Uiso 1 1 calc R U . . .
C412 C 1.2001(2) 0.09185(11) -0.03636(10) 0.0375(11) Uani 1 1 d . . . . .
H412 H 1.212709 0.070970 -0.040325 0.045 Uiso 1 1 calc R U . . .
C413 C 1.1790(2) 0.10039(10) -0.00840(10) 0.0371(11) Uani 1 1 d . . . . .
H413 H 1.177834 0.085200 0.006205 0.044 Uiso 1 1 calc R U . . .
C414 C 1.1600(2) 0.13130(10) -0.00235(10) 0.0327(10) Uani 1 1 d . . . . .
C415 C 0.7148(2) 0.31648(11) 0.33820(10) 0.0376(11) Uani 1 1 d . . . . .
C416 C 0.7392(2) 0.30837(11) 0.36450(10) 0.0390(11) Uani 1 1 d . . . . .
H416 H 0.737148 0.288963 0.373159 0.047 Uiso 1 1 calc R U . . .
C417 C 0.7666(2) 0.32896(11) 0.37789(10) 0.0410(12) Uani 1 1 d . . . . .
H417 H 0.782390 0.323475 0.395607 0.049 Uiso 1 1 calc R U . . .
C418 C 0.7706(2) 0.35792(11) 0.36482(10) 0.0379(11) Uani 1 1 d . . . . .
H418 H 0.789199 0.371688 0.373817 0.045 Uiso 1 1 calc R U . . .
C419 C 0.7470(2) 0.36626(12) 0.33845(10) 0.0408(12) Uani 1 1 d . . . . .
H419 H 0.749415 0.385584 0.329689 0.049 Uiso 1 1 calc R U . . .
C420 C 0.7195(2) 0.34504(11) 0.32518(10) 0.0395(12) Uani 1 1 d . . . . .
C421 C 0.7048(2) 0.35177(11) 0.29461(10) 0.0394(12) Uani 1 1 d . . . . .
H421 H 0.721476 0.367923 0.285255 0.047 Uiso 1 1 calc R U . . .
C422 C 0.6224(2) 0.34226(10) 0.24111(10) 0.0368(11) Uani 1 1 d . . . . .
C423 C 0.6084(2) 0.35331(10) 0.21343(10) 0.0345(11) Uani 1 1 d . . . . .
C424 C 0.6400(2) 0.36967(10) 0.19145(10) 0.0347(11) Uani 1 1 d . . . . .
C425 C 0.6006(2) 0.37645(10) 0.16879(10) 0.0346(11) Uani 1 1 d . . . . .
C426 C 0.6115(2) 0.39109(10) 0.14106(9) 0.0333(10) Uani 1 1 d . . . . .
C427 C 0.5510(2) 0.41981(10) 0.07949(10) 0.0367(11) Uani 1 1 d . . . . .
H427 H 0.510615 0.417126 0.084661 0.044 Uiso 1 1 calc R U . . .
C428 C 0.5623(2) 0.43503(10) 0.05217(10) 0.0369(11) Uani 1 1 d . . . . .
C429 C 0.5091(2) 0.44893(10) 0.03886(10) 0.0392(11) Uani 1 1 d . . . . .
H429 H 0.470385 0.449638 0.048751 0.047 Uiso 1 1 calc R U . . .
C430 C 0.5133(2) 0.46150(10) 0.01144(10) 0.0378(11) Uani 1 1 d . . . . .
H430 H 0.477654 0.470766 0.002844 0.045 Uiso 1 1 calc R U . . .
C431 C 0.5709(2) 0.46037(10) -0.00344(10) 0.0368(11) Uani 1 1 d . . . . .
H431 H 0.573895 0.468764 -0.022090 0.044 Uiso 1 1 calc R U . . .
C432 C 0.6237(2) 0.44682(10) 0.00940(10) 0.0384(11) Uani 1 1 d . . . . .
H432 H 0.662262 0.446033 -0.000697 0.046 Uiso 1 1 calc R U . . .
C433 C 0.6200(2) 0.43427(10) 0.03739(10) 0.0355(11) Uani 1 1 d . . . . .
C434 C 0.3632(3) 0.39588(11) 0.22987(11) 0.0461(13) Uani 1 1 d . . . . .
C435 C 0.3228(3) 0.42165(11) 0.24156(11) 0.0485(14) Uani 1 1 d . . . . .
H435 H 0.336241 0.433131 0.255008 0.058 Uiso 1 1 calc R U . . .
C436 C 0.2632(3) 0.43011(11) 0.23321(11) 0.0507(15) Uani 1 1 d . . . . .
H436 H 0.236508 0.447060 0.241226 0.061 Uiso 1 1 calc R U . . .
C437 C 0.2432(3) 0.41340(11) 0.21298(11) 0.0521(15) Uani 1 1 d . . . . .
H437 H 0.203316 0.419368 0.207195 0.062 Uiso 1 1 calc R U . . .
C438 C 0.2821(2) 0.38784(11) 0.20124(10) 0.0417(12) Uani 1 1 d . . . . .
H438 H 0.268165 0.376633 0.187715 0.050 Uiso 1 1 calc R U . . .
C439 C 0.3424(2) 0.37882(10) 0.20972(9) 0.0347(11) Uani 1 1 d . . . . .
C440 C 0.3743(2) 0.34857(10) 0.19838(9) 0.0350(11) Uani 1 1 d . . . . .
H440 H 0.357659 0.340936 0.183331 0.042 Uiso 1 1 calc R U . . .
C441 C 0.4775(2) 0.28319(10) 0.21237(9) 0.0338(11) Uani 1 1 d . . . . .
C442 C 0.4947(2) 0.25175(10) 0.20425(9) 0.0337(11) Uani 1 1 d . . . . .
C443 C 0.4889(2) 0.23695(10) 0.17904(9) 0.0315(10) Uani 1 1 d . . . . .
C444 C 0.5124(2) 0.20481(10) 0.18401(9) 0.0342(11) Uani 1 1 d . . . . .
C445 C 0.5207(2) 0.18031(10) 0.16282(10) 0.0355(11) Uani 1 1 d . . . . .
C446 C 0.5538(2) 0.10343(10) 0.15796(10) 0.0349(11) Uani 1 1 d . . . . .
H446 H 0.553836 0.098961 0.177620 0.042 Uiso 1 1 calc R U . . .
C447 C 0.5611(2) 0.07722(10) 0.13815(10) 0.0336(11) Uani 1 1 d . . . . .
C448 C 0.5581(2) 0.04873(10) 0.15241(10) 0.0343(11) Uani 1 1 d . . . . .
H448 H 0.549740 0.047657 0.172244 0.041 Uiso 1 1 calc R U . . .
C449 C 0.5675(2) 0.02206(10) 0.13689(10) 0.0355(11) Uani 1 1 d . . . . .
H449 H 0.565430 0.003046 0.146363 0.043 Uiso 1 1 calc R U . . .
C450 C 0.5800(2) 0.02352(11) 0.10739(10) 0.0396(12) Uani 1 1 d . . . . .
H450 H 0.586292 0.005523 0.097092 0.047 Uiso 1 1 calc R U . . .
C451 C 0.5832(2) 0.05169(10) 0.09323(10) 0.0378(11) Uani 1 1 d . . . . .
H451 H 0.591799 0.052412 0.073404 0.045 Uiso 1 1 calc R U . . .
C452 C 0.5736(2) 0.07930(10) 0.10818(10) 0.0361(11) Uani 1 1 d . . . . .
C453 C 0.4376(2) 0.18876(11) 0.30184(10) 0.0417(12) Uani 1 1 d . . . . .
C454 C 0.3838(2) 0.17897(11) 0.31393(10) 0.0391(12) Uani 1 1 d . . . . .
H454 H 0.345239 0.191195 0.311282 0.047 Uiso 1 1 calc R U . . .
C455 C 0.3876(2) 0.15110(11) 0.32984(10) 0.0418(12) Uani 1 1 d . . . . .
H455 H 0.351851 0.144884 0.338197 0.050 Uiso 1 1 calc R U . . .
C456 C 0.4455(2) 0.13244(12) 0.33325(10) 0.0421(12) Uani 1 1 d . . . . .
H456 H 0.448478 0.113574 0.343597 0.051 Uiso 1 1 calc R U . . .
C457 C 0.4983(2) 0.14238(11) 0.32104(10) 0.0386(11) Uani 1 1 d . . . . .
H457 H 0.536848 0.129998 0.323217 0.046 Uiso 1 1 calc R U . . .
C458 C 0.4945(2) 0.17025(11) 0.30577(9) 0.0363(11) Uani 1 1 d . . . . .
C459 C 0.5526(2) 0.17644(11) 0.29375(9) 0.0376(11) Uani 1 1 d . . . . .
H459 H 0.586379 0.160191 0.294377 0.045 Uiso 1 1 calc R U . . .
C460 C 0.6334(2) 0.23056(10) 0.27413(9) 0.0345(11) Uani 1 1 d . . . . .
C461 C 0.6948(2) 0.23844(10) 0.26752(9) 0.0335(11) Uani 1 1 d . . . . .
C462 C 0.7535(2) 0.21891(10) 0.26186(9) 0.0336(11) Uani 1 1 d . . . . .
C463 C 0.7982(2) 0.23875(10) 0.26020(9) 0.0332(10) Uani 1 1 d . . . . .
C464 C 0.8637(2) 0.22905(11) 0.25628(9) 0.0352(11) Uani 1 1 d . . . . .
C465 C 0.9996(2) 0.25279(11) 0.25784(10) 0.0370(11) Uani 1 1 d . . . . .
H465 H 0.982916 0.269920 0.268728 0.044 Uiso 1 1 calc R U . . .
C466 C 1.0657(2) 0.24643(10) 0.25276(10) 0.0340(11) Uani 1 1 d . . . . .
C467 C 1.0962(2) 0.26585(11) 0.26634(9) 0.0381(11) Uani 1 1 d . . . . .
H467 H 1.073349 0.281479 0.277638 0.046 Uiso 1 1 calc R U . . .
C468 C 1.1602(2) 0.26214(10) 0.26321(9) 0.0365(11) Uani 1 1 d . . . . .
H468 H 1.180378 0.275010 0.272492 0.044 Uiso 1 1 calc R U . . .
C469 C 1.1938(2) 0.23896(10) 0.24604(10) 0.0360(11) Uani 1 1 d . . . . .
H469 H 1.236724 0.236471 0.243755 0.043 Uiso 1 1 calc R U . . .
C470 C 1.1642(2) 0.21934(11) 0.23215(10) 0.0362(11) Uani 1 1 d . . . . .
H470 H 1.187140 0.203935 0.220642 0.043 Uiso 1 1 calc R U . . .
C471 C 1.0992(2) 0.22311(10) 0.23575(9) 0.0356(11) Uani 1 1 d . . . . .
C472 C 0.7663(2) 0.15796(11) -0.12836(10) 0.0374(11) Uani 1 1 d . . . . .
C473 C 0.7769(2) 0.16644(11) -0.15709(9) 0.0367(11) Uani 1 1 d . . . . .
H473 H 0.751236 0.183418 -0.165129 0.044 Uiso 1 1 calc R U . . .
C474 C 0.8257(2) 0.14969(11) -0.17396(10) 0.0397(12) Uani 1 1 d . . . . .
H474 H 0.832842 0.155590 -0.193183 0.048 Uiso 1 1 calc R U . . .
C475 C 0.8637(2) 0.12419(11) -0.16212(10) 0.0374(11) Uani 1 1 d . . . . .
H475 H 0.896224 0.112926 -0.173419 0.045 Uiso 1 1 calc R U . . .
C476 C 0.8531(2) 0.11550(11) -0.13349(10) 0.0390(12) Uani 1 1 d . . . . .
H476 H 0.878679 0.098408 -0.125560 0.047 Uiso 1 1 calc R U . . .
C477 C 0.8046(2) 0.13224(11) -0.11659(9) 0.0355(11) Uani 1 1 d . . . . .
C478 C 0.8007(2) 0.12196(11) -0.08562(10) 0.0370(11) Uani 1 1 d . . . . .
H478 H 0.834201 0.107967 -0.079071 0.044 Uiso 1 1 calc R U . . .
C479 C 0.7116(2) 0.12529(10) -0.02551(10) 0.0354(11) Uani 1 1 d . . . . .
C480 C 0.7124(2) 0.11389(10) 0.00525(10) 0.0353(11) Uani 1 1 d . . . . .
C481 C 0.7601(2) 0.09805(10) 0.02224(10) 0.0341(10) Uani 1 1 d . . . . .
C482 C 0.7306(2) 0.09012(10) 0.04918(10) 0.0352(11) Uani 1 1 d . . . . .
C483 C 0.7584(2) 0.07649(10) 0.07619(10) 0.0356(11) Uani 1 1 d . . . . .
C484 C 0.7328(2) 0.04368(10) 0.13951(10) 0.0372(11) Uani 1 1 d . . . . .
H484 H 0.691070 0.043833 0.137963 0.045 Uiso 1 1 calc R U . . .
C485 C 0.7581(2) 0.02895(10) 0.16596(10) 0.0365(11) Uani 1 1 d . . . . .
C486 C 0.7195(2) 0.01338(10) 0.18398(10) 0.0373(11) Uani 1 1 d . . . . .
H486 H 0.681157 0.011567 0.178198 0.045 Uiso 1 1 calc R U . . .
C487 C 0.7367(2) 0.00061(10) 0.21011(10) 0.0377(11) Uani 1 1 d . . . . .
H487 H 0.710616 -0.010030 0.221805 0.045 Uiso 1 1 calc R U . . .
C488 C 0.7933(2) 0.00377(10) 0.21885(10) 0.0377(11) Uani 1 1 d . . . . .
H488 H 0.805164 -0.004541 0.236639 0.045 Uiso 1 1 calc R U . . .
C489 C 0.8326(2) 0.01943(10) 0.20102(10) 0.0370(11) Uani 1 1 d . . . . .
H489 H 0.870704 0.021371 0.207008 0.044 Uiso 1 1 calc R U . . .
C490 C 0.8154(2) 0.03213(10) 0.17443(10) 0.0362(11) Uani 1 1 d . . . . .
C491 C 0.5298(2) 0.05759(10) 0.02188(10) 0.0381(12) Uani 1 1 d . . . . .
C492 C 0.5310(2) 0.02601(11) 0.02029(11) 0.0442(12) Uani 1 1 d . . . . .
H492 H 0.558053 0.014718 0.006620 0.053 Uiso 1 1 calc R U . . .
C493 C 0.4925(3) 0.01107(12) 0.03877(11) 0.0464(13) Uani 1 1 d . . . . .
H493 H 0.494057 -0.010148 0.037600 0.056 Uiso 1 1 calc R U . . .
C494 C 0.4514(2) 0.02775(11) 0.05905(10) 0.0413(12) Uani 1 1 d . . . . .
H494 H 0.425122 0.017804 0.071315 0.050 Uiso 1 1 calc R U . . .
C495 C 0.4498(2) 0.05905(11) 0.06093(10) 0.0390(12) Uani 1 1 d . . . . .
H495 H 0.422619 0.070209 0.074650 0.047 Uiso 1 1 calc R U . . .
C496 C 0.4884(2) 0.07406(10) 0.04248(10) 0.0360(11) Uani 1 1 d . . . . .
C497 C 0.4858(2) 0.10588(10) 0.04718(10) 0.0359(11) Uani 1 1 d . . . . .
H497 H 0.457148 0.114587 0.061655 0.043 Uiso 1 1 calc R U . . .
C498 C 0.5172(2) 0.17496(10) 0.02702(9) 0.0326(10) Uani 1 1 d . . . . .
C499 C 0.5054(2) 0.20539(10) 0.03438(9) 0.0349(11) Uani 1 1 d . . . . .
C500 C 0.4910(2) 0.21990(10) 0.06108(10) 0.0351(11) Uani 1 1 d . . . . .
C501 C 0.4862(2) 0.25204(10) 0.05524(9) 0.0325(10) Uani 1 1 d . . . . .
C502 C 0.4720(2) 0.27821(10) 0.07571(9) 0.0340(11) Uani 1 1 d . . . . .
C503 C 0.4275(2) 0.35377(10) 0.08300(10) 0.0366(11) Uani 1 1 d . . . . .
H503 H 0.421984 0.358505 0.063683 0.044 Uiso 1 1 calc R U . . .
C504 C 0.4098(2) 0.37966(10) 0.10332(9) 0.0342(11) Uani 1 1 d . . . . .
C505 C 0.3748(2) 0.40740(10) 0.09284(10) 0.0393(12) Uani 1 1 d . . . . .
H505 H 0.362363 0.408623 0.074290 0.047 Uiso 1 1 calc R U . . .
C506 C 0.3585(2) 0.43303(11) 0.10983(11) 0.0442(13) Uani 1 1 d . . . . .
H506 H 0.335293 0.451347 0.102706 0.053 Uiso 1 1 calc R U . . .
C507 C 0.3771(2) 0.43123(11) 0.13764(10) 0.0452(13) Uani 1 1 d . . . . .
H507 H 0.366127 0.448257 0.149236 0.054 Uiso 1 1 calc R U . . .
C508 C 0.4122(2) 0.40374(10) 0.14791(10) 0.0378(11) Uani 1 1 d . . . . .
H508 H 0.425104 0.402632 0.166371 0.045 Uiso 1 1 calc R U . . .
C509 C 0.4284(2) 0.37787(10) 0.13102(10) 0.0348(11) Uani 1 1 d . . . . .
C510 C 0.3910(2) 0.26656(11) -0.05762(10) 0.0407(12) Uani 1 1 d . . . . .
C511 C 0.3314(2) 0.27252(12) -0.06692(11) 0.0469(13) Uani 1 1 d . . . . .
H511 H 0.304879 0.258605 -0.062013 0.056 Uiso 1 1 calc R U . . .
C512 C 0.3117(3) 0.29921(11) -0.08350(11) 0.0468(13) Uani 1 1 d . . . . .
H512 H 0.272246 0.302968 -0.089944 0.056 Uiso 1 1 calc R U . . .
C513 C 0.3507(2) 0.32020(12) -0.09044(11) 0.0462(13) Uani 1 1 d . . . . .
H513 H 0.337168 0.338287 -0.101186 0.055 Uiso 1 1 calc R U . . .
C514 C 0.4092(2) 0.31433(11) -0.08149(10) 0.0428(12) Uani 1 1 d . . . . .
H514 H 0.435591 0.328325 -0.086390 0.051 Uiso 1 1 calc R U . . .
C515 C 0.4295(2) 0.28751(11) -0.06508(10) 0.0367(11) Uani 1 1 d . . . . .
C516 C 0.4945(2) 0.27994(11) -0.05863(10) 0.0391(12) Uani 1 1 d . . . . .
H516 H 0.515679 0.296235 -0.062872 0.047 Uiso 1 1 calc R U . . .
C517 C 0.6213(2) 0.23040(11) -0.04646(9) 0.0356(11) Uani 1 1 d . . . . .
C518 C 0.6878(2) 0.22699(10) -0.04893(9) 0.0338(11) Uani 1 1 d . . . . .
C519 C 0.7265(2) 0.24960(11) -0.05033(9) 0.0341(11) Uani 1 1 d . . . . .
C520 C 0.7884(2) 0.23335(10) -0.05516(9) 0.0344(11) Uani 1 1 d . . . . .
C521 C 0.8464(2) 0.24692(10) -0.05665(9) 0.0334(10) Uani 1 1 d . . . . .
C522 C 0.9993(2) 0.23047(10) -0.07302(9) 0.0342(11) Uani 1 1 d . . . . .
H522 H 1.000185 0.211219 -0.080564 0.041 Uiso 1 1 calc R U . . .
C523 C 1.0594(2) 0.24108(11) -0.07575(10) 0.0367(11) Uani 1 1 d . . . . .
C524 C 1.1077(2) 0.22416(11) -0.09285(9) 0.0331(10) Uani 1 1 d . . . . .
H524 H 1.101394 0.206854 -0.101936 0.040 Uiso 1 1 calc R U . . .
C525 C 1.1651(2) 0.23295(10) -0.09642(9) 0.0355(11) Uani 1 1 d . . . . .
H525 H 1.196991 0.221546 -0.107948 0.043 Uiso 1 1 calc R U . . .
C526 C 1.1750(2) 0.25829(11) -0.08308(10) 0.0407(12) Uani 1 1 d . . . . .
H526 H 1.213518 0.264170 -0.085657 0.049 Uiso 1 1 calc R U . . .
C527 C 1.1272(2) 0.27533(11) -0.06558(10) 0.0359(11) Uani 1 1 d . . . . .
H527 H 1.134148 0.292435 -0.056383 0.043 Uiso 1 1 calc R U . . .
C528 C 1.0693(2) 0.26683(10) -0.06183(10) 0.0343(10) Uani 1 1 d . . . . .
C529 C 0.7410(2) 0.42300(11) 0.24160(10) 0.0397(12) Uani 1 1 d . . . . .
C530 C 0.7321(3) 0.44331(11) 0.26694(10) 0.0471(13) Uani 1 1 d . . . . .
H53A H 0.770574 0.449297 0.269922 0.071 Uiso 1 1 calc R U . . .
H53B H 0.718360 0.432091 0.283735 0.071 Uiso 1 1 calc R U . . .
H53C H 0.701563 0.461525 0.263400 0.071 Uiso 1 1 calc R U . . .
C531 C 0.6720(2) 0.47675(11) 0.12143(11) 0.0429(12) Uani 1 1 d . . . . .
C532 C 0.6629(3) 0.51155(10) 0.11601(11) 0.0455(13) Uani 1 1 d . . . . .
H53D H 0.670954 0.521114 0.132874 0.068 Uiso 1 1 calc R U . . .
H53E H 0.621058 0.519375 0.111542 0.068 Uiso 1 1 calc R U . . .
H53F H 0.690920 0.516260 0.100189 0.068 Uiso 1 1 calc R U . . .
C533 C 0.7835(2) 0.29290(10) 0.19389(9) 0.0353(11) Uani 1 1 d . . . . .
C534 C 0.7958(2) 0.26029(10) 0.18374(10) 0.0372(11) Uani 1 1 d . . . . .
H53G H 0.773850 0.259556 0.167094 0.056 Uiso 1 1 calc R U . . .
H53H H 0.782109 0.246711 0.198710 0.056 Uiso 1 1 calc R U . . .
H53I H 0.839433 0.253757 0.178920 0.056 Uiso 1 1 calc R U . . .
C535 C 0.7510(2) 0.35026(10) 0.07369(10) 0.0360(11) Uani 1 1 d . . . . .
C536 C 0.7680(2) 0.32049(10) 0.05813(10) 0.0387(11) Uani 1 1 d . . . . .
H53J H 0.793233 0.323616 0.040802 0.058 Uiso 1 1 calc R U . . .
H53K H 0.730986 0.314064 0.053458 0.058 Uiso 1 1 calc R U . . .
H53L H 0.790565 0.304736 0.070183 0.058 Uiso 1 1 calc R U . . .
C537 C 0.9038(2) 0.05342(11) -0.03845(10) 0.0410(12) Uani 1 1 d . . . . .
C538 C 0.9151(2) 0.03251(11) -0.06268(10) 0.0464(13) Uani 1 1 d . . . . .
H53M H 0.915038 0.011580 -0.055563 0.070 Uiso 1 1 calc R U . . .
H53N H 0.954623 0.033711 -0.072682 0.070 Uiso 1 1 calc R U . . .
H53O H 0.883198 0.038599 -0.075581 0.070 Uiso 1 1 calc R U . . .
C539 C 0.9019(2) -0.00596(11) 0.08160(11) 0.0417(12) Uani 1 1 d . . . . .
C540 C 0.9178(2) -0.04152(11) 0.08449(11) 0.0465(13) Uani 1 1 d . . . . .
H54A H 0.955167 -0.047656 0.094059 0.070 Uiso 1 1 calc R U . . .
H54B H 0.923755 -0.049979 0.065744 0.070 Uiso 1 1 calc R U . . .
H54C H 0.884570 -0.049166 0.095458 0.070 Uiso 1 1 calc R U . . .
C541 C 0.8294(2) 0.18015(10) 0.01079(9) 0.0339(10) Uani 1 1 d . . . . .
C542 C 0.8110(2) 0.21275(10) 0.02098(10) 0.0359(11) Uani 1 1 d . . . . .
H54D H 0.807116 0.212282 0.041591 0.054 Uiso 1 1 calc R U . . .
H54E H 0.772055 0.222224 0.013925 0.054 Uiso 1 1 calc R U . . .
H54F H 0.842045 0.224545 0.013933 0.054 Uiso 1 1 calc R U . . .
C543 C 0.8620(2) 0.12000(10) 0.12964(9) 0.0355(11) Uani 1 1 d . . . . .
C544 C 0.8533(2) 0.15105(10) 0.14426(10) 0.0373(11) Uani 1 1 d . . . . .
H54G H 0.890868 0.152727 0.152363 0.056 Uiso 1 1 calc R U . . .
H54H H 0.820248 0.152112 0.159219 0.056 Uiso 1 1 calc R U . . .
H54I H 0.843267 0.167765 0.130366 0.056 Uiso 1 1 calc R U . . .
C545 C 0.3812(2) 0.15800(10) 0.10911(9) 0.0325(10) Uani 1 1 d . . . . .
C546 C 0.3317(2) 0.13957(10) 0.10672(10) 0.0337(10) Uani 1 1 d . . . . .
H54J H 0.291876 0.152896 0.109137 0.051 Uiso 1 1 calc R U . . .
H54K H 0.334579 0.123244 0.121338 0.051 Uiso 1 1 calc R U . . .
H54L H 0.336844 0.130737 0.088156 0.051 Uiso 1 1 calc R U . . .
C547 C 0.3220(2) 0.28875(10) 0.15167(10) 0.0364(11) Uani 1 1 d . . . . .
C548 C 0.2617(2) 0.29860(11) 0.16936(10) 0.0365(11) Uani 1 1 d . . . . .
H54M H 0.237496 0.316188 0.159999 0.055 Uiso 1 1 calc R U . . .
H54N H 0.269857 0.304131 0.188000 0.055 Uiso 1 1 calc R U . . .
H54O H 0.239329 0.281777 0.171358 0.055 Uiso 1 1 calc R U . . .
C549 C 0.6554(2) 0.16763(10) 0.08863(9) 0.0332(10) Uani 1 1 d . . . . .
C550 C 0.7237(2) 0.16851(11) 0.08079(10) 0.0381(11) Uani 1 1 d . . . . .
H55A H 0.745926 0.147892 0.077128 0.057 Uiso 1 1 calc R U . . .
H55B H 0.740473 0.176520 0.096399 0.057 Uiso 1 1 calc R U . . .
H55C H 0.727813 0.181657 0.063903 0.057 Uiso 1 1 calc R U . . .
C551 C 0.5945(2) 0.29935(10) 0.13649(9) 0.0335(10) Uani 1 1 d . . . . .
C552 C 0.6613(2) 0.30344(11) 0.13631(10) 0.0361(11) Uani 1 1 d . . . . .
H55D H 0.687059 0.283725 0.140265 0.054 Uiso 1 1 calc R U . . .
H55E H 0.664485 0.317614 0.150741 0.054 Uiso 1 1 calc R U . . .
H55F H 0.674470 0.311572 0.117800 0.054 Uiso 1 1 calc R U . . .
C553 C 1.2343(2) 0.31179(10) 0.10060(9) 0.0330(10) Uani 1 1 d . . . . .
C554 C 1.2757(2) 0.33511(10) 0.09487(10) 0.0383(11) Uani 1 1 d . . . . .
H55G H 1.292958 0.338384 0.112303 0.057 Uiso 1 1 calc R U . . .
H55H H 1.252244 0.354362 0.087943 0.057 Uiso 1 1 calc R U . . .
H55I H 1.308579 0.327555 0.080689 0.057 Uiso 1 1 calc R U . . .
C555 C 1.2880(2) 0.18811(10) 0.04686(9) 0.0366(11) Uani 1 1 d . . . . .
C556 C 1.3524(2) 0.17260(10) 0.03743(9) 0.0337(10) Uani 1 1 d . . . . .
H55J H 1.354038 0.150662 0.036541 0.051 Uiso 1 1 calc R U . . .
H55K H 1.380250 0.176300 0.050903 0.051 Uiso 1 1 calc R U . . .
H55L H 1.364400 0.180858 0.018788 0.051 Uiso 1 1 calc R U . . .
C557 C 0.9572(2) 0.30784(10) 0.11679(9) 0.0346(11) Uani 1 1 d . . . . .
C558 C 0.8882(2) 0.30896(11) 0.11889(10) 0.0364(11) Uani 1 1 d . . . . .
H55M H 0.867548 0.329476 0.113517 0.055 Uiso 1 1 calc R U . . .
H55N H 0.874217 0.303786 0.138271 0.055 Uiso 1 1 calc R U . . .
H55O H 0.878871 0.294322 0.106230 0.055 Uiso 1 1 calc R U . . .
C559 C 1.0149(2) 0.17721(10) 0.06760(9) 0.0341(11) Uani 1 1 d . . . . .
C560 C 0.9499(2) 0.16983(10) 0.07243(10) 0.0349(11) Uani 1 1 d . . . . .
H56A H 0.952566 0.148086 0.077168 0.052 Uiso 1 1 calc R U . . .
H56B H 0.928881 0.175100 0.055256 0.052 Uiso 1 1 calc R U . . .
H56C H 0.927312 0.181673 0.087919 0.052 Uiso 1 1 calc R U . . .
C561 C 0.8968(2) 0.32800(11) -0.10680(10) 0.0416(12) Uani 1 1 d . . . . .
C562 C 0.9242(2) 0.34729(12) -0.13032(10) 0.0443(12) Uani 1 1 d . . . . .
H56D H 0.899167 0.349885 -0.146310 0.066 Uiso 1 1 calc R U . . .
H56E H 0.965447 0.337030 -0.136350 0.066 Uiso 1 1 calc R U . . .
H56F H 0.925569 0.367262 -0.123303 0.066 Uiso 1 1 calc R U . . .
C563 C 0.6181(2) 0.33294(11) -0.08733(10) 0.0388(11) Uani 1 1 d . . . . .
C564 C 0.5796(2) 0.34239(11) -0.11263(10) 0.0410(12) Uani 1 1 d . . . . .
H56G H 0.536450 0.345264 -0.106127 0.061 Uiso 1 1 calc R U . . .
H56H H 0.589105 0.326427 -0.126420 0.061 Uiso 1 1 calc R U . . .
H56I H 0.588836 0.361454 -0.121384 0.061 Uiso 1 1 calc R U . . .
C565 C 0.9237(2) 0.27885(10) 0.01617(10) 0.0353(11) Uani 1 1 d . . . . .
C566 C 0.9375(2) 0.26423(10) 0.04535(9) 0.0358(11) Uani 1 1 d . . . . .
H56J H 0.944015 0.279838 0.057714 0.054 Uiso 1 1 calc R U . . .
H56K H 0.974139 0.248450 0.043491 0.054 Uiso 1 1 calc R U . . .
H56L H 0.903266 0.255108 0.053425 0.054 Uiso 1 1 calc R U . . .
C567 C 0.6472(2) 0.27066(10) 0.03113(10) 0.0362(11) Uani 1 1 d . . . . .
C568 C 0.6493(2) 0.25581(11) 0.06140(9) 0.0384(11) Uani 1 1 d . . . . .
H56M H 0.675454 0.265233 0.072075 0.058 Uiso 1 1 calc R U . . .
H56N H 0.665460 0.233972 0.060315 0.058 Uiso 1 1 calc R U . . .
H56O H 0.608224 0.258903 0.070843 0.058 Uiso 1 1 calc R U . . .
C569 C 0.7277(2) 0.12872(10) 0.30476(10) 0.0378(11) Uani 1 1 d . . . . .
C570 C 0.7033(2) 0.11782(11) 0.33325(10) 0.0418(12) Uani 1 1 d . . . . .
H57A H 0.730324 0.120589 0.347473 0.063 Uiso 1 1 calc R U . . .
H57B H 0.701213 0.096226 0.332745 0.063 Uiso 1 1 calc R U . . .
H57C H 0.662695 0.129589 0.338015 0.063 Uiso 1 1 calc R U . . .
C571 C 0.9917(2) 0.15204(11) 0.29486(10) 0.0379(11) Uani 1 1 d . . . . .
C572 C 1.0389(2) 0.13877(11) 0.31605(10) 0.0407(12) Uani 1 1 d . . . . .
H57D H 1.060669 0.118770 0.310097 0.061 Uiso 1 1 calc R U . . .
H57E H 1.018116 0.136675 0.334782 0.061 Uiso 1 1 calc R U . . .
H57F H 1.067846 0.152464 0.316676 0.061 Uiso 1 1 calc R U . . .
C573 C 0.6899(2) 0.19443(10) 0.18952(9) 0.0343(10) Uani 1 1 d . . . . .
C574 C 0.6729(2) 0.21107(10) 0.16107(9) 0.0371(11) Uani 1 1 d . . . . .
H57G H 0.629864 0.211575 0.158887 0.056 Uiso 1 1 calc R U . . .
H57H H 0.697636 0.200201 0.145542 0.056 Uiso 1 1 calc R U . . .
H57I H 0.680402 0.231911 0.160860 0.056 Uiso 1 1 calc R U . . .
C575 C 0.9653(2) 0.20388(11) 0.17262(9) 0.0356(11) Uani 1 1 d . . . . .
C576 C 0.9596(2) 0.21740(11) 0.14250(9) 0.0381(11) Uani 1 1 d . . . . .
H57J H 0.917774 0.218962 0.137613 0.057 Uiso 1 1 calc R U . . .
H57K H 0.987158 0.204177 0.129380 0.057 Uiso 1 1 calc R U . . .
H57L H 0.970198 0.237668 0.141294 0.057 Uiso 1 1 calc R U . . .
C577 C 1.1670(2) -0.00959(11) 0.13709(12) 0.0504(14) Uani 1 1 d . . . . .
C578 C 1.1936(3) -0.04456(11) 0.13129(12) 0.0535(15) Uani 1 1 d . . . . .
H57M H 1.218429 -0.053568 0.146503 0.080 Uiso 1 1 calc R U . . .
H57N H 1.218586 -0.046087 0.113353 0.080 Uiso 1 1 calc R U . . .
H57O H 1.160034 -0.055465 0.130458 0.080 Uiso 1 1 calc R U . . .
C579 C 1.3119(2) 0.06665(11) 0.13805(10) 0.0391(11) Uani 1 1 d . . . . .
C580 C 1.3821(2) 0.05272(11) 0.13613(11) 0.0421(12) Uani 1 1 d . . . . .
H58A H 1.404757 0.068261 0.140522 0.063 Uiso 1 1 calc R U . . .
H58B H 1.395318 0.045856 0.117064 0.063 Uiso 1 1 calc R U . . .
H58C H 1.389763 0.035418 0.149633 0.063 Uiso 1 1 calc R U . . .
C581 C 1.1825(2) 0.04919(11) 0.23102(11) 0.0475(13) Uani 1 1 d . . . . .
C582 C 1.2089(3) 0.03813(13) 0.25992(11) 0.0568(15) Uani 1 1 d . . . . .
H58D H 1.240736 0.049420 0.263168 0.085 Uiso 1 1 calc R U . . .
H58E H 1.226143 0.016348 0.259508 0.085 Uiso 1 1 calc R U . . .
H58F H 1.176445 0.041719 0.275115 0.085 Uiso 1 1 calc R U . . .
C583 C 0.9788(2) 0.44166(11) -0.05446(10) 0.0431(12) Uani 1 1 d . . . . .
C584 C 0.9900(3) 0.46135(12) -0.08038(11) 0.0493(14) Uani 1 1 d . . . . .
H58G H 1.030806 0.454100 -0.089204 0.074 Uiso 1 1 calc R U . . .
H58H H 0.986458 0.482456 -0.075046 0.074 Uiso 1 1 calc R U . . .
H58I H 0.959934 0.460286 -0.093692 0.074 Uiso 1 1 calc R U . . .
C585 C 0.9062(3) 0.50000(12) 0.04274(12) 0.0529(14) Uani 1 1 d . . . . .
C586 C 0.8821(3) 0.53385(12) 0.04572(12) 0.0593(16) Uani 1 1 d . . . . .
H58J H 0.862250 0.537432 0.064659 0.089 Uiso 1 1 calc R U . . .
H58K H 0.852787 0.541008 0.031767 0.089 Uiso 1 1 calc R U . . .
H58L H 0.915857 0.544922 0.042643 0.089 Uiso 1 1 calc R U . . .
C587 C 1.1431(3) 0.41293(12) 0.03637(12) 0.0551(15) Uani 1 1 d . . . . .
C588 C 1.2097(2) 0.41017(12) 0.04128(12) 0.0512(14) Uani 1 1 d . . . . .
H58P H 1.213139 0.419564 0.058952 0.077 Uiso 1 1 calc R U . . .
H58Q H 1.230069 0.420527 0.025689 0.077 Uiso 1 1 calc R U . . .
H58R H 1.228888 0.388635 0.042355 0.077 Uiso 1 1 calc R U . . .
C589 C 0.5409(2) 0.37012(11) 0.30512(11) 0.0469(13) Uani 1 1 d . . . . .
C590 C 0.5607(2) 0.40103(11) 0.31038(11) 0.0489(13) Uani 1 1 d . . . . .
H59A H 0.578461 0.409046 0.292721 0.073 Uiso 1 1 calc R U . . .
H59B H 0.590795 0.397575 0.324353 0.073 Uiso 1 1 calc R U . . .
H59C H 0.525186 0.415718 0.317360 0.088 Uiso 1 1 calc R U . . .
C591 C 0.3596(2) 0.31050(12) 0.26722(10) 0.0441(12) Uani 1 1 d . . . . .
C592 C 0.2915(2) 0.31745(12) 0.26190(12) 0.0495(13) Uani 1 1 d . . . . .
H59D H 0.277290 0.339517 0.260822 0.074 Uiso 1 1 calc R U . . .
H59E H 0.268234 0.308438 0.277352 0.074 Uiso 1 1 calc R U . . .
H59F H 0.285964 0.308797 0.244144 0.074 Uiso 1 1 calc R U . . .
C593 C 0.6401(2) 0.10999(11) -0.12288(11) 0.0451(13) Uani 1 1 d . . . . .
C594 C 0.6397(2) 0.12732(12) -0.15094(10) 0.0458(13) Uani 1 1 d . . . . .
H59G H 0.643500 0.113052 -0.166094 0.069 Uiso 1 1 calc R U . . .
H59H H 0.673737 0.138206 -0.153211 0.069 Uiso 1 1 calc R U . . .
H59I H 0.601475 0.141953 -0.151709 0.069 Uiso 1 1 calc R U . . .
C595 C 0.4196(2) 0.14756(11) -0.03221(9) 0.0344(11) Uani 1 1 d . . . . .
C596 C 0.3632(2) 0.13609(11) -0.04057(10) 0.0391(11) Uani 1 1 d . . . . .
H59J H 0.361111 0.138677 -0.060983 0.059 Uiso 1 1 calc R U . . .
H59K H 0.326470 0.147834 -0.031065 0.059 Uiso 1 1 calc R U . . .
H59L H 0.366337 0.114519 -0.034946 0.059 Uiso 1 1 calc R U . . .
C597 C 0.5289(2) 0.20841(11) -0.10697(10) 0.0410(12) Uani 1 1 d . . . . .
C598 C 0.5122(2) 0.22515(13) -0.13421(11) 0.0502(14) Uani 1 1 d . . . . .
H59M H 0.487798 0.213788 -0.144018 0.075 Uiso 1 1 calc R U . . .
H59N H 0.549166 0.227104 -0.146084 0.075 Uiso 1 1 calc R U . . .
H59O H 0.488655 0.245425 -0.130249 0.075 Uiso 1 1 calc R U . . .
Dy1 Dy -0.05565(2) 0.07052(2) 0.58892(2) 0.03843(7) Uani 1 1 d . . . . .
Dy2 Dy -0.03513(2) 0.09070(2) 0.50659(2) 0.03863(7) Uani 1 1 d . . . . .
Dy3 Dy 0.10096(2) 0.04137(2) 0.54555(2) 0.03875(7) Uani 1 1 d . . . . .
Dy4 Dy -0.22884(2) 0.39887(2) 0.68852(2) 0.03971(7) Uani 1 1 d . . . . .
Dy5 Dy -0.14897(2) 0.45947(2) 0.64335(2) 0.03989(7) Uani 1 1 d . . . . .
Dy6 Dy -0.26129(2) 0.41505(2) 0.60920(2) 0.03871(7) Uani 1 1 d . . . . .
Dy7 Dy 0.50643(2) 0.18628(2) 0.71587(2) 0.03854(7) Uani 1 1 d . . . . .
Dy8 Dy 0.42863(2) 0.26291(2) 0.75064(2) 0.03958(7) Uani 1 1 d . . . . .
Dy9 Dy 0.36337(2) 0.18966(2) 0.77065(2) 0.03952(7) Uani 1 1 d . . . . .
Dy10 Dy 0.43030(2) 0.28741(2) 0.40797(2) 0.03900(7) Uani 1 1 d . . . . .
Dy11 Dy 0.28386(2) 0.34966(2) 0.39305(2) 0.04001(7) Uani 1 1 d . . . . .
Dy12 Dy 0.41076(2) 0.36859(2) 0.43856(2) 0.03891(7) Uani 1 1 d . . . . .
Dy13 Dy 0.25184(2) 0.12308(2) 0.49330(2) 0.03843(7) Uani 1 1 d . . . . .
Dy14 Dy 0.21289(2) 0.17076(2) 0.42522(2) 0.03889(7) Uani 1 1 d . . . . .
Dy15 Dy 0.14351(2) 0.25768(2) 0.42750(2) 0.03884(7) Uani 1 1 d . . . . .
Dy16 Dy 0.37908(2) 0.12426(2) 0.64411(2) 0.03806(7) Uani 1 1 d . . . . .
Dy17 Dy 0.25318(2) 0.08076(2) 0.67517(2) 0.03874(7) Uani 1 1 d . . . . .
Dy18 Dy 0.08481(2) 0.11304(2) 0.66730(2) 0.03797(7) Uani 1 1 d . . . . .
Dy19 Dy 0.12334(2) 0.26023(2) 0.74995(2) 0.03909(7) Uani 1 1 d . . . . .
Dy20 Dy 0.08977(2) 0.34837(2) 0.75276(2) 0.04060(7) Uani 1 1 d . . . . .
Dy21 Dy 0.07898(2) 0.39786(2) 0.68365(2) 0.03970(7) Uani 1 1 d . . . . .
Dy22 Dy 0.21385(2) 0.41272(2) 0.52104(2) 0.03806(7) Uani 1 1 d . . . . .
Dy23 Dy 0.04796(2) 0.43769(2) 0.50083(2) 0.03822(7) Uani 1 1 d . . . . .
Dy24 Dy -0.07153(2) 0.38731(2) 0.51931(2) 0.03774(7) Uani 1 1 d . . . . .
Dy25 Dy 0.42063(2) 0.31913(2) 0.63693(2) 0.03834(7) Uani 1 1 d . . . . .
Dy26 Dy 0.53031(2) 0.28238(2) 0.57663(2) 0.03807(7) Uani 1 1 d . . . . .
Dy27 Dy 0.47802(2) 0.23868(2) 0.52008(2) 0.03775(7) Uani 1 1 d . . . . .
Dy28 Dy -0.16882(2) 0.26990(2) 0.66462(2) 0.03743(7) Uani 1 1 d . . . . .
Dy29 Dy -0.22902(2) 0.23900(2) 0.60214(2) 0.03708(6) Uani 1 1 d . . . . .
Dy30 Dy -0.13129(2) 0.21669(2) 0.53394(2) 0.03748(7) Uani 1 1 d . . . . .
Dy31 Dy 1.08288(2) 0.04197(2) 0.17981(2) 0.04177(7) Uani 1 1 d . . . . .
Dy32 Dy 1.18072(2) 0.06032(2) 0.10958(2) 0.04127(7) Uani 1 1 d . . . . .
Dy33 Dy 1.19150(2) 0.10149(2) 0.17948(2) 0.03993(7) Uani 1 1 d . . . . .
Dy34 Dy 1.04743(2) 0.38929(2) -0.00793(2) 0.04230(7) Uani 1 1 d . . . . .
Dy35 Dy 0.88716(2) 0.44022(2) 0.00421(2) 0.04260(7) Uani 1 1 d . . . . .
Dy36 Dy 1.00063(2) 0.43019(2) 0.06449(2) 0.04376(7) Uani 1 1 d . . . . .
Dy37 Dy 0.60814(2) 0.30053(2) 0.29846(2) 0.04109(7) Uani 1 1 d . . . . .
Dy38 Dy 0.47682(2) 0.33962(2) 0.25080(2) 0.04138(7) Uani 1 1 d . . . . .
Dy39 Dy 0.48891(2) 0.25175(2) 0.27616(2) 0.04053(7) Uani 1 1 d . . . . .
Dy40 Dy 0.65129(2) 0.16530(2) -0.07616(2) 0.04101(7) Uani 1 1 d . . . . .
Dy41 Dy 0.56457(2) 0.12072(2) -0.01508(2) 0.04094(7) Uani 1 1 d . . . . .
Dy42 Dy 0.49754(2) 0.20438(2) -0.03843(2) 0.04052(7) Uani 1 1 d . . . . .
Dy43 Dy 0.77315(2) 0.35106(2) 0.21881(2) 0.04138(7) Uani 1 1 d . . . . .
Dy44 Dy 0.72227(2) 0.42113(2) 0.17015(2) 0.04239(7) Uani 1 1 d . . . . .
Dy45 Dy 0.70786(2) 0.41090(2) 0.09132(2) 0.04107(7) Uani 1 1 d . . . . .
Dy46 Dy 0.87099(2) 0.12280(2) -0.01669(2) 0.04005(7) Uani 1 1 d . . . . .
Dy47 Dy 0.88958(2) 0.05189(2) 0.03201(2) 0.04161(7) Uani 1 1 d . . . . .
Dy48 Dy 0.87507(2) 0.05879(2) 0.11193(2) 0.04031(7) Uani 1 1 d . . . . .
Dy49 Dy 0.46835(2) 0.30094(2) 0.13867(2) 0.03899(7) Uani 1 1 d . . . . .
Dy50 Dy 0.42052(2) 0.22746(2) 0.12327(2) 0.03855(7) Uani 1 1 d . . . . .
Dy51 Dy 0.53462(2) 0.15743(2) 0.09970(2) 0.03892(7) Uani 1 1 d . . . . .
Dy52 Dy 1.08271(2) 0.31159(2) 0.11805(2) 0.03975(7) Uani 1 1 d . . . . .
Dy53 Dy 1.19219(2) 0.24813(2) 0.08090(2) 0.03922(7) Uani 1 1 d . . . . .
Dy54 Dy 1.13996(2) 0.17915(2) 0.05283(2) 0.03914(7) Uani 1 1 d . . . . .
Dy55 Dy 0.92087(2) 0.29784(2) -0.04209(2) 0.04035(7) Uani 1 1 d . . . . .
Dy56 Dy 0.76114(2) 0.31796(2) -0.06847(2) 0.04112(7) Uani 1 1 d . . . . .
Dy57 Dy 0.62192(2) 0.30309(2) -0.02105(2) 0.04003(7) Uani 1 1 d . . . . .
Dy58 Dy 0.69694(2) 0.16064(2) 0.24122(2) 0.03970(7) Uani 1 1 d . . . . .
Dy59 Dy 0.84918(2) 0.15511(2) 0.27186(2) 0.04030(7) Uani 1 1 d . . . . .
Dy60 Dy 0.98527(2) 0.18307(2) 0.22907(2) 0.03976(7) Uani 1 1 d . . . . .
N1 N -0.00408(17) 0.06975(8) 0.63382(7) 0.0314(8) Uani 1 1 d . . . . .
N2 N 0.05385(17) 0.07859(8) 0.63108(7) 0.0311(8) Uani 1 1 d . . . . .
N3 N 0.16581(17) 0.07444(8) 0.57124(7) 0.0300(8) Uani 1 1 d . . . . .
N4 N 0.22740(17) 0.07799(8) 0.57034(7) 0.0310(8) Uani 1 1 d . . . . .
H4A H 0.253448 0.075780 0.555441 0.037 Uiso 1 1 calc R U . . .
N5 N 0.34647(17) 0.09068(8) 0.58658(7) 0.0345(9) Uani 1 1 d . . . . .
H5A H 0.345349 0.084687 0.569481 0.041 Uiso 1 1 calc R U . . .
N6 N 0.39696(17) 0.09883(8) 0.59580(8) 0.0322(8) Uani 1 1 d . . . . .
N7 N -0.11796(16) 0.13921(8) 0.51082(7) 0.0313(8) Uani 1 1 d . . . . .
N8 N -0.12121(17) 0.15524(8) 0.53686(7) 0.0307(8) Uani 1 1 d . . . . .
N9 N -0.06898(16) 0.12878(8) 0.60559(8) 0.0307(8) Uani 1 1 d . . . . .
N10 N -0.08080(16) 0.14463(8) 0.63124(7) 0.0308(8) Uani 1 1 d . . . . .
H10 H -0.070189 0.136971 0.647756 0.037 Uiso 1 1 calc R U . . .
N11 N -0.11858(17) 0.19259(8) 0.67406(8) 0.0344(9) Uani 1 1 d . . . . .
H11 H -0.099903 0.175040 0.680832 0.041 Uiso 1 1 calc R U . . .
N12 N -0.14126(16) 0.21865(8) 0.68967(7) 0.0320(9) Uani 1 1 d . . . . .
N13 N 0.17803(16) 0.05788(8) 0.50849(7) 0.0309(8) Uani 1 1 d . . . . .
N14 N 0.16492(17) 0.08858(8) 0.49866(7) 0.0315(8) Uani 1 1 d . . . . .
N15 N 0.01926(16) 0.13932(8) 0.49296(7) 0.0299(8) Uani 1 1 d . . . . .
N16 N 0.00695(17) 0.16784(8) 0.47740(7) 0.0334(9) Uani 1 1 d . . . . .
H16A H -0.029239 0.178688 0.475249 0.040 Uiso 1 1 calc R U . . .
N17 N 0.02062(17) 0.22505(8) 0.44666(7) 0.0330(8) Uani 1 1 d . . . . .
H17A H -0.016000 0.223228 0.453622 0.040 Uiso 1 1 calc R U . . .
N18 N 0.03185(17) 0.25083(8) 0.43091(8) 0.0321(8) Uani 1 1 d . . . . .
N19 N -0.24535(16) 0.34267(8) 0.68976(8) 0.0325(8) Uani 1 1 d . . . . .
N20 N -0.22703(16) 0.32916(8) 0.66342(7) 0.0298(8) Uani 1 1 d . . . . .
N21 N -0.20351(16) 0.35855(8) 0.59141(7) 0.0300(8) Uani 1 1 d . . . . .
N22 N -0.19323(16) 0.34169(8) 0.56625(8) 0.0315(8) Uani 1 1 d . . . . .
H22A H -0.189659 0.349563 0.549074 0.038 Uiso 1 1 calc R U . . .
N23 N -0.17114(16) 0.29241(8) 0.52430(8) 0.0322(8) Uani 1 1 d . . . . .
H23P H -0.171091 0.310734 0.516790 0.039 Uiso 1 1 calc R U . . .
N24 N -0.16402(17) 0.26623(8) 0.50832(7) 0.0320(9) Uani 1 1 d . . . . .
N25 N -0.05806(17) 0.45152(9) 0.67426(8) 0.0356(9) Uani 1 1 d . . . . .
N26 N -0.04048(16) 0.42196(8) 0.68550(8) 0.0333(9) Uani 1 1 d . . . . .
N27 N -0.12041(17) 0.35742(8) 0.69821(7) 0.0319(9) Uani 1 1 d . . . . .
N28 N -0.10193(16) 0.32933(8) 0.71339(7) 0.0319(9) Uani 1 1 d . . . . .
H28 H -0.123700 0.315081 0.717081 0.038 Uiso 1 1 calc R U . . .
N29 N -0.02792(17) 0.27763(8) 0.74162(7) 0.0331(9) Uani 1 1 d . . . . .
H29 H -0.064790 0.276609 0.737733 0.040 Uiso 1 1 calc R U . . .
N30 N 0.01173(17) 0.25343(8) 0.75442(7) 0.0328(8) Uani 1 1 d . . . . .
N31 N -0.20859(17) 0.42026(8) 0.56130(8) 0.0329(9) Uani 1 1 d . . . . .
N32 N -0.14203(16) 0.42006(8) 0.55776(7) 0.0320(8) Uani 1 1 d . . . . .
N33 N -0.04312(17) 0.43387(8) 0.61191(7) 0.0317(8) Uani 1 1 d . . . . .
N34 N 0.01162(17) 0.43844(8) 0.60538(8) 0.0328(9) Uani 1 1 d . . . . .
H34A H 0.031693 0.445817 0.617422 0.039 Uiso 1 1 calc R U . . .
N35 N 0.14154(17) 0.44096(8) 0.58160(8) 0.0337(9) Uani 1 1 d . . . . .
H35A H 0.131218 0.449151 0.598017 0.040 Uiso 1 1 calc R U . . .
N36 N 0.19653(17) 0.44033(8) 0.56795(8) 0.0332(9) Uani 1 1 d . . . . .
N37 N 0.48081(17) 0.14144(8) 0.69247(7) 0.0307(8) Uani 1 1 d . . . . .
N38 N 0.41701(17) 0.14150(8) 0.69112(7) 0.0311(8) Uani 1 1 d . . . . .
N39 N 0.28634(17) 0.17852(8) 0.73319(7) 0.0332(9) Uani 1 1 d . . . . .
N40 N 0.22598(17) 0.17338(8) 0.73441(7) 0.0315(8) Uani 1 1 d . . . . .
H40A H 0.195820 0.182132 0.745879 0.038 Uiso 1 1 calc R U . . .
N41 N 0.11346(17) 0.15102(8) 0.72307(7) 0.0327(9) Uani 1 1 d . . . . .
H41A H 0.109859 0.163280 0.737074 0.039 Uiso 1 1 calc R U . . .
N42 N 0.06500(17) 0.13898(8) 0.71332(7) 0.0318(8) Uani 1 1 d . . . . .
N43 N 0.45958(17) 0.29716(8) 0.70864(8) 0.0332(9) Uani 1 1 d . . . . .
N44 N 0.46250(16) 0.28325(8) 0.68257(7) 0.0323(9) Uani 1 1 d . . . . .
N45 N 0.47798(16) 0.20330(8) 0.66292(7) 0.0300(8) Uani 1 1 d . . . . .
N46 N 0.48842(16) 0.19093(8) 0.63553(7) 0.0312(8) Uani 1 1 d . . . . .
H46 H 0.494045 0.171522 0.632034 0.037 Uiso 1 1 calc R U . . .
N47 N 0.50642(17) 0.18359(8) 0.57279(7) 0.0318(8) Uani 1 1 d . . . . .
H47 H 0.509265 0.166300 0.582609 0.038 Uiso 1 1 calc R U . . .
N48 N 0.51107(16) 0.18690(8) 0.54327(7) 0.0294(8) Uani 1 1 d . . . . .
N49 N 0.25683(16) 0.21812(8) 0.78363(8) 0.0319(8) Uani 1 1 d . . . . .
N50 N 0.23991(17) 0.24492(8) 0.76763(7) 0.0324(9) Uani 1 1 d . . . . .
N51 N 0.32865(17) 0.29319(8) 0.72501(7) 0.0320(8) Uani 1 1 d . . . . .
N52 N 0.30897(17) 0.32260(8) 0.71201(8) 0.0339(9) Uani 1 1 d . . . . .
H52 H 0.332900 0.333678 0.702642 0.041 Uiso 1 1 calc R U . . .
N53 N 0.23087(17) 0.37915(8) 0.69066(8) 0.0337(9) Uani 1 1 d . . . . .
H53P H 0.270462 0.376942 0.687676 0.040 Uiso 1 1 calc R U . . .
N54 N 0.19182(17) 0.40470(8) 0.68102(8) 0.0355(9) Uani 1 1 d . . . . .
N55 N 0.49877(16) 0.26181(8) 0.44710(7) 0.0313(8) Uani 1 1 d . . . . .
N56 N 0.48437(16) 0.27318(8) 0.47482(7) 0.0313(8) Uani 1 1 d . . . . .
N57 N 0.39650(17) 0.34938(8) 0.49461(7) 0.0324(8) Uani 1 1 d . . . . .
N58 N 0.38783(17) 0.36229(8) 0.52184(8) 0.0335(9) Uani 1 1 d . . . . .
H58 H 0.368369 0.380685 0.525693 0.040 Uiso 1 1 calc R U . . .
N59 N 0.38971(17) 0.37088(8) 0.58335(8) 0.0322(8) Uani 1 1 d . . . . .
H59P H 0.372442 0.386723 0.573447 0.039 Uiso 1 1 calc R U . . .
N60 N 0.39286(16) 0.37081(8) 0.61286(8) 0.0327(8) Uani 1 1 d . . . . .
N61 N 0.22433(17) 0.30962(8) 0.38530(7) 0.0320(8) Uani 1 1 d . . . . .
N62 N 0.23665(17) 0.28104(8) 0.40202(7) 0.0332(9) Uani 1 1 d . . . . .
N63 N 0.36866(17) 0.24917(8) 0.44032(7) 0.0321(8) Uani 1 1 d . . . . .
N64 N 0.38191(17) 0.22020(8) 0.45432(7) 0.0315(8) Uani 1 1 d . . . . .
H64A H 0.416617 0.212688 0.461287 0.038 Uiso 1 1 calc R U . . .
N65 N 0.37244(16) 0.15843(8) 0.47903(7) 0.0320(9) Uani 1 1 d . . . . .
H65 H 0.405963 0.165192 0.480754 0.038 Uiso 1 1 calc R U . . .
N66 N 0.36220(17) 0.13016(8) 0.48898(7) 0.0313(8) Uani 1 1 d . . . . .
N67 N 0.33556(17) 0.40886(8) 0.46496(8) 0.0346(9) Uani 1 1 d . . . . .
N68 N 0.27775(17) 0.40116(8) 0.46977(8) 0.0325(8) Uani 1 1 d . . . . .
N69 N 0.19841(16) 0.35096(8) 0.43575(7) 0.0304(8) Uani 1 1 d . . . . .
N70 N 0.13580(17) 0.34865(8) 0.43882(7) 0.0332(9) Uani 1 1 d . . . . .
H70A H 0.118796 0.336941 0.429164 0.040 Uiso 1 1 calc R U . . .
N71 N 0.00643(17) 0.35324(8) 0.46061(7) 0.0323(9) Uani 1 1 d . . . . .
H71 H 0.019234 0.339288 0.448147 0.039 Uiso 1 1 calc R U . . .
N72 N -0.05518(17) 0.36092(8) 0.47296(7) 0.0317(8) Uani 1 1 d . . . . .
N73 N 1.00360(17) 0.02297(8) 0.15395(8) 0.0369(9) Uani 1 1 d . . . . .
N74 N 0.99233(18) 0.04065(8) 0.12637(8) 0.0361(9) Uani 1 1 d . . . . .
N75 N 1.08276(17) 0.08371(8) 0.08024(8) 0.0335(9) Uani 1 1 d . . . . .
N76 N 1.07105(17) 0.09740(8) 0.05289(8) 0.0333(9) Uani 1 1 d . . . . .
H76 H 1.095260 0.107230 0.042133 0.040 Uiso 1 1 calc R U . . .
N77 N 1.01742(17) 0.11746(8) 0.00071(8) 0.0349(9) Uani 1 1 d . . . . .
H77 H 1.053688 0.121356 0.002242 0.042 Uiso 1 1 calc R U . . .
N78 N 0.98279(17) 0.12682(8) -0.02361(8) 0.0347(9) Uani 1 1 d . . . . .
N79 N 1.20937(17) 0.10275(8) 0.07876(7) 0.0316(8) Uani 1 1 d . . . . .
N80 N 1.18728(17) 0.13227(8) 0.08787(7) 0.0332(9) Uani 1 1 d . . . . .
N81 N 1.14205(16) 0.15954(8) 0.15937(7) 0.0307(8) Uani 1 1 d . . . . .
N82 N 1.12991(16) 0.19013(8) 0.16871(8) 0.0316(8) Uani 1 1 d . . . . .
H82 H 1.122582 0.195395 0.186292 0.038 Uiso 1 1 calc R U . . .
N83 N 1.10771(17) 0.25789(9) 0.16991(8) 0.0344(9) Uani 1 1 d . . . . .
H83A H 1.102486 0.248443 0.186294 0.041 Uiso 1 1 calc R U . . .
N84 N 1.10033(17) 0.28880(8) 0.16762(8) 0.0336(9) Uani 1 1 d . . . . .
N85 N 1.12438(17) 0.13052(8) 0.21937(7) 0.0324(8) Uani 1 1 d . . . . .
N86 N 1.05971(17) 0.13309(8) 0.21847(8) 0.0326(8) Uani 1 1 d . . . . .
N87 N 0.97548(17) 0.08354(8) 0.18650(8) 0.0335(9) Uani 1 1 d . . . . .
N88 N 0.91212(17) 0.08291(8) 0.19156(8) 0.0354(9) Uani 1 1 d . . . . .
H88 H 0.893331 0.069883 0.184650 0.042 Uiso 1 1 calc R U . . .
N89 N 0.77799(17) 0.09902(8) 0.21048(8) 0.0337(9) Uani 1 1 d . . . . .
H89A H 0.787037 0.084296 0.198565 0.040 Uiso 1 1 calc R U . . .
N90 N 0.71828(17) 0.10919(8) 0.22206(8) 0.0345(9) Uani 1 1 d . . . . .
N91 N 1.00942(18) 0.35917(8) -0.04335(8) 0.0370(9) Uani 1 1 d . . . . .
N92 N 0.94916(18) 0.35107(8) -0.03857(8) 0.0369(9) Uani 1 1 d . . . . .
N93 N 0.82303(17) 0.39448(8) 0.00554(8) 0.0348(9) Uani 1 1 d . . . . .
N94 N 0.76104(17) 0.39149(8) 0.00759(8) 0.0333(9) Uani 1 1 d . . . . .
H94A H 0.731415 0.402949 0.017456 0.040 Uiso 1 1 calc R U . . .
N95 N 0.64462(17) 0.36977(8) 0.00242(8) 0.0355(9) Uani 1 1 d . . . . .
H95 H 0.643333 0.385532 0.012724 0.043 Uiso 1 1 calc R U . . .
N96 N 0.59435(17) 0.35748(8) -0.00115(8) 0.0349(9) Uani 1 1 d . . . . .
N97 N 0.79312(18) 0.45147(8) 0.04048(8) 0.0378(9) Uani 1 1 d . . . . .
N98 N 0.80031(18) 0.43617(8) 0.06705(8) 0.0374(9) Uani 1 1 d . . . . .
N99 N 0.93498(17) 0.40073(8) 0.10099(8) 0.0361(9) Uani 1 1 d . . . . .
N100 N 0.93890(17) 0.38782(8) 0.12931(8) 0.0347(9) Uani 1 1 d . . . . .
H10A H 0.972634 0.380357 0.137140 0.042 Uiso 1 1 calc R U . . .
N101 N 0.91089(17) 0.36421(8) 0.18685(8) 0.0362(9) Uani 1 1 d . . . . .
H101 H 0.949368 0.362829 0.181010 0.043 Uiso 1 1 calc R U . . .
N102 N 0.88728(17) 0.35277(8) 0.21436(8) 0.0356(9) Uani 1 1 d . . . . .
N103 N 1.07640(17) 0.38889(9) 0.08886(8) 0.0374(9) Uani 1 1 d . . . . .
N104 N 1.08133(17) 0.36002(9) 0.08024(8) 0.0364(9) Uani 1 1 d . . . . .
N105 N 1.05300(17) 0.33151(8) 0.01358(8) 0.0342(9) Uani 1 1 d . . . . .
N106 N 1.06885(16) 0.30130(8) 0.00406(8) 0.0339(9) Uani 1 1 d . . . . .
H106 H 1.063736 0.295732 -0.012743 0.041 Uiso 1 1 calc R U . . .
N107 N 1.10885(17) 0.23395(8) -0.00003(8) 0.0354(9) Uani 1 1 d . . . . .
H107 H 1.096673 0.242928 -0.015860 0.042 Uiso 1 1 calc R U . . .
N108 N 1.12783(17) 0.20045(8) 0.00351(8) 0.0334(8) Uani 1 1 d . . . . .
N109 N 0.67443(17) 0.33926(9) 0.28030(8) 0.0370(9) Uani 1 1 d . . . . .
N110 N 0.67077(17) 0.34888(8) 0.25211(8) 0.0353(9) Uani 1 1 d . . . . .
N111 N 0.55077(17) 0.35036(8) 0.20455(8) 0.0337(9) Uani 1 1 d . . . . .
N112 N 0.54655(17) 0.36493(8) 0.17704(8) 0.0343(9) Uani 1 1 d . . . . .
H11A H 0.515469 0.366510 0.166884 0.041 Uiso 1 1 calc R U . . .
N113 N 0.57410(17) 0.39418(8) 0.12290(8) 0.0357(9) Uani 1 1 d . . . . .
H113 H 0.539726 0.387523 0.125496 0.043 Uiso 1 1 calc R U . . .
N114 N 0.59217(17) 0.40932(8) 0.09789(8) 0.0361(9) Uani 1 1 d . . . . .
N115 N 0.42370(17) 0.33212(8) 0.20799(8) 0.0329(8) Uani 1 1 d . . . . .
N116 N 0.44564(16) 0.30284(8) 0.19411(7) 0.0315(8) Uani 1 1 d . . . . .
N117 N 0.51983(16) 0.22916(8) 0.22470(7) 0.0308(8) Uani 1 1 d . . . . .
N118 N 0.53008(16) 0.20061(8) 0.21179(7) 0.0301(8) Uani 1 1 d . . . . .
H11T H 0.545097 0.183047 0.219853 0.036 Uiso 1 1 calc R U . . .
N119 N 0.54407(17) 0.15176(8) 0.17076(8) 0.0341(9) Uani 1 1 d . . . . .
H119 H 0.555770 0.146226 0.187607 0.041 Uiso 1 1 calc R U . . .
N120 N 0.54765(17) 0.13170(8) 0.14889(7) 0.0320(8) Uani 1 1 d . . . . .
N121 N 0.56285(17) 0.20220(8) 0.28216(7) 0.0331(9) Uani 1 1 d . . . . .
N122 N 0.62654(17) 0.20255(8) 0.27231(7) 0.0327(8) Uani 1 1 d . . . . .
N123 N 0.70283(17) 0.26940(8) 0.26890(7) 0.0327(9) Uani 1 1 d . . . . .
N124 N 0.76642(17) 0.26934(8) 0.26472(7) 0.0338(9) Uani 1 1 d . . . . .
H124 H 0.783412 0.285400 0.264890 0.041 Uiso 1 1 calc R U . . .
N125 N 0.89881(17) 0.25015(8) 0.25533(7) 0.0325(9) Uani 1 1 d . . . . .
H125 H 0.884518 0.269488 0.258082 0.039 Uiso 1 1 calc R U . . .
N126 N 0.96149(18) 0.23811(8) 0.24941(8) 0.0374(9) Uani 1 1 d . . . . .
N127 N 0.75681(17) 0.13060(8) -0.06822(7) 0.0333(9) Uani 1 1 d . . . . .
N128 N 0.76436(17) 0.12237(8) -0.03833(8) 0.0346(9) Uani 1 1 d . . . . .
N129 N 0.65548(17) 0.11549(8) 0.02116(8) 0.0341(9) Uani 1 1 d . . . . .
N130 N 0.66699(17) 0.10082(8) 0.04834(8) 0.0340(9) Uani 1 1 d . . . . .
H13A H 0.639286 0.098812 0.062121 0.041 Uiso 1 1 calc R U . . .
N131 N 0.72808(17) 0.07010(8) 0.09678(8) 0.0347(9) Uani 1 1 d . . . . .
H13B H 0.688296 0.074272 0.097613 0.042 Uiso 1 1 calc R U . . .
N132 N 0.75932(18) 0.05548(8) 0.11975(8) 0.0373(9) Uani 1 1 d . . . . .
N133 N 0.51673(17) 0.12280(8) 0.03445(8) 0.0348(9) Uani 1 1 d . . . . .
N134 N 0.51144(17) 0.15337(8) 0.04621(8) 0.0336(9) Uani 1 1 d . . . . .
N135 N 0.50909(17) 0.22834(8) 0.01244(7) 0.0318(8) Uani 1 1 d . . . . .
N136 N 0.49725(16) 0.25700(8) 0.02540(7) 0.0328(9) Uani 1 1 d . . . . .
H13T H 0.496776 0.274760 0.016591 0.039 Uiso 1 1 calc R U . . .
N137 N 0.46263(17) 0.30684(8) 0.06810(7) 0.0327(9) Uani 1 1 d . . . . .
H13C H 0.464728 0.313226 0.050394 0.039 Uiso 1 1 calc R U . . .
N138 N 0.44912(17) 0.32644(8) 0.08994(8) 0.0324(8) Uani 1 1 d . . . . .
N139 N 0.52619(17) 0.25684(8) -0.04891(8) 0.0336(9) Uani 1 1 d . . . . .
N140 N 0.58675(17) 0.25872(8) -0.04660(8) 0.0358(9) Uani 1 1 d . . . . .
N141 N 0.72512(17) 0.19771(8) -0.05361(7) 0.0334(9) Uani 1 1 d . . . . .
N142 N 0.78687(17) 0.20176(8) -0.05708(7) 0.0346(9) Uani 1 1 d . . . . .
H142 H 0.818664 0.187227 -0.059924 0.042 Uiso 1 1 calc R U . . .
N143 N 0.89966(17) 0.22952(9) -0.06134(8) 0.0350(9) Uani 1 1 d . . . . .
H143 H 0.903286 0.209943 -0.063653 0.042 Uiso 1 1 calc R U . . .
N144 N 0.94913(17) 0.24294(8) -0.06251(8) 0.0339(9) Uani 1 1 d . . . . .
O1 O -0.12362(14) 0.05895(7) 0.62184(6) 0.0366(7) Uani 1 1 d . . . . .
O2 O 0.04830(13) 0.07082(6) 0.58359(6) 0.0299(7) Uani 1 1 d . . . . .
O3 O 0.17652(13) 0.09103(6) 0.64320(6) 0.0304(7) Uani 1 1 d . . . . .
O4 O 0.30185(13) 0.09907(6) 0.63239(6) 0.0316(7) Uani 1 1 d . . . . .
O5 O 0.46928(13) 0.13152(6) 0.62705(6) 0.0311(7) Uani 1 1 d . . . . .
O6 O -0.07774(14) 0.09951(7) 0.46613(6) 0.0363(7) Uani 1 1 d . . . . .
O7 O -0.05602(13) 0.11040(6) 0.55224(6) 0.0301(7) Uani 1 1 d . . . . .
O8 O -0.14951(13) 0.20303(6) 0.58211(6) 0.0313(7) Uani 1 1 d . . . . .
O9 O -0.16170(13) 0.22684(6) 0.63735(6) 0.0306(7) Uani 1 1 d . . . . .
O10 O -0.16312(13) 0.27905(6) 0.70975(6) 0.0320(7) Uani 1 1 d . . . . .
O11 O 0.18547(14) 0.00649(7) 0.54642(6) 0.0364(7) Uani 1 1 d . . . . .
O12 O 0.06859(13) 0.08658(6) 0.51663(6) 0.0315(7) Uani 1 1 d . . . . .
O13 O 0.17286(13) 0.14895(6) 0.46637(6) 0.0301(7) Uani 1 1 d . . . . .
O14 O 0.12326(13) 0.20871(6) 0.44109(6) 0.0318(7) Uani 1 1 d . . . . .
O15 O 0.09345(13) 0.30306(6) 0.41487(6) 0.0304(7) Uani 1 1 d . . . . .
O16 O -0.25988(14) 0.38741(7) 0.73331(6) 0.0378(8) Uani 1 1 d . . . . .
O17 O -0.22301(13) 0.37728(6) 0.64516(6) 0.0313(7) Uani 1 1 d . . . . .
O18 O -0.19713(13) 0.28021(6) 0.61854(6) 0.0305(7) Uani 1 1 d . . . . .
O19 O -0.17586(13) 0.25784(6) 0.56373(6) 0.0288(7) Uani 1 1 d . . . . .
O20 O -0.10929(13) 0.20808(6) 0.48820(6) 0.0315(7) Uani 1 1 d . . . . .
O21 O -0.10705(14) 0.50155(7) 0.63658(6) 0.0365(7) Uani 1 1 d . . . . .
O22 O -0.13165(13) 0.41205(7) 0.67193(6) 0.0338(7) Uani 1 1 d . . . . .
O23 O 0.03041(13) 0.36596(7) 0.71436(6) 0.0329(7) Uani 1 1 d . . . . .
O24 O 0.05127(13) 0.30493(6) 0.74091(6) 0.0328(7) Uani 1 1 d . . . . .
O25 O 0.12555(13) 0.21001(7) 0.76266(6) 0.0322(7) Uani 1 1 d . . . . .
O26 O -0.32750(14) 0.41006(7) 0.57718(6) 0.0350(7) Uani 1 1 d . . . . .
O27 O -0.15983(13) 0.42359(6) 0.60730(6) 0.0318(7) Uani 1 1 d . . . . .
O28 O -0.01199(13) 0.41823(6) 0.53662(6) 0.0318(7) Uani 1 1 d . . . . .
O29 O 0.11019(13) 0.42867(6) 0.53875(6) 0.0298(7) Uani 1 1 d . . . . .
O30 O 0.30435(13) 0.41715(6) 0.53166(6) 0.0317(7) Uani 1 1 d . . . . .
O31 O 0.59484(14) 0.16236(7) 0.69431(6) 0.0353(7) Uani 1 1 d . . . . .
O32 O 0.40562(13) 0.17851(7) 0.72299(6) 0.0322(7) Uani 1 1 d . . . . .
O33 O 0.29905(13) 0.12264(6) 0.67899(6) 0.0303(7) Uani 1 1 d . . . . .
O34 O 0.17091(13) 0.12063(6) 0.68779(6) 0.0306(7) Uani 1 1 d . . . . .
O35 O -0.01589(13) 0.12211(6) 0.67748(6) 0.0304(7) Uani 1 1 d . . . . .
O36 O 0.42164(14) 0.31251(7) 0.76453(6) 0.0361(7) Uani 1 1 d . . . . .
O37 O 0.45703(13) 0.23892(6) 0.70785(6) 0.0307(7) Uani 1 1 d . . . . .
O38 O 0.47266(13) 0.27249(6) 0.61904(6) 0.0307(7) Uani 1 1 d . . . . .
O39 O 0.49440(13) 0.23855(6) 0.56847(6) 0.0288(7) Uani 1 1 d . . . . .
O40 O 0.48118(13) 0.20447(6) 0.48679(6) 0.0321(7) Uani 1 1 d . . . . .
O41 O 0.31222(15) 0.15632(7) 0.79295(7) 0.0411(8) Uani 1 1 d . . . . .
O42 O 0.33941(14) 0.23840(7) 0.75299(6) 0.0330(7) Uani 1 1 d . . . . .
O43 O 0.16599(13) 0.30320(7) 0.74147(6) 0.0319(7) Uani 1 1 d . . . . .
O44 O 0.14808(13) 0.36267(7) 0.71139(6) 0.0329(7) Uani 1 1 d . . . . .
O45 O 0.08462(13) 0.43869(6) 0.65345(6) 0.0329(7) Uani 1 1 d . . . . .
O46 O 0.47973(14) 0.24052(7) 0.39503(6) 0.0368(8) Uani 1 1 d . . . . .
O47 O 0.42176(13) 0.31235(6) 0.44975(6) 0.0330(7) Uani 1 1 d . . . . .
O48 O 0.47503(13) 0.28776(6) 0.53774(6) 0.0318(7) Uani 1 1 d . . . . .
O49 O 0.44324(13) 0.32112(6) 0.58795(6) 0.0301(7) Uani 1 1 d . . . . .
O50 O 0.38455(14) 0.35069(7) 0.67051(6) 0.0358(7) Uani 1 1 d . . . . .
O51 O 0.20605(15) 0.36986(7) 0.36821(7) 0.0426(8) Uani 1 1 d . . . . .
O52 O 0.32277(13) 0.30060(6) 0.41114(6) 0.0322(7) Uani 1 1 d . . . . .
O53 O 0.23169(13) 0.22067(6) 0.43325(6) 0.0345(7) Uani 1 1 d . . . . .
O54 O 0.27868(13) 0.16341(6) 0.46380(6) 0.0328(7) Uani 1 1 d . . . . .
O55 O 0.29905(13) 0.08593(6) 0.51981(6) 0.0305(7) Uani 1 1 d . . . . .
O56 O 0.46628(14) 0.39971(7) 0.45476(7) 0.0421(8) Uani 1 1 d . . . . .
O57 O 0.30931(13) 0.36647(7) 0.43724(6) 0.0319(7) Uani 1 1 d . . . . .
O58 O 0.14188(13) 0.40373(6) 0.49068(6) 0.0314(7) Uani 1 1 d . . . . .
O59 O 0.01948(13) 0.39090(6) 0.49087(6) 0.0301(7) Uani 1 1 d . . . . .
O60 O -0.15430(13) 0.36857(6) 0.51569(6) 0.0300(7) Uani 1 1 d . . . . .
O61 O -0.14286(14) 0.07091(7) 0.56529(6) 0.0351(7) Uani 1 1 d . . . . .
O62 O -0.12320(14) 0.07223(7) 0.51817(6) 0.0347(7) Uani 1 1 d . . . . .
O63 O 0.01575(15) 0.04831(7) 0.48062(6) 0.0380(8) Uani 1 1 d . . . . .
O64 O 0.08095(15) 0.01978(7) 0.50325(7) 0.0416(8) Uani 1 1 d . . . . .
O65 O 0.06958(14) 0.00267(7) 0.57635(6) 0.0359(7) Uani 1 1 d . . . . .
O66 O -0.02455(14) 0.01934(6) 0.59716(6) 0.0334(7) Uani 1 1 d . . . . .
O67 O -0.22812(15) 0.44210(7) 0.71394(6) 0.0392(8) Uani 1 1 d . . . . .
O68 O -0.19225(14) 0.48029(7) 0.68463(6) 0.0358(7) Uani 1 1 d . . . . .
O69 O -0.22020(14) 0.49062(7) 0.61555(7) 0.0369(7) Uani 1 1 d . . . . .
O70 O -0.28978(14) 0.46707(6) 0.60058(6) 0.0343(7) Uani 1 1 d . . . . .
O71 O -0.35030(13) 0.41255(7) 0.63995(6) 0.0336(7) Uani 1 1 d . . . . .
O72 O -0.33330(13) 0.40939(7) 0.68568(6) 0.0335(7) Uani 1 1 d . . . . .
O73 O 0.3749(2) 0.25982(7) 0.79675(7) 0.0617(11) Uani 1 1 d . . . . .
O74 O 0.3996(2) 0.21315(8) 0.81268(7) 0.0608(11) Uani 1 1 d . . . . .
O75 O 0.43905(15) 0.14740(7) 0.77948(7) 0.0401(8) Uani 1 1 d . . . . .
O76 O 0.52415(15) 0.14769(7) 0.75005(6) 0.0381(8) Uani 1 1 d . . . . .
O77 O 0.57789(13) 0.21323(7) 0.73304(6) 0.0335(7) Uani 1 1 d . . . . .
O78 O 0.53080(14) 0.25764(7) 0.75490(6) 0.0358(7) Uani 1 1 d . . . . .
O79 O 0.41565(15) 0.28528(7) 0.35828(6) 0.0383(8) Uani 1 1 d . . . . .
O80 O 0.46087(15) 0.25547(7) 0.32335(6) 0.0391(8) Uani 1 1 d . . . . .
O81 O 0.41562(16) 0.40149(7) 0.39925(7) 0.0446(8) Uani 1 1 d . . . . .
O82 O 0.3451(2) 0.38843(8) 0.37121(8) 0.0633(11) Uani 1 1 d . . . . .
O83 O 0.50961(14) 0.34730(7) 0.41782(7) 0.0407(8) Uani 1 1 d . . . . .
O84 O 0.51937(14) 0.30285(7) 0.39489(6) 0.0361(7) Uani 1 1 d . . . . .
O85 O 0.28067(14) 0.09322(6) 0.45263(6) 0.0337(7) Uani 1 1 d . . . . .
O86 O 0.24862(14) 0.11799(7) 0.41596(6) 0.0346(7) Uani 1 1 d . . . . .
O87 O 0.20184(14) 0.19327(7) 0.37879(6) 0.0370(7) Uani 1 1 d . . . . .
O88 O 0.14799(14) 0.24002(7) 0.38094(6) 0.0328(7) Uani 1 1 d . . . . .
O89 O 0.17718(13) 0.14110(6) 0.53515(6) 0.0325(7) Uani 1 1 d . . . . .
O90 O 0.26326(13) 0.15757(6) 0.52979(6) 0.0320(7) Uani 1 1 d . . . . .
O91 O 0.09953(13) 0.26781(7) 0.47540(6) 0.0335(7) Uani 1 1 d . . . . .
O92 O 0.19017(13) 0.28146(6) 0.46563(6) 0.0316(7) Uani 1 1 d . . . . .
O93 O 0.42030(13) 0.07740(6) 0.66113(6) 0.0326(7) Uani 1 1 d . . . . .
O94 O 0.34673(14) 0.05606(7) 0.68605(6) 0.0378(7) Uani 1 1 d . . . . .
O95 O 0.19074(14) 0.04652(7) 0.69314(6) 0.0359(7) Uani 1 1 d . . . . .
O96 O 0.09540(14) 0.06820(7) 0.69457(6) 0.0330(7) Uani 1 1 d . . . . .
O97 O 0.34228(13) 0.18180(6) 0.64834(6) 0.0308(7) Uani 1 1 d . . . . .
O98 O 0.33463(13) 0.16229(6) 0.60883(6) 0.0311(7) Uani 1 1 d . . . . .
O99 O 0.07184(13) 0.17005(6) 0.65840(6) 0.0318(7) Uani 1 1 d . . . . .
O100 O 0.06982(13) 0.14392(6) 0.62129(6) 0.0311(7) Uani 1 1 d . . . . .
O101 O 0.10392(14) 0.27237(7) 0.79702(6) 0.0334(7) Uani 1 1 d . . . . .
O102 O 0.09542(15) 0.32402(7) 0.79735(6) 0.0395(8) Uani 1 1 d . . . . .
O103 O 0.06959(15) 0.40160(7) 0.76222(7) 0.0416(8) Uani 1 1 d . . . . .
O104 O 0.07366(14) 0.43054(7) 0.72082(6) 0.0353(7) Uani 1 1 d . . . . .
O105 O 0.20099(14) 0.24217(6) 0.70790(6) 0.0345(7) Uani 1 1 d . . . . .
O106 O 0.10134(13) 0.24680(7) 0.70276(6) 0.0324(7) Uani 1 1 d . . . . .
O107 O 0.13474(13) 0.36758(7) 0.64450(6) 0.0327(7) Uani 1 1 d . . . . .
O108 O 0.03364(13) 0.37334(7) 0.64702(6) 0.0333(7) Uani 1 1 d . . . . .
O109 O -0.11052(13) 0.42908(6) 0.48929(6) 0.0324(7) Uani 1 1 d . . . . .
O110 O -0.04589(14) 0.46017(6) 0.48534(6) 0.0352(7) Uani 1 1 d . . . . .
O111 O 0.10551(14) 0.47554(6) 0.48390(6) 0.0340(7) Uani 1 1 d . . . . .
O112 O 0.19813(14) 0.46162(6) 0.49861(6) 0.0340(7) Uani 1 1 d . . . . .
O113 O -0.05684(13) 0.35816(6) 0.56569(6) 0.0305(7) Uani 1 1 d . . . . .
O114 O -0.01783(13) 0.33434(6) 0.52737(6) 0.0307(7) Uani 1 1 d . . . . .
O115 O 0.21458(13) 0.37330(6) 0.55966(6) 0.0305(7) Uani 1 1 d . . . . .
O116 O 0.24809(13) 0.35485(6) 0.51690(6) 0.0320(7) Uani 1 1 d . . . . .
O117 O 0.51385(13) 0.33250(6) 0.63863(6) 0.0315(7) Uani 1 1 d . . . . .
O118 O 0.58146(14) 0.30870(7) 0.60831(6) 0.0344(7) Uani 1 1 d . . . . .
O119 O 0.61342(13) 0.26768(6) 0.54124(6) 0.0311(7) Uani 1 1 d . . . . .
O120 O 0.58280(13) 0.24003(6) 0.51161(6) 0.0318(7) Uani 1 1 d . . . . .
O121 O 0.34633(13) 0.28599(6) 0.65351(6) 0.0305(7) Uani 1 1 d . . . . .
O122 O 0.31783(13) 0.32374(6) 0.62303(6) 0.0313(7) Uani 1 1 d . . . . .
O123 O 0.38493(13) 0.22003(6) 0.54056(6) 0.0314(7) Uani 1 1 d . . . . .
O124 O 0.36782(13) 0.26118(6) 0.50944(6) 0.0302(7) Uani 1 1 d . . . . .
O125 O -0.26898(13) 0.26334(7) 0.67388(6) 0.0331(7) Uani 1 1 d . . . . .
O126 O -0.30974(13) 0.25265(6) 0.63664(6) 0.0301(7) Uani 1 1 d . . . . .
O127 O -0.28626(13) 0.21735(6) 0.57005(6) 0.0305(7) Uani 1 1 d . . . . .
O128 O -0.23093(13) 0.20871(6) 0.53131(6) 0.0309(7) Uani 1 1 d . . . . .
O129 O -0.09233(13) 0.30349(6) 0.64876(6) 0.0310(7) Uani 1 1 d . . . . .
O130 O -0.05506(13) 0.25405(6) 0.66080(6) 0.0308(7) Uani 1 1 d . . . . .
O131 O -0.04393(13) 0.24234(6) 0.53061(6) 0.0304(7) Uani 1 1 d . . . . .
O132 O -0.02027(14) 0.19316(6) 0.54309(6) 0.0319(7) Uani 1 1 d . . . . .
O133 O -0.00822(13) 0.05175(6) 0.54346(6) 0.0309(7) Uani 1 1 d . . . . .
O134 O -0.24252(14) 0.43614(7) 0.65194(6) 0.0338(7) Uani 1 1 d . . . . .
O135 O 0.45352(13) 0.20846(6) 0.75915(6) 0.0308(7) Uani 1 1 d . . . . .
H13R H 0.467133 0.205135 0.775695 0.037 Uiso 1 1 d R U . . .
O136 O 0.39149(13) 0.34105(6) 0.39752(6) 0.0309(7) Uani 1 1 d . . . . .
H13S H 0.403451 0.350650 0.382430 0.037 Uiso 1 1 d R U . . .
O137 O 1.02240(14) 0.02012(7) 0.21137(6) 0.0370(7) Uani 1 1 d . . . . .
O138 O 1.07800(14) 0.05670(7) 0.13056(6) 0.0348(7) Uani 1 1 d . . . . .
O139 O 0.93444(14) 0.06573(7) 0.07150(6) 0.0346(7) Uani 1 1 d . . . . .
O140 O 0.93170(13) 0.09533(7) 0.01576(6) 0.0328(7) Uani 1 1 d . . . . .
O141 O 0.88270(13) 0.15374(6) -0.05589(6) 0.0319(7) Uani 1 1 d . . . . .
O142 O 1.21744(15) 0.04157(7) 0.06774(7) 0.0389(8) Uani 1 1 d . . . . .
O143 O 1.16772(13) 0.10815(7) 0.13099(6) 0.0327(7) Uani 1 1 d . . . . .
O144 O 1.15504(14) 0.20121(6) 0.09385(6) 0.0325(7) Uani 1 1 d . . . . .
O145 O 1.12644(13) 0.25864(7) 0.12152(6) 0.0319(7) Uani 1 1 d . . . . .
O146 O 1.04940(14) 0.35042(7) 0.14596(6) 0.0351(7) Uani 1 1 d . . . . .
O147 O 1.25029(14) 0.12730(7) 0.20005(6) 0.0362(7) Uani 1 1 d . . . . .
O148 O 1.08977(13) 0.09475(6) 0.18662(6) 0.0331(7) Uani 1 1 d . . . . .
O149 O 0.92113(14) 0.14821(7) 0.23494(6) 0.0346(7) Uani 1 1 d . . . . .
O150 O 0.79978(13) 0.13840(7) 0.23708(6) 0.0328(7) Uani 1 1 d . . . . .
O151 O 0.60540(14) 0.15153(7) 0.23591(6) 0.0343(7) Uani 1 1 d . . . . .
O152 O 1.12895(14) 0.36921(7) -0.03621(6) 0.0382(8) Uani 1 1 d . . . . .
O153 O 0.94478(14) 0.38995(7) -0.00480(6) 0.0364(7) Uani 1 1 d . . . . .
O154 O 0.82968(14) 0.32982(7) -0.03734(6) 0.0350(7) Uani 1 1 d . . . . .
O155 O 0.69990(14) 0.33234(6) -0.02711(6) 0.0335(7) Uani 1 1 d . . . . .
O156 O 0.52812(15) 0.30736(7) -0.00101(7) 0.0414(8) Uani 1 1 d . . . . .
O157 O 0.81641(16) 0.46987(7) -0.01831(7) 0.0447(8) Uani 1 1 d . . . . .
O158 O 0.90316(14) 0.42186(7) 0.05191(7) 0.0375(7) Uani 1 1 d . . . . .
O159 O 0.77390(14) 0.40924(7) 0.12656(6) 0.0373(8) Uani 1 1 d . . . . .
O160 O 0.80574(14) 0.38157(7) 0.18028(6) 0.0341(7) Uani 1 1 d . . . . .
O161 O 0.81565(14) 0.32108(7) 0.25534(6) 0.0346(7) Uani 1 1 d . . . . .
O162 O 1.02199(16) 0.45207(7) 0.10441(7) 0.0470(9) Uani 1 1 d . . . . .
O163 O 1.03094(14) 0.38147(7) 0.04201(6) 0.0353(7) Uani 1 1 d . . . . .
O164 O 1.11579(14) 0.28907(7) 0.07389(6) 0.0338(7) Uani 1 1 d . . . . .
O165 O 1.13464(13) 0.23279(6) 0.04635(6) 0.0321(7) Uani 1 1 d . . . . .
O166 O 1.14091(13) 0.13916(7) 0.02607(6) 0.0324(7) Uani 1 1 d . . . . .
O167 O 0.67970(15) 0.29730(7) 0.32620(7) 0.0404(8) Uani 1 1 d . . . . .
O168 O 0.58438(14) 0.32753(7) 0.25325(6) 0.0355(7) Uani 1 1 d . . . . .
O169 O 0.69238(14) 0.37844(7) 0.19274(6) 0.0351(7) Uani 1 1 d . . . . .
O170 O 0.66444(14) 0.40166(7) 0.13872(6) 0.0344(7) Uani 1 1 d . . . . .
O171 O 0.67242(14) 0.42137(7) 0.04801(6) 0.0353(7) Uani 1 1 d . . . . .
O172 O 0.42094(15) 0.38720(7) 0.23833(7) 0.0393(8) Uani 1 1 d . . . . .
O173 O 0.49289(14) 0.29004(7) 0.23621(6) 0.0351(7) Uani 1 1 d . . . . .
O174 O 0.46686(13) 0.25016(6) 0.15479(6) 0.0313(7) Uani 1 1 d . . . . .
O175 O 0.50153(13) 0.19004(6) 0.13770(6) 0.0317(7) Uani 1 1 d . . . . .
O176 O 0.57539(13) 0.10638(6) 0.09355(6) 0.0308(7) Uani 1 1 d . . . . .
O177 O 0.43124(14) 0.21838(7) 0.28198(6) 0.0379(8) Uani 1 1 d . . . . .
O178 O 0.58913(14) 0.25688(7) 0.27928(6) 0.0358(7) Uani 1 1 d . . . . .
O179 O 0.76132(14) 0.18942(7) 0.25932(6) 0.0328(7) Uani 1 1 d . . . . .
O180 O 0.88633(13) 0.19936(7) 0.25213(6) 0.0333(7) Uani 1 1 d . . . . .
O181 O 1.07133(13) 0.20220(7) 0.22220(6) 0.0318(7) Uani 1 1 d . . . . .
O182 O 0.72059(14) 0.17454(7) -0.11114(6) 0.0368(7) Uani 1 1 d . . . . .
O183 O 0.65922(13) 0.13326(7) -0.03203(6) 0.0329(7) Uani 1 1 d . . . . .
O184 O 0.82025(14) 0.09254(7) 0.01569(6) 0.0342(7) Uani 1 1 d . . . . .
O185 O 0.81995(13) 0.06848(7) 0.07122(6) 0.0332(7) Uani 1 1 d . . . . .
O186 O 0.85407(14) 0.04872(7) 0.15921(6) 0.0334(7) Uani 1 1 d . . . . .
O187 O 0.56598(15) 0.07366(7) 0.00228(7) 0.0427(8) Uani 1 1 d . . . . .
O188 O 0.53252(13) 0.17049(6) 0.00012(6) 0.0322(7) Uani 1 1 d . . . . .
O189 O 0.48449(13) 0.20729(7) 0.08733(6) 0.0327(7) Uani 1 1 d . . . . .
O190 O 0.46255(13) 0.26913(6) 0.10333(6) 0.0314(7) Uani 1 1 d . . . . .
O191 O 0.45903(13) 0.35192(6) 0.14415(6) 0.0317(7) Uani 1 1 d . . . . .
O192 O 0.40994(14) 0.23860(7) -0.03961(6) 0.0387(8) Uani 1 1 d . . . . .
O193 O 0.60078(13) 0.20602(6) -0.04649(6) 0.0326(7) Uani 1 1 d . . . . .
O194 O 0.70839(13) 0.27992(7) -0.04770(6) 0.0325(7) Uani 1 1 d . . . . .
O195 O 0.83813(13) 0.27619(7) -0.05398(6) 0.0339(7) Uani 1 1 d . . . . .
O196 O 1.01992(14) 0.28569(7) -0.04451(6) 0.0375(7) Uani 1 1 d . . . . .
O197 O 0.76733(14) 0.39558(7) 0.24365(6) 0.0370(7) Uani 1 1 d . . . . .
O198 O 0.72883(15) 0.43355(7) 0.21697(7) 0.0430(8) Uani 1 1 d . . . . .
O199 O 0.69028(15) 0.46992(7) 0.14566(7) 0.0408(8) Uani 1 1 d . . . . .
O200 O 0.67106(14) 0.46021(7) 0.10068(6) 0.0361(7) Uani 1 1 d . . . . .
O201 O 0.73283(14) 0.30331(7) 0.20613(6) 0.0344(7) Uani 1 1 d . . . . .
O202 O 0.82520(14) 0.30847(7) 0.18898(6) 0.0344(7) Uani 1 1 d . . . . .
O203 O 0.69714(14) 0.35857(7) 0.08480(6) 0.0351(7) Uani 1 1 d . . . . .
O204 O 0.78694(14) 0.36933(7) 0.07161(6) 0.0339(7) Uani 1 1 d . . . . .
O205 O 0.90278(14) 0.08137(7) -0.04489(6) 0.0352(7) Uani 1 1 d . . . . .
O206 O 0.89620(16) 0.03942(7) -0.01455(7) 0.0416(8) Uani 1 1 d . . . . .
O207 O 0.90470(15) 0.00604(7) 0.05633(7) 0.0406(8) Uani 1 1 d . . . . .
O208 O 0.88485(14) 0.00763(7) 0.10423(6) 0.0375(8) Uani 1 1 d . . . . .
O209 O 0.79140(14) 0.16455(7) 0.00363(6) 0.0349(7) Uani 1 1 d . . . . .
O210 O 0.88473(13) 0.16579(6) 0.00866(6) 0.0326(7) Uani 1 1 d . . . . .
O211 O 0.81704(13) 0.11029(6) 0.12162(6) 0.0328(7) Uani 1 1 d . . . . .
O212 O 0.91400(13) 0.10427(7) 0.12499(6) 0.0332(7) Uani 1 1 d . . . . .
O213 O 0.43770(13) 0.14587(6) 0.10647(6) 0.0314(7) Uani 1 1 d . . . . .
O214 O 0.36956(13) 0.18624(7) 0.11268(6) 0.0342(7) Uani 1 1 d . . . . .
O215 O 0.33370(13) 0.26248(7) 0.14113(6) 0.0324(7) Uani 1 1 d . . . . .
O216 O 0.36066(13) 0.30497(7) 0.14452(6) 0.0335(7) Uani 1 1 d . . . . .
O217 O 0.62156(13) 0.17071(7) 0.06819(6) 0.0342(7) Uani 1 1 d . . . . .
O218 O 0.63864(14) 0.16099(7) 0.11380(6) 0.0337(7) Uani 1 1 d . . . . .
O219 O 0.56773(13) 0.30158(7) 0.11433(6) 0.0331(7) Uani 1 1 d . . . . .
O220 O 0.57035(14) 0.29218(6) 0.16040(6) 0.0336(7) Uani 1 1 d . . . . .
O221 O 1.18351(14) 0.31975(7) 0.11512(6) 0.0356(7) Uani 1 1 d . . . . .
O222 O 1.24354(14) 0.28466(7) 0.09288(6) 0.0358(7) Uani 1 1 d . . . . .
O223 O 1.27893(13) 0.21124(7) 0.06265(6) 0.0332(7) Uani 1 1 d . . . . .
O224 O 1.24307(14) 0.17772(7) 0.04049(6) 0.0342(7) Uani 1 1 d . . . . .
O225 O 0.98134(13) 0.32236(6) 0.09651(6) 0.0325(7) Uani 1 1 d . . . . .
O226 O 0.98948(14) 0.29174(7) 0.13497(6) 0.0349(7) Uani 1 1 d . . . . .
O227 O 1.03176(14) 0.19305(7) 0.04631(6) 0.0345(7) Uani 1 1 d . . . . .
O228 O 1.05288(13) 0.16272(6) 0.08420(6) 0.0326(7) Uani 1 1 d . . . . .
O229 O 0.93035(14) 0.31315(7) -0.08901(6) 0.0343(7) Uani 1 1 d . . . . .
O230 O 0.83983(14) 0.33046(7) -0.10153(6) 0.0390(8) Uani 1 1 d . . . . .
O231 O 0.67539(15) 0.32962(7) -0.09348(6) 0.0381(7) Uani 1 1 d . . . . .
O232 O 0.59310(14) 0.32987(7) -0.06260(6) 0.0369(7) Uani 1 1 d . . . . .
O233 O 0.91836(14) 0.30704(7) 0.00941(6) 0.0337(7) Uani 1 1 d . . . . .
O234 O 0.92078(14) 0.25986(7) -0.00271(6) 0.0339(7) Uani 1 1 d . . . . .
O235 O 0.64579(14) 0.29880(7) 0.02796(6) 0.0327(7) Uani 1 1 d . . . . .
O236 O 0.64342(13) 0.25661(6) 0.00934(6) 0.0316(7) Uani 1 1 d . . . . .
O237 O 0.69664(14) 0.13248(7) 0.28328(6) 0.0362(7) Uani 1 1 d . . . . .
O238 O 0.77835(14) 0.13685(7) 0.30425(6) 0.0359(7) Uani 1 1 d . . . . .
O239 O 0.93961(14) 0.14486(7) 0.29482(6) 0.0373(7) Uani 1 1 d . . . . .
O240 O 1.00933(14) 0.16989(7) 0.27578(6) 0.0354(7) Uani 1 1 d . . . . .
O241 O 0.67119(13) 0.21006(7) 0.21096(6) 0.0344(7) Uani 1 1 d . . . . .
O242 O 0.71212(14) 0.16606(7) 0.19000(6) 0.0333(7) Uani 1 1 d . . . . .
O243 O 0.94422(14) 0.22060(6) 0.19322(6) 0.0325(7) Uani 1 1 d . . . . .
O244 O 0.98816(14) 0.17565(7) 0.17763(6) 0.0348(7) Uani 1 1 d . . . . .
O245 O 1.12991(16) -0.00112(7) 0.15960(7) 0.0478(9) Uani 1 1 d . . . . .
O246 O 1.18377(15) 0.00849(7) 0.11807(7) 0.0400(8) Uani 1 1 d . . . . .
O247 O 1.28390(14) 0.05733(7) 0.11839(6) 0.0377(8) Uani 1 1 d . . . . .
O248 O 1.28487(14) 0.08459(7) 0.15691(6) 0.0367(7) Uani 1 1 d . . . . .
O249 O 1.20819(14) 0.06760(7) 0.21590(6) 0.0392(8) Uani 1 1 d . . . . .
O250 O 1.13547(16) 0.03923(7) 0.22425(7) 0.0455(8) Uani 1 1 d . . . . .
O251 O 1.02372(16) 0.41749(8) -0.04852(7) 0.0484(9) Uani 1 1 d . . . . .
O252 O 0.93066(15) 0.44824(7) -0.04084(7) 0.0431(8) Uani 1 1 d . . . . .
O253 O 0.89002(16) 0.48928(7) 0.02072(7) 0.0479(9) Uani 1 1 d . . . . .
O254 O 0.94164(17) 0.48393(7) 0.05993(8) 0.0502(9) Uani 1 1 d . . . . .
O255 O 1.10076(17) 0.42786(8) 0.05343(8) 0.0576(10) Uani 1 1 d . . . . .
O256 O 1.13106(16) 0.39983(8) 0.01465(7) 0.0515(9) Uani 1 1 d . . . . .
O257 O 0.56172(14) 0.34544(7) 0.31727(6) 0.0389(8) Uani 1 1 d . . . . .
O258 O 0.50387(16) 0.37462(7) 0.28443(7) 0.0459(9) Uani 1 1 d . . . . .
O259 O 0.38030(14) 0.33403(7) 0.26966(6) 0.0361(7) Uani 1 1 d . . . . .
O260 O 0.38379(14) 0.28168(7) 0.26835(7) 0.0414(8) Uani 1 1 d . . . . .
O261 O 0.64615(14) 0.12117(7) -0.09958(6) 0.0382(7) Uani 1 1 d . . . . .
O262 O 0.63103(17) 0.08294(8) -0.12288(7) 0.0510(9) Uani 1 1 d . . . . .
O263 O 0.46176(14) 0.12610(7) -0.02463(6) 0.0356(7) Uani 1 1 d . . . . .
O264 O 0.42290(14) 0.17539(7) -0.03257(6) 0.0379(8) Uani 1 1 d . . . . .
O265 O 0.49024(14) 0.20988(7) -0.08589(6) 0.0370(7) Uani 1 1 d . . . . .
O266 O 0.58392(15) 0.19428(7) -0.10701(6) 0.0387(8) Uani 1 1 d . . . . .
O267 O 1.17902(14) 0.05420(7) 0.15949(6) 0.0348(7) Uani 1 1 d . . . . .
O268 O 0.99708(14) 0.43402(7) 0.01531(7) 0.0382(7) Uani 1 1 d . . . . .
H268 H 1.025448 0.444490 0.016319 0.046 Uiso 1 1 d R U . . .
O269 O 0.49704(14) 0.30201(7) 0.28922(6) 0.0363(8) Uani 1 1 d . . . . .
O270 O 0.55292(14) 0.15757(7) -0.05530(6) 0.0342(7) Uani 1 1 d . . . . .
O1W O 0.13237(14) 0.15225(7) 0.40634(6) 0.0347(7) Uani 1 1 d . . . . .
H1X H 0.132716 0.157505 0.386147 0.052 Uiso 1 1 d R U . . .
H1Y H 0.138190 0.130107 0.409290 0.052 Uiso 1 1 d R U . . .
O2W O 0.32051(14) 0.16835(7) 0.40090(6) 0.0380(7) Uani 1 1 d . . . . .
H2X H 0.326266 0.147199 0.395192 0.057 Uiso 1 1 d R U . . .
H2Y H 0.308554 0.181774 0.384714 0.057 Uiso 1 1 d R U . . .
O3W O 0.28214(14) 0.03454(7) 0.64641(6) 0.0360(7) Uani 1 1 d . . . . .
H3X H 0.322347 0.023636 0.650875 0.054 Uiso 1 1 d R U . . .
H3Y H 0.252434 0.021215 0.650730 0.054 Uiso 1 1 d R U . . .
O4W O 0.25216(14) 0.08042(7) 0.72610(6) 0.0350(7) Uani 1 1 d . . . . .
H4X H 0.291583 0.069978 0.731996 0.052 Uiso 1 1 d R U . . .
H4Y H 0.220374 0.069728 0.734517 0.052 Uiso 1 1 d R U . . .
O5W O 0.18096(14) 0.36122(7) 0.77181(7) 0.0394(8) Uani 1 1 d . . . . .
H5X H 0.185758 0.351565 0.790583 0.059 Uiso 1 1 d R U . . .
H5Y H 0.175755 0.383336 0.773020 0.059 Uiso 1 1 d R U . . .
O6W O -0.01179(14) 0.35919(7) 0.77714(7) 0.0400(8) Uani 1 1 d . . . . .
H6X H -0.010752 0.349241 0.795929 0.060 Uiso 1 1 d R U . . .
H6Y H -0.024957 0.381193 0.778856 0.060 Uiso 1 1 d R U . . .
O7W O 0.00972(14) 0.48237(6) 0.52834(6) 0.0349(7) Uani 1 1 d . . . . .
H7X H -0.029928 0.492272 0.522301 0.052 Uiso 1 1 d R U . . .
H7Y H 0.038039 0.496575 0.525363 0.052 Uiso 1 1 d R U . . .
O8W O 0.05708(14) 0.43885(6) 0.44929(6) 0.0341(7) Uani 1 1 d . . . . .
H8X H 0.018036 0.448130 0.442223 0.051 Uiso 1 1 d R U . . .
H8Y H 0.087847 0.450810 0.442202 0.051 Uiso 1 1 d R U . . .
O9W O 0.55666(14) 0.33053(7) 0.55336(6) 0.0363(7) Uani 1 1 d . . . . .
H9X H 0.583676 0.333908 0.567313 0.054 Uiso 1 1 d R U . . .
H9Y H 0.514997 0.342207 0.554409 0.054 Uiso 1 1 d R U . . .
O10W O 0.60152(13) 0.24157(6) 0.59972(6) 0.0299(7) Uani 1 1 d . . . . .
H10Y H 0.607112 0.222980 0.589159 0.045 Uiso 1 1 d R U . . .
H10X H 0.640644 0.247984 0.600110 0.036 Uiso 1 1 d R U . . .
O11W O -0.30184(13) 0.28043(6) 0.58098(6) 0.0297(7) Uani 1 1 d . . . . .
H11Y H -0.281710 0.289424 0.564448 0.045 Uiso 1 1 d R U . . .
H11X H -0.316864 0.296086 0.594747 0.045 Uiso 1 1 d R U . . .
O12W O -0.25704(13) 0.19292(6) 0.62663(6) 0.0313(7) Uani 1 1 d . . . . .
H12X H -0.283437 0.198786 0.643655 0.047 Uiso 1 1 d R U . . .
H12Y H -0.278477 0.182715 0.614236 0.047 Uiso 1 1 d R U . . .
O13W O 0.32147(16) 0.33592(7) 0.34799(7) 0.0461(8) Uani 1 1 d . . . . .
H13Y H 0.290630 0.343712 0.334871 0.069 Uiso 1 1 d R U . . .
H13X H 0.357808 0.344636 0.342669 0.069 Uiso 1 1 d R U . . .
O14W O 0.80237(15) 0.45008(7) 0.16888(7) 0.0426(8) Uani 1 1 d . . . . .
H14X H 0.794435 0.467203 0.155211 0.064 Uiso 1 1 d R U . . .
H14Y H 0.804045 0.457797 0.187521 0.064 Uiso 1 1 d R U . . .
O15W O 0.62041(14) 0.44204(7) 0.18708(6) 0.0397(8) Uani 1 1 d . . . . .
H15Y H 0.611336 0.463705 0.181540 0.060 Uiso 1 1 d R U . . .
H15X H 0.592329 0.431405 0.178918 0.060 Uiso 1 1 d R U . . .
O16W O 0.79715(15) 0.03054(7) 0.02591(7) 0.0404(8) Uani 1 1 d . . . . .
H16X H 0.799660 0.010725 0.035960 0.061 Uiso 1 1 d R U . . .
H16Y H 0.794093 0.028113 0.005863 0.061 Uiso 1 1 d R U . . .
O17W O 1.00232(15) 0.02965(7) 0.01897(7) 0.0420(8) Uani 1 1 d . . . . .
H17X H 1.001809 0.009428 0.028041 0.063 Uiso 1 1 d R U . . .
H17Y H 0.998995 0.029147 -0.001290 0.063 Uiso 1 1 d R U . . .
O18W O 0.37883(14) 0.20301(7) 0.16826(6) 0.0366(7) Uani 1 1 d . . . . .
H18X H 0.358781 0.189156 0.158998 0.055 Uiso 1 1 d R U . . .
H18Y H 0.354364 0.221854 0.175660 0.055 Uiso 1 1 d R U . . .
O19W O 0.36473(14) 0.24542(7) 0.08291(6) 0.0333(7) Uani 1 1 d . . . . .
H19X H 0.337240 0.262311 0.092183 0.050 Uiso 1 1 d R U . . .
H19Y H 0.344317 0.228033 0.082650 0.050 Uiso 1 1 d R U . . .
O20W O 1.23434(14) 0.26954(7) 0.03567(6) 0.0365(7) Uani 1 1 d . . . . .
H20X H 1.256946 0.285266 0.039599 0.055 Uiso 1 1 d R U . . .
H20Y H 1.261552 0.253289 0.025449 0.055 Uiso 1 1 d R U . . .
O21W O 1.25170(13) 0.22768(7) 0.12020(6) 0.0311(7) Uani 1 1 d . . . . .
H21X H 1.273854 0.242974 0.125635 0.047 Uiso 1 1 d R U . . .
H21Y H 1.280610 0.209375 0.114514 0.047 Uiso 1 1 d R U . . .
O22W O 0.73910(15) 0.37258(7) -0.07563(6) 0.0394(8) Uani 1 1 d . . . . .
H22X H 0.703312 0.378228 -0.086355 0.059 Uiso 1 1 d R U . . .
H22Y H 0.773823 0.379373 -0.086181 0.059 Uiso 1 1 d R U . . .
O23W O 0.77647(15) 0.28087(7) -0.10720(6) 0.0375(7) Uani 1 1 d . . . . .
H23X H 0.741418 0.284915 -0.118489 0.056 Uiso 1 1 d R U . . .
H23Y H 0.813123 0.283192 -0.119186 0.056 Uiso 1 1 d R U . . .
O24W O 0.83354(14) 0.19199(7) 0.31218(6) 0.0373(7) Uani 1 1 d . . . . .
H24X H 0.873925 0.185580 0.318961 0.056 Uiso 1 1 d R U . . .
H24Y H 0.799218 0.184616 0.322526 0.056 Uiso 1 1 d R U . . .
O25W O 0.88257(14) 0.09929(7) 0.27459(6) 0.0370(7) Uani 1 1 d . . . . .
H25X H 0.859580 0.090618 0.290372 0.056 Uiso 1 1 d R U . . .
H25Y H 0.925919 0.094410 0.277451 0.056 Uiso 1 1 d R U . . .
O26W O 0.56623(14) 0.27937(7) 0.33930(6) 0.0357(7) Uani 1 1 d . . . . .
H26X H 0.557627 0.259451 0.335411 0.054 Uiso 1 1 d R U . . .
H26Y H 0.528490 0.292762 0.345882 0.054 Uiso 1 1 d R U . . .
O27W O 0.58831(16) 0.08956(7) -0.05553(7) 0.0438(8) Uani 1 1 d . . . . .
H27Y H 0.588928 0.068311 -0.049391 0.066 Uiso 1 1 d R U . . .
H27X H 0.626819 0.092200 -0.064779 0.066 Uiso 1 1 d R U . . .
 
loop_
 _atom_site_aniso_label
 _atom_site_aniso_U_11
 _atom_site_aniso_U_22
 _atom_site_aniso_U_33
 _atom_site_aniso_U_23
 _atom_site_aniso_U_13
 _atom_site_aniso_U_12
C1 0.029(3) 0.040(3) 0.033(3) -0.005(2) -0.0092(19) -0.012(2)
C2 0.029(3) 0.038(2) 0.034(3) -0.006(2) -0.0077(19) -0.010(2)
C3 0.030(3) 0.047(3) 0.036(3) 0.008(2) -0.008(2) 0.006(2)
C4 0.035(3) 0.045(3) 0.037(3) -0.005(2) -0.010(2) -0.009(2)
C5 0.034(3) 0.043(3) 0.032(3) -0.006(2) -0.011(2) 0.005(2)
C6 0.032(3) 0.037(3) 0.035(3) -0.007(2) -0.008(2) 0.004(2)
C7 0.027(3) 0.038(3) 0.035(3) -0.006(2) -0.008(2) 0.006(2)
C8 0.031(3) 0.030(2) 0.040(3) -0.003(2) -0.011(2) 0.007(2)
C9 0.025(3) 0.032(2) 0.032(3) 0.0090(19) -0.0052(19) 0.0059(19)
C10 0.023(2) 0.034(2) 0.035(3) 0.0100(19) -0.0117(19) -0.0076(19)
C11 0.027(3) 0.034(2) 0.031(2) -0.0072(19) 0.0055(19) -0.0068(19)
C12 0.023(2) 0.034(2) 0.037(3) -0.009(2) 0.0080(19) 0.0074(19)
C13 0.023(2) 0.038(2) 0.035(3) 0.0098(19) -0.0067(19) -0.006(2)
C14 0.031(3) 0.034(2) 0.030(2) -0.0070(19) -0.0079(19) -0.008(2)
C15 0.028(3) 0.037(2) 0.036(3) -0.010(2) -0.007(2) -0.007(2)
C16 0.026(3) 0.040(3) 0.037(3) -0.012(2) -0.004(2) -0.007(2)
C17 0.024(3) 0.037(3) 0.043(3) 0.008(2) -0.007(2) 0.007(2)
C18 0.027(3) 0.036(2) 0.032(2) -0.0086(19) 0.0066(19) -0.010(2)
C19 0.027(3) 0.036(2) 0.030(2) 0.0120(19) 0.0043(19) -0.007(2)
C20 0.037(3) 0.037(3) 0.033(3) -0.006(2) -0.011(2) -0.010(2)
C21 0.038(3) 0.042(3) 0.037(3) -0.012(2) 0.007(2) 0.011(2)
C22 0.037(3) 0.041(3) 0.038(3) -0.007(2) 0.002(2) -0.010(2)
C23 0.035(3) 0.046(3) 0.037(3) 0.007(2) -0.016(2) -0.009(2)
C24 0.035(3) 0.045(3) 0.039(3) -0.009(2) -0.011(2) -0.011(2)
C25 0.035(3) 0.040(3) 0.032(3) -0.007(2) -0.011(2) -0.007(2)
C26 0.033(3) 0.037(2) 0.031(2) -0.0095(19) -0.006(2) -0.009(2)
C27 0.025(2) 0.034(2) 0.032(2) -0.0083(19) 0.0106(19) -0.0071(19)
C28 0.027(3) 0.033(2) 0.030(2) -0.0046(19) 0.0053(18) -0.0074(19)
C29 0.021(2) 0.037(2) 0.030(2) -0.0042(19) 0.0061(18) -0.0089(19)
C30 0.023(2) 0.036(2) 0.030(2) -0.0021(19) 0.0071(18) 0.0039(19)
C31 0.026(3) 0.037(2) 0.031(2) -0.0035(19) 0.0077(19) -0.008(2)
C32 0.027(3) 0.037(3) 0.038(3) -0.007(2) -0.008(2) 0.005(2)
C33 0.025(3) 0.039(3) 0.034(3) -0.005(2) -0.0063(19) 0.008(2)
C34 0.026(3) 0.040(3) 0.034(3) 0.013(2) 0.005(2) -0.008(2)
C35 0.032(3) 0.043(3) 0.029(3) -0.005(2) 0.007(2) 0.007(2)
C36 0.036(3) 0.044(3) 0.032(3) -0.010(2) 0.010(2) 0.006(2)
C37 0.030(3) 0.039(3) 0.034(3) 0.010(2) 0.007(2) -0.010(2)
C38 0.021(2) 0.044(3) 0.033(3) -0.009(2) 0.0056(19) 0.007(2)
C39 0.031(3) 0.039(3) 0.034(3) 0.009(2) -0.008(2) -0.006(2)
C40 0.037(3) 0.036(3) 0.043(3) -0.009(2) 0.008(2) -0.008(2)
C41 0.039(3) 0.038(3) 0.037(3) 0.004(2) 0.008(2) -0.005(2)
C42 0.033(3) 0.041(3) 0.036(3) 0.005(2) -0.008(2) -0.003(2)
C43 0.035(3) 0.038(3) 0.035(3) 0.004(2) -0.006(2) -0.009(2)
C44 0.031(3) 0.039(3) 0.033(3) 0.004(2) 0.008(2) -0.007(2)
C45 0.032(3) 0.039(3) 0.032(3) 0.008(2) -0.008(2) -0.009(2)
C46 0.035(3) 0.038(2) 0.026(2) 0.0064(19) -0.0101(19) -0.010(2)
C47 0.030(3) 0.037(2) 0.034(3) 0.0042(19) -0.006(2) -0.011(2)
C48 0.031(3) 0.040(3) 0.030(2) 0.0067(19) -0.0090(19) -0.011(2)
C49 0.027(3) 0.038(3) 0.031(3) 0.006(2) -0.0046(19) 0.003(2)
C50 0.033(3) 0.037(3) 0.028(2) -0.0064(19) -0.0096(19) 0.008(2)
C51 0.029(3) 0.039(3) 0.034(3) -0.010(2) -0.0064(19) -0.010(2)
C52 0.030(3) 0.039(3) 0.028(2) 0.0102(19) -0.0063(19) 0.003(2)
C53 0.032(3) 0.039(3) 0.030(2) -0.008(2) 0.007(2) -0.009(2)
C54 0.031(3) 0.038(3) 0.037(3) 0.009(2) 0.007(2) -0.006(2)
C55 0.034(3) 0.035(2) 0.036(3) -0.004(2) 0.007(2) -0.009(2)
C56 0.028(3) 0.042(3) 0.031(3) -0.006(2) -0.006(2) 0.003(2)
C57 0.028(3) 0.036(2) 0.028(2) -0.0067(19) 0.0089(19) -0.009(2)
C58 0.032(3) 0.044(3) 0.030(3) -0.010(2) 0.005(2) 0.010(2)
C59 0.039(3) 0.044(3) 0.036(3) 0.005(2) -0.006(2) -0.012(2)
C60 0.039(3) 0.049(3) 0.037(3) -0.009(2) -0.006(2) 0.005(2)
C61 0.037(3) 0.047(3) 0.036(3) 0.009(2) -0.006(2) 0.009(2)
C62 0.034(3) 0.045(3) 0.035(3) -0.006(2) -0.003(2) -0.008(2)
C63 0.027(3) 0.045(3) 0.032(3) -0.007(2) 0.008(2) 0.009(2)
C64 0.026(3) 0.039(2) 0.031(3) -0.007(2) 0.0074(19) 0.008(2)
C65 0.026(2) 0.040(3) 0.032(2) -0.008(2) -0.0090(19) -0.008(2)
C66 0.021(2) 0.037(2) 0.032(2) -0.0079(19) -0.0059(18) 0.0059(19)
C67 0.027(3) 0.036(2) 0.030(2) -0.0087(19) 0.0047(19) 0.007(2)
C68 0.022(2) 0.036(2) 0.032(3) 0.0129(19) -0.0076(19) 0.0050(19)
C69 0.023(2) 0.040(2) 0.026(2) 0.0072(19) -0.0070(18) -0.0074(19)
C70 0.024(2) 0.037(2) 0.034(3) -0.0029(19) -0.0082(19) 0.0041(19)
C71 0.025(2) 0.038(3) 0.033(3) -0.007(2) -0.0041(19) -0.007(2)
C72 0.032(3) 0.040(3) 0.033(3) -0.007(2) -0.010(2) -0.010(2)
C73 0.040(3) 0.046(3) 0.033(3) 0.008(2) -0.013(2) -0.009(2)
C74 0.042(3) 0.039(3) 0.032(3) 0.007(2) -0.011(2) -0.010(2)
C75 0.030(3) 0.040(3) 0.032(3) -0.011(2) 0.009(2) 0.008(2)
C76 0.028(3) 0.036(2) 0.032(2) -0.0079(19) 0.0075(19) -0.011(2)
C77 0.034(3) 0.037(3) 0.043(3) -0.011(2) -0.001(2) 0.002(2)
C78 0.052(3) 0.042(3) 0.042(3) -0.005(2) -0.013(2) -0.022(2)
C79 0.057(4) 0.040(3) 0.049(3) 0.014(2) -0.014(3) -0.005(3)
C80 0.057(4) 0.046(3) 0.048(3) -0.013(2) -0.012(3) -0.022(3)
C81 0.042(3) 0.048(3) 0.036(3) 0.008(2) 0.007(2) -0.017(2)
C82 0.035(3) 0.046(3) 0.033(3) -0.012(2) -0.004(2) -0.015(2)
C83 0.030(3) 0.039(3) 0.036(3) 0.000(2) 0.013(2) 0.007(2)
C84 0.023(2) 0.040(3) 0.032(3) 0.003(2) 0.0112(19) 0.009(2)
C85 0.028(3) 0.038(3) 0.031(3) 0.0060(19) -0.0067(19) 0.009(2)
C86 0.027(3) 0.041(3) 0.030(3) 0.007(2) 0.0074(19) -0.009(2)
C87 0.027(3) 0.035(2) 0.032(3) -0.0102(19) 0.0065(19) -0.005(2)
C88 0.026(3) 0.043(3) 0.035(3) -0.011(2) 0.010(2) -0.008(2)
C89 0.023(2) 0.048(3) 0.030(2) -0.010(2) -0.0069(19) 0.006(2)
C90 0.032(3) 0.045(3) 0.027(2) 0.010(2) -0.007(2) -0.010(2)
C91 0.028(3) 0.046(3) 0.028(2) -0.008(2) -0.0094(19) 0.010(2)
C92 0.033(3) 0.045(3) 0.028(2) -0.003(2) 0.009(2) -0.013(2)
C93 0.034(3) 0.041(3) 0.029(2) -0.007(2) 0.003(2) -0.009(2)
C94 0.031(3) 0.039(3) 0.033(3) 0.003(2) 0.007(2) -0.011(2)
C95 0.029(3) 0.047(3) 0.029(2) -0.012(2) -0.0070(19) 0.006(2)
C96 0.029(3) 0.037(3) 0.041(3) 0.008(2) 0.003(2) -0.009(2)
C97 0.030(3) 0.045(3) 0.041(3) -0.007(2) 0.006(2) -0.012(2)
C98 0.029(3) 0.046(3) 0.049(3) -0.014(2) 0.005(2) 0.008(2)
C99 0.037(3) 0.043(3) 0.040(3) -0.009(2) -0.010(2) 0.007(2)
C100 0.032(3) 0.038(3) 0.034(3) 0.007(2) -0.010(2) 0.009(2)
C101 0.028(3) 0.035(2) 0.041(3) -0.007(2) -0.009(2) 0.007(2)
C102 0.034(3) 0.030(2) 0.039(3) -0.008(2) -0.009(2) 0.007(2)
C103 0.024(2) 0.031(2) 0.041(3) 0.0043(19) 0.006(2) -0.0057(19)
C104 0.027(3) 0.032(2) 0.036(3) 0.0038(19) 0.008(2) -0.0070(19)
C105 0.026(3) 0.032(2) 0.035(3) 0.0076(19) 0.0070(19) -0.0079(19)
C106 0.030(3) 0.032(2) 0.034(3) -0.0077(19) -0.0077(19) -0.0094(19)
C107 0.024(3) 0.053(3) 0.041(3) -0.013(2) -0.006(2) 0.003(2)
C108 0.029(3) 0.034(2) 0.041(3) 0.005(2) 0.010(2) 0.007(2)
C109 0.023(3) 0.036(2) 0.040(3) 0.010(2) 0.005(2) -0.007(2)
C110 0.030(3) 0.037(3) 0.042(3) 0.007(2) -0.006(2) -0.011(2)
C111 0.030(3) 0.034(2) 0.046(3) 0.009(2) -0.011(2) -0.012(2)
C112 0.025(3) 0.039(3) 0.044(3) 0.009(2) 0.007(2) 0.007(2)
C113 0.029(3) 0.037(3) 0.036(3) 0.010(2) -0.008(2) 0.003(2)
C114 0.022(2) 0.037(2) 0.038(3) 0.008(2) 0.008(2) 0.006(2)
C115 0.028(3) 0.043(3) 0.034(3) 0.008(2) -0.010(2) -0.009(2)
C116 0.030(3) 0.041(3) 0.042(3) 0.009(2) 0.008(2) -0.011(2)
C117 0.030(3) 0.041(3) 0.050(3) -0.014(2) -0.008(2) -0.009(2)
C118 0.037(3) 0.046(3) 0.048(3) -0.012(2) -0.006(2) -0.010(2)
C119 0.035(3) 0.039(3) 0.043(3) 0.007(2) 0.003(2) -0.008(2)
C120 0.027(3) 0.038(3) 0.035(3) 0.006(2) 0.0050(19) -0.008(2)
C121 0.027(3) 0.037(2) 0.038(3) 0.010(2) -0.009(2) -0.007(2)
C122 0.025(2) 0.039(2) 0.029(2) 0.0102(19) 0.0068(19) -0.007(2)
C123 0.029(3) 0.042(3) 0.028(2) 0.0050(19) 0.0083(19) -0.009(2)
C124 0.027(3) 0.035(2) 0.030(2) 0.0103(19) -0.0077(19) 0.0051(19)
C125 0.025(2) 0.042(3) 0.027(2) -0.0062(19) 0.0091(18) 0.004(2)
C126 0.028(3) 0.040(3) 0.025(2) 0.0109(19) -0.0057(19) 0.006(2)
C127 0.029(3) 0.036(2) 0.031(2) -0.0061(19) 0.0022(19) -0.009(2)
C128 0.028(3) 0.038(2) 0.030(2) -0.0070(19) 0.0019(19) -0.006(2)
C129 0.028(3) 0.041(3) 0.027(2) 0.0107(19) -0.0077(19) -0.011(2)
C130 0.029(3) 0.039(3) 0.027(2) -0.0024(19) -0.0020(19) 0.006(2)
C131 0.025(3) 0.039(2) 0.029(2) 0.0119(19) 0.0056(19) -0.010(2)
C132 0.030(3) 0.037(2) 0.033(3) 0.0095(19) -0.010(2) -0.008(2)
C133 0.027(3) 0.036(2) 0.034(3) 0.0107(19) -0.0089(19) -0.006(2)
C134 0.036(3) 0.040(3) 0.039(3) -0.010(2) -0.009(2) 0.005(2)
C135 0.044(3) 0.047(3) 0.037(3) -0.011(2) -0.009(2) -0.015(2)
C136 0.046(3) 0.044(3) 0.041(3) -0.016(2) -0.014(2) 0.008(2)
C137 0.043(3) 0.039(3) 0.043(3) -0.010(2) -0.012(2) -0.011(2)
C138 0.042(3) 0.040(3) 0.035(3) -0.008(2) -0.012(2) 0.006(2)
C139 0.030(3) 0.039(3) 0.036(3) -0.010(2) 0.004(2) -0.008(2)
C140 0.028(3) 0.038(3) 0.033(3) 0.009(2) 0.004(2) -0.005(2)
C141 0.024(2) 0.039(2) 0.031(2) -0.0079(19) -0.0078(19) 0.0094(19)
C142 0.022(2) 0.036(2) 0.037(3) -0.0090(19) -0.0090(19) -0.0071(19)
C143 0.017(2) 0.040(2) 0.028(2) 0.0039(19) -0.0038(17) -0.0039(19)
C144 0.023(2) 0.037(2) 0.033(3) -0.0061(19) 0.0046(19) 0.0061(19)
C145 0.022(2) 0.039(2) 0.031(2) -0.0045(19) 0.0043(18) -0.0080(19)
C146 0.027(3) 0.037(2) 0.030(2) -0.0046(19) 0.0071(19) -0.008(2)
C147 0.030(3) 0.039(3) 0.029(2) -0.005(2) 0.0064(19) -0.007(2)
C148 0.030(3) 0.038(3) 0.037(3) -0.011(2) 0.007(2) -0.002(2)
C149 0.039(3) 0.038(3) 0.039(3) -0.012(2) -0.008(2) 0.016(2)
C150 0.046(3) 0.039(3) 0.034(3) -0.011(2) -0.010(2) 0.011(2)
C151 0.033(3) 0.044(3) 0.030(3) 0.012(2) -0.008(2) -0.007(2)
C152 0.025(3) 0.034(2) 0.037(3) 0.006(2) 0.010(2) -0.004(2)
C153 0.032(3) 0.041(3) 0.037(3) -0.003(2) -0.005(2) 0.009(2)
C154 0.040(3) 0.043(3) 0.040(3) 0.011(2) -0.005(2) -0.007(2)
C155 0.035(3) 0.045(3) 0.037(3) 0.010(2) -0.005(2) -0.007(2)
C156 0.035(3) 0.050(3) 0.034(3) 0.011(2) -0.006(2) 0.004(2)
C157 0.031(3) 0.043(3) 0.032(3) 0.013(2) -0.010(2) -0.007(2)
C158 0.027(3) 0.049(3) 0.031(3) -0.008(2) 0.006(2) 0.006(2)
C159 0.026(3) 0.041(3) 0.036(3) -0.010(2) -0.006(2) 0.006(2)
C160 0.030(3) 0.043(3) 0.030(2) -0.010(2) -0.0120(19) -0.009(2)
C161 0.028(3) 0.036(2) 0.031(3) 0.0060(19) -0.0072(19) 0.007(2)
C162 0.030(3) 0.035(2) 0.034(3) 0.005(2) -0.010(2) 0.011(2)
C163 0.027(3) 0.036(2) 0.033(3) 0.0053(19) -0.0050(19) -0.008(2)
C164 0.027(3) 0.036(2) 0.033(3) 0.0029(19) -0.0056(19) -0.007(2)
C165 0.031(3) 0.042(3) 0.037(3) -0.012(2) 0.007(2) -0.013(2)
C166 0.030(3) 0.041(3) 0.032(3) 0.006(2) 0.009(2) -0.012(2)
C167 0.033(3) 0.039(3) 0.036(3) 0.006(2) 0.008(2) 0.005(2)
C168 0.035(3) 0.041(3) 0.036(3) -0.010(2) 0.010(2) -0.013(2)
C169 0.029(3) 0.044(3) 0.038(3) -0.012(2) 0.008(2) 0.008(2)
C170 0.030(3) 0.036(2) 0.036(3) -0.008(2) 0.007(2) -0.006(2)
C171 0.032(3) 0.042(3) 0.038(3) -0.014(2) -0.008(2) 0.007(2)
C172 0.041(3) 0.040(3) 0.030(3) -0.006(2) -0.005(2) -0.007(2)
C173 0.043(3) 0.047(3) 0.038(3) -0.013(2) 0.007(2) 0.010(2)
C174 0.041(3) 0.045(3) 0.040(3) -0.015(2) 0.012(2) -0.004(2)
C175 0.040(3) 0.051(3) 0.035(3) -0.008(2) -0.007(2) -0.004(2)
C176 0.042(3) 0.044(3) 0.035(3) -0.012(2) -0.006(2) -0.008(2)
C177 0.035(3) 0.044(3) 0.034(3) 0.010(2) 0.013(2) 0.010(2)
C178 0.030(3) 0.043(3) 0.033(3) 0.011(2) -0.007(2) -0.007(2)
C179 0.027(3) 0.035(2) 0.034(3) -0.0070(19) 0.0107(19) -0.009(2)
C180 0.027(3) 0.035(2) 0.035(3) 0.0092(19) -0.0065(19) -0.010(2)
C181 0.025(2) 0.041(3) 0.031(3) -0.008(2) 0.0075(19) -0.010(2)
C182 0.023(2) 0.033(2) 0.032(2) 0.0126(19) 0.0036(19) -0.0061(19)
C183 0.025(2) 0.036(2) 0.033(3) 0.0055(19) -0.0039(19) -0.009(2)
C184 0.026(3) 0.039(3) 0.034(3) -0.007(2) 0.008(2) 0.007(2)
C185 0.027(3) 0.041(3) 0.037(3) -0.014(2) -0.007(2) -0.009(2)
C186 0.035(3) 0.039(3) 0.037(3) -0.009(2) 0.005(2) -0.004(2)
C187 0.031(3) 0.037(3) 0.042(3) -0.009(2) 0.007(2) 0.007(2)
C188 0.035(3) 0.043(3) 0.037(3) 0.004(2) -0.008(2) -0.008(2)
C189 0.033(3) 0.040(3) 0.041(3) -0.010(2) -0.010(2) -0.011(2)
C190 0.021(2) 0.040(3) 0.037(3) 0.006(2) -0.0059(19) 0.007(2)
C191 0.045(3) 0.041(3) 0.040(3) 0.010(2) -0.012(2) -0.011(2)
C192 0.046(3) 0.043(3) 0.051(3) -0.010(2) -0.017(3) -0.010(2)
C193 0.054(4) 0.043(3) 0.045(3) -0.006(2) -0.016(3) -0.009(3)
C194 0.032(3) 0.051(3) 0.034(3) 0.007(2) 0.005(2) 0.012(2)
C195 0.034(3) 0.045(3) 0.033(3) -0.005(2) 0.006(2) -0.010(2)
C196 0.035(3) 0.036(3) 0.033(3) 0.008(2) -0.009(2) -0.006(2)
C197 0.024(3) 0.040(3) 0.036(3) -0.008(2) 0.0082(19) -0.006(2)
C198 0.026(3) 0.041(3) 0.032(3) 0.005(2) -0.0048(19) -0.007(2)
C199 0.023(2) 0.036(2) 0.029(2) 0.0075(19) 0.0113(18) 0.0057(19)
C200 0.027(3) 0.040(3) 0.030(2) 0.0070(19) 0.0108(19) -0.010(2)
C201 0.026(3) 0.039(3) 0.037(3) 0.010(2) -0.007(2) 0.008(2)
C202 0.027(3) 0.038(2) 0.031(2) -0.008(2) 0.0101(19) 0.008(2)
C203 0.028(3) 0.043(3) 0.035(3) -0.012(2) 0.010(2) -0.011(2)
C204 0.033(3) 0.041(3) 0.030(3) 0.008(2) 0.006(2) -0.009(2)
C205 0.032(3) 0.040(3) 0.034(3) 0.005(2) -0.008(2) 0.008(2)
C206 0.028(3) 0.043(3) 0.034(3) -0.011(2) 0.008(2) -0.007(2)
C207 0.034(3) 0.034(2) 0.036(3) 0.007(2) -0.011(2) 0.011(2)
C208 0.031(3) 0.034(2) 0.032(3) 0.0040(19) -0.006(2) 0.009(2)
C209 0.030(3) 0.040(3) 0.027(2) 0.0056(19) -0.0073(19) -0.006(2)
C210 0.026(3) 0.044(3) 0.038(3) 0.007(2) 0.009(2) -0.007(2)
C211 0.035(3) 0.045(3) 0.037(3) -0.009(2) -0.005(2) 0.004(2)
C212 0.033(3) 0.043(3) 0.042(3) 0.012(2) 0.006(2) 0.005(2)
C213 0.035(3) 0.037(3) 0.057(3) -0.007(2) 0.006(2) -0.012(2)
C214 0.030(3) 0.039(3) 0.047(3) -0.006(2) 0.011(2) 0.008(2)
C215 0.034(3) 0.033(2) 0.036(3) 0.011(2) -0.010(2) 0.006(2)
C216 0.028(3) 0.040(3) 0.037(3) -0.003(2) -0.004(2) 0.004(2)
C217 0.026(3) 0.036(2) 0.031(2) 0.0152(19) 0.0074(19) -0.006(2)
C218 0.025(3) 0.038(2) 0.032(3) 0.0093(19) 0.0077(19) -0.009(2)
C219 0.026(3) 0.042(3) 0.026(2) 0.0098(19) 0.0058(18) -0.009(2)
C220 0.027(3) 0.037(2) 0.032(2) 0.0085(19) -0.0060(19) -0.006(2)
C221 0.024(2) 0.037(2) 0.033(2) 0.0132(19) -0.0081(19) -0.0089(19)
C222 0.035(3) 0.036(2) 0.033(3) 0.013(2) 0.010(2) 0.007(2)
C223 0.028(3) 0.039(2) 0.032(3) -0.009(2) 0.0085(19) -0.009(2)
C224 0.027(3) 0.040(3) 0.037(3) 0.009(2) -0.008(2) -0.009(2)
C225 0.033(3) 0.039(3) 0.032(3) -0.010(2) -0.010(2) -0.010(2)
C226 0.030(3) 0.042(3) 0.029(3) -0.003(2) 0.008(2) 0.006(2)
C227 0.025(3) 0.037(2) 0.033(3) 0.0096(19) 0.0075(19) 0.006(2)
C228 0.029(3) 0.034(2) 0.030(2) -0.0057(19) 0.0083(19) 0.0068(19)
C229 0.033(3) 0.047(3) 0.043(3) 0.013(2) -0.008(2) 0.000(2)
C230 0.036(3) 0.055(3) 0.042(3) 0.010(2) -0.015(2) -0.011(2)
C231 0.030(3) 0.033(2) 0.048(3) -0.010(2) 0.002(2) -0.007(2)
C232 0.044(3) 0.046(3) 0.037(3) 0.013(2) -0.011(2) 0.008(2)
C233 0.041(3) 0.034(2) 0.036(3) 0.011(2) -0.011(2) 0.007(2)
C234 0.035(3) 0.045(3) 0.052(3) 0.017(2) -0.001(2) 0.012(2)
C235 0.040(3) 0.046(3) 0.042(3) -0.016(2) -0.007(2) 0.009(2)
C236 0.050(4) 0.046(3) 0.049(3) 0.003(2) 0.011(3) -0.012(3)
C237 0.033(3) 0.035(3) 0.043(3) 0.008(2) 0.009(2) 0.013(2)
C238 0.035(3) 0.043(3) 0.050(3) 0.008(2) -0.016(2) -0.008(2)
C239 0.025(3) 0.038(2) 0.039(3) -0.007(2) -0.0020(19) -0.011(2)
C240 0.030(3) 0.040(3) 0.042(3) 0.012(2) -0.007(2) 0.007(2)
C241 0.039(3) 0.044(3) 0.037(3) -0.009(2) -0.009(2) 0.004(2)
C242 0.044(3) 0.051(3) 0.036(3) -0.008(2) -0.005(2) 0.003(2)
C243 0.043(3) 0.043(3) 0.042(3) -0.007(2) -0.014(2) -0.006(2)
C244 0.052(4) 0.045(3) 0.055(3) -0.008(3) 0.011(3) -0.009(3)
C245 0.031(3) 0.044(3) 0.032(3) 0.012(2) -0.008(2) -0.017(2)
C246 0.025(3) 0.046(3) 0.039(3) -0.012(2) 0.008(2) 0.004(2)
C247 0.040(3) 0.047(3) 0.038(3) -0.009(2) 0.011(2) -0.014(2)
C248 0.036(3) 0.052(3) 0.044(3) 0.005(2) -0.006(2) 0.004(2)
C249 0.080(5) 0.046(3) 0.069(4) 0.014(3) 0.004(3) -0.014(3)
C250 0.070(4) 0.060(4) 0.057(4) -0.019(3) -0.013(3) -0.017(3)
C251 0.030(3) 0.052(3) 0.055(3) 0.008(2) -0.004(2) -0.009(2)
C252 0.055(4) 0.051(3) 0.066(4) -0.016(3) -0.004(3) -0.013(3)
C253 0.032(3) 0.039(3) 0.042(3) -0.003(2) 0.009(2) -0.006(2)
C254 0.052(3) 0.038(3) 0.038(3) 0.010(2) -0.014(2) 0.010(2)
C255 0.034(3) 0.043(3) 0.030(2) -0.003(2) -0.011(2) -0.015(2)
C256 0.044(3) 0.043(3) 0.037(3) -0.007(2) -0.012(2) 0.012(2)
C257 0.032(3) 0.038(3) 0.030(3) -0.007(2) 0.006(2) 0.011(2)
C258 0.029(3) 0.039(2) 0.030(2) -0.0102(19) -0.0057(19) -0.008(2)
C259 0.029(3) 0.034(2) 0.029(2) -0.0066(19) -0.0064(19) 0.0118(19)
C260 0.028(3) 0.042(3) 0.032(2) -0.009(2) -0.0057(19) -0.009(2)
C261 0.035(3) 0.040(3) 0.033(3) -0.005(2) -0.009(2) 0.005(2)
C262 0.036(3) 0.040(3) 0.045(3) 0.014(2) 0.010(2) -0.008(2)
C263 0.031(3) 0.044(3) 0.037(3) 0.014(2) 0.006(2) -0.009(2)
C264 0.034(3) 0.039(3) 0.044(3) 0.016(2) -0.011(2) -0.011(2)
C265 0.023(2) 0.041(3) 0.038(3) 0.009(2) -0.008(2) -0.011(2)
C266 0.038(3) 0.040(3) 0.032(3) 0.004(2) -0.011(2) -0.006(2)
C267 0.021(2) 0.038(2) 0.036(3) 0.010(2) -0.0046(19) 0.0069(19)
C268 0.037(3) 0.034(2) 0.030(2) 0.0091(19) -0.008(2) 0.008(2)
C269 0.039(3) 0.047(3) 0.034(3) -0.014(2) -0.006(2) 0.008(2)
C270 0.062(4) 0.044(3) 0.036(3) -0.011(2) 0.007(3) 0.003(3)
C271 0.040(3) 0.042(3) 0.042(3) -0.011(2) -0.005(2) -0.012(2)
C272 0.054(4) 0.046(3) 0.038(3) 0.001(2) -0.010(2) -0.014(3)
C273 0.033(3) 0.035(2) 0.029(2) -0.0042(19) -0.0100(19) -0.006(2)
C274 0.026(3) 0.042(3) 0.037(3) 0.003(2) -0.006(2) -0.010(2)
C275 0.034(3) 0.035(2) 0.033(3) -0.008(2) -0.008(2) 0.004(2)
C276 0.029(3) 0.037(2) 0.032(3) 0.0045(19) 0.0077(19) -0.006(2)
C277 0.029(3) 0.036(2) 0.035(3) 0.006(2) -0.005(2) 0.008(2)
C278 0.030(3) 0.035(2) 0.035(3) -0.005(2) 0.005(2) 0.008(2)
C279 0.031(3) 0.031(2) 0.040(3) -0.007(2) 0.011(2) 0.008(2)
C280 0.028(3) 0.036(2) 0.041(3) -0.007(2) 0.011(2) -0.009(2)
C281 0.021(2) 0.038(3) 0.040(3) 0.008(2) -0.0062(19) -0.0097(19)
C282 0.035(3) 0.035(2) 0.032(3) 0.0090(19) -0.010(2) -0.008(2)
C283 0.025(3) 0.037(2) 0.036(3) 0.0089(19) -0.0094(19) -0.010(2)
C284 0.033(3) 0.036(2) 0.034(3) 0.009(2) 0.008(2) -0.007(2)
C285 0.032(3) 0.037(2) 0.039(3) -0.006(2) -0.010(2) -0.010(2)
C286 0.031(3) 0.044(3) 0.050(3) -0.017(2) -0.010(2) 0.006(2)
C287 0.026(3) 0.037(3) 0.038(3) 0.015(2) -0.011(2) 0.012(2)
C288 0.030(3) 0.041(3) 0.034(3) -0.003(2) 0.007(2) -0.011(2)
C289 0.032(3) 0.037(2) 0.034(3) -0.013(2) 0.007(2) -0.007(2)
C290 0.025(3) 0.037(2) 0.039(3) 0.012(2) 0.007(2) -0.007(2)
C291 0.026(2) 0.041(3) 0.032(2) -0.014(2) -0.0010(19) -0.009(2)
C292 0.026(3) 0.036(2) 0.036(3) -0.0006(19) 0.0073(19) -0.010(2)
C293 0.026(3) 0.033(2) 0.036(3) 0.0122(19) -0.0039(19) -0.0048(19)
C294 0.029(3) 0.041(3) 0.030(2) 0.0075(19) 0.0077(19) -0.008(2)
C295 0.024(2) 0.038(2) 0.033(3) 0.0092(19) -0.0115(19) 0.0105(19)
C296 0.031(3) 0.046(3) 0.037(3) -0.011(2) -0.009(2) -0.010(2)
C297 0.027(3) 0.048(3) 0.027(2) 0.006(2) 0.0074(19) -0.010(2)
C298 0.028(3) 0.041(3) 0.041(3) 0.015(2) 0.003(2) -0.011(2)
C299 0.026(3) 0.043(3) 0.027(2) 0.0085(19) -0.0065(19) -0.011(2)
C300 0.029(3) 0.036(2) 0.039(3) 0.010(2) 0.006(2) -0.006(2)
C301 0.027(3) 0.042(3) 0.039(3) 0.013(2) -0.011(2) -0.007(2)
C302 0.038(3) 0.041(3) 0.038(3) -0.005(2) -0.010(2) -0.012(2)
C303 0.040(3) 0.042(3) 0.038(3) -0.001(2) -0.014(2) 0.004(2)
C304 0.040(3) 0.037(3) 0.048(3) -0.007(2) -0.008(2) -0.009(2)
C305 0.036(3) 0.040(3) 0.038(3) 0.008(2) -0.012(2) -0.011(2)
C306 0.030(3) 0.038(3) 0.040(3) 0.010(2) -0.007(2) 0.009(2)
C307 0.032(3) 0.036(3) 0.044(3) -0.006(2) -0.010(2) 0.015(2)
C308 0.028(3) 0.037(3) 0.040(3) 0.014(2) -0.009(2) 0.008(2)
C309 0.030(3) 0.038(3) 0.037(3) -0.007(2) -0.007(2) 0.005(2)
C310 0.028(3) 0.041(3) 0.032(3) 0.006(2) 0.006(2) 0.008(2)
C311 0.028(3) 0.036(2) 0.035(3) -0.008(2) -0.011(2) 0.009(2)
C312 0.028(3) 0.035(2) 0.038(3) -0.008(2) -0.009(2) 0.008(2)
C313 0.028(3) 0.043(3) 0.034(3) -0.009(2) 0.006(2) -0.005(2)
C314 0.032(3) 0.041(3) 0.036(3) -0.010(2) 0.007(2) -0.009(2)
C315 0.030(3) 0.040(3) 0.037(3) -0.007(2) 0.010(2) -0.008(2)
C316 0.035(3) 0.049(3) 0.031(3) -0.011(2) -0.005(2) -0.011(2)
C317 0.031(3) 0.047(3) 0.033(3) -0.009(2) 0.006(2) -0.008(2)
C318 0.031(3) 0.043(3) 0.031(3) -0.009(2) -0.009(2) -0.008(2)
C319 0.030(3) 0.040(3) 0.038(3) -0.010(2) -0.012(2) 0.007(2)
C320 0.034(3) 0.043(3) 0.041(3) -0.013(2) 0.010(2) 0.012(2)
C321 0.038(3) 0.046(3) 0.052(3) -0.017(2) 0.012(2) 0.006(2)
C322 0.032(3) 0.052(3) 0.050(3) -0.018(2) -0.008(2) 0.012(2)
C323 0.039(3) 0.046(3) 0.046(3) -0.011(2) -0.012(2) -0.010(2)
C324 0.031(3) 0.048(3) 0.042(3) 0.004(2) 0.007(2) -0.008(2)
C325 0.029(3) 0.040(3) 0.042(3) -0.010(2) -0.010(2) -0.005(2)
C326 0.028(3) 0.039(3) 0.041(3) 0.007(2) -0.012(2) 0.004(2)
C327 0.025(3) 0.037(2) 0.039(3) -0.005(2) -0.012(2) 0.007(2)
C328 0.026(3) 0.040(3) 0.029(2) -0.0046(19) -0.0073(19) 0.005(2)
C329 0.023(2) 0.042(3) 0.031(2) -0.006(2) -0.0082(18) -0.010(2)
C330 0.022(2) 0.042(3) 0.033(3) 0.009(2) -0.0075(19) 0.005(2)
C331 0.025(3) 0.039(3) 0.033(3) 0.012(2) 0.0038(19) 0.002(2)
C332 0.031(3) 0.039(3) 0.032(3) -0.006(2) -0.009(2) 0.006(2)
C333 0.031(3) 0.044(3) 0.030(3) -0.006(2) 0.007(2) -0.014(2)
C334 0.049(3) 0.036(3) 0.035(3) -0.007(2) -0.014(2) -0.014(2)
C335 0.052(3) 0.045(3) 0.039(3) -0.008(2) -0.001(2) -0.014(3)
C336 0.060(4) 0.041(3) 0.042(3) -0.007(2) -0.017(3) -0.018(3)
C337 0.044(3) 0.040(3) 0.041(3) 0.010(2) -0.016(2) -0.012(2)
C338 0.033(3) 0.041(3) 0.035(3) 0.008(2) 0.008(2) -0.014(2)
C339 0.032(3) 0.040(3) 0.042(3) 0.011(2) -0.013(2) 0.007(2)
C340 0.032(3) 0.049(3) 0.046(3) 0.007(2) -0.009(2) -0.011(2)
C341 0.033(3) 0.049(3) 0.040(3) 0.002(2) -0.008(2) -0.010(2)
C342 0.034(3) 0.049(3) 0.042(3) 0.005(2) -0.012(2) -0.007(2)
C343 0.034(3) 0.043(3) 0.041(3) 0.009(2) 0.006(2) -0.009(2)
C344 0.028(3) 0.038(3) 0.037(3) 0.012(2) -0.009(2) 0.006(2)
C345 0.028(3) 0.043(3) 0.033(3) 0.014(2) -0.007(2) -0.009(2)
C346 0.031(3) 0.042(3) 0.033(3) 0.015(2) -0.013(2) -0.009(2)
C347 0.025(3) 0.038(2) 0.033(3) -0.005(2) 0.0020(19) 0.008(2)
C348 0.027(3) 0.040(3) 0.035(3) 0.011(2) -0.009(2) 0.003(2)
C349 0.025(2) 0.037(2) 0.032(2) -0.0046(19) -0.0067(19) -0.0089(19)
C350 0.029(3) 0.041(3) 0.032(3) 0.014(2) 0.006(2) -0.009(2)
C351 0.030(3) 0.039(3) 0.035(3) 0.013(2) 0.006(2) -0.008(2)
C352 0.032(3) 0.038(3) 0.035(3) 0.010(2) 0.005(2) -0.009(2)
C353 0.025(3) 0.042(3) 0.040(3) 0.013(2) 0.007(2) 0.004(2)
C354 0.030(3) 0.043(3) 0.038(3) -0.007(2) 0.008(2) 0.006(2)
C355 0.024(3) 0.043(3) 0.041(3) 0.010(2) -0.007(2) 0.005(2)
C356 0.032(3) 0.041(3) 0.035(3) 0.011(2) -0.011(2) -0.009(2)
C357 0.032(3) 0.046(3) 0.032(3) 0.009(2) -0.011(2) -0.014(2)
C358 0.029(3) 0.049(3) 0.043(3) 0.011(2) 0.012(2) -0.012(2)
C359 0.033(3) 0.041(3) 0.049(3) -0.006(2) 0.010(2) 0.008(2)
C360 0.036(3) 0.049(3) 0.044(3) -0.010(2) 0.012(2) 0.006(2)
C361 0.045(3) 0.051(3) 0.046(3) 0.008(2) -0.009(3) -0.009(3)
C362 0.037(3) 0.043(3) 0.042(3) -0.007(2) -0.004(2) -0.010(2)
C363 0.036(3) 0.043(3) 0.037(3) -0.005(2) -0.007(2) -0.008(2)
C364 0.035(3) 0.043(3) 0.036(3) 0.014(2) 0.004(2) -0.015(2)
C365 0.032(3) 0.041(3) 0.031(3) 0.001(2) 0.006(2) 0.008(2)
C366 0.026(3) 0.044(3) 0.031(3) 0.014(2) 0.0038(19) 0.006(2)
C367 0.031(3) 0.037(2) 0.031(2) -0.0042(19) -0.010(2) -0.008(2)
C368 0.024(3) 0.038(3) 0.034(3) 0.011(2) 0.0032(19) 0.007(2)
C369 0.028(3) 0.040(3) 0.038(3) -0.003(2) -0.009(2) -0.008(2)
C370 0.029(3) 0.040(3) 0.044(3) 0.013(2) 0.003(2) -0.011(2)
C371 0.026(3) 0.042(3) 0.055(3) -0.015(2) 0.004(2) -0.003(2)
C372 0.040(3) 0.047(3) 0.062(4) -0.019(3) 0.008(3) -0.009(2)
C373 0.039(3) 0.054(3) 0.082(4) -0.027(3) 0.011(3) -0.010(3)
C374 0.046(4) 0.055(3) 0.088(4) -0.034(3) -0.006(3) -0.013(3)
C375 0.036(3) 0.045(3) 0.102(5) -0.011(3) -0.001(3) -0.009(3)
C376 0.034(3) 0.043(3) 0.070(4) -0.021(3) 0.009(3) -0.012(2)
C377 0.051(4) 0.058(3) 0.049(3) 0.001(3) -0.011(3) 0.027(3)
C378 0.059(4) 0.060(4) 0.059(4) -0.009(3) 0.014(3) -0.003(3)
C379 0.074(5) 0.058(4) 0.055(4) -0.013(3) -0.016(3) 0.000(3)
C380 0.072(5) 0.077(4) 0.049(4) 0.021(3) -0.007(3) 0.028(4)
C381 0.068(4) 0.051(3) 0.057(4) 0.004(3) 0.002(3) 0.025(3)
C382 0.053(4) 0.057(3) 0.043(3) -0.003(3) -0.002(3) 0.018(3)
C383 0.043(3) 0.039(3) 0.046(3) -0.008(2) -0.014(2) -0.011(2)
C384 0.029(3) 0.034(2) 0.042(3) -0.010(2) -0.009(2) -0.010(2)
C385 0.030(3) 0.039(3) 0.037(3) 0.009(2) -0.009(2) -0.011(2)
C386 0.034(3) 0.040(3) 0.041(3) 0.005(2) 0.006(2) -0.012(2)
C387 0.034(3) 0.039(3) 0.035(3) -0.006(2) -0.008(2) -0.011(2)
C388 0.038(3) 0.038(3) 0.036(3) 0.005(2) 0.002(2) -0.014(2)
C389 0.030(3) 0.043(3) 0.039(3) 0.008(2) -0.009(2) -0.010(2)
C390 0.029(3) 0.044(3) 0.038(3) -0.011(2) -0.009(2) 0.007(2)
C391 0.032(3) 0.049(3) 0.037(3) 0.005(2) -0.011(2) 0.004(2)
C392 0.031(3) 0.051(3) 0.037(3) -0.011(2) -0.012(2) 0.004(2)
C393 0.032(3) 0.050(3) 0.037(3) -0.011(2) -0.010(2) -0.011(2)
C394 0.030(3) 0.045(3) 0.032(3) 0.007(2) -0.011(2) -0.010(2)
C395 0.031(3) 0.041(3) 0.037(3) -0.009(2) 0.008(2) -0.010(2)
C396 0.060(4) 0.045(3) 0.044(3) 0.013(2) -0.017(3) 0.003(3)
C397 0.066(4) 0.045(3) 0.049(3) 0.007(2) -0.023(3) -0.017(3)
C398 0.064(4) 0.047(3) 0.054(3) -0.013(3) -0.018(3) -0.016(3)
C399 0.058(4) 0.049(3) 0.062(4) 0.012(3) -0.028(3) -0.016(3)
C400 0.048(3) 0.040(3) 0.057(3) -0.006(2) -0.021(3) -0.016(2)
C401 0.047(3) 0.041(3) 0.044(3) 0.017(2) -0.020(2) -0.015(2)
C402 0.034(3) 0.047(3) 0.036(3) -0.005(2) 0.002(2) 0.006(2)
C403 0.029(3) 0.040(3) 0.040(3) -0.008(2) 0.005(2) 0.007(2)
C404 0.026(3) 0.043(3) 0.035(3) 0.014(2) -0.008(2) 0.003(2)
C405 0.026(3) 0.041(3) 0.039(3) 0.012(2) -0.008(2) -0.010(2)
C406 0.026(3) 0.037(3) 0.036(3) 0.012(2) -0.0081(19) -0.011(2)
C407 0.028(3) 0.049(3) 0.032(3) -0.009(2) 0.009(2) -0.013(2)
C408 0.026(3) 0.045(3) 0.034(3) 0.009(2) -0.008(2) 0.006(2)
C409 0.026(3) 0.045(3) 0.035(3) -0.007(2) 0.006(2) -0.011(2)
C410 0.027(3) 0.046(3) 0.035(3) -0.011(2) -0.007(2) 0.008(2)
C411 0.032(3) 0.047(3) 0.030(3) 0.008(2) -0.008(2) 0.006(2)
C412 0.029(3) 0.043(3) 0.036(3) -0.011(2) -0.008(2) 0.010(2)
C413 0.030(3) 0.036(3) 0.041(3) -0.010(2) -0.010(2) 0.010(2)
C414 0.022(2) 0.043(3) 0.037(3) -0.006(2) -0.0108(19) -0.009(2)
C415 0.034(3) 0.042(3) 0.033(3) -0.009(2) -0.008(2) 0.006(2)
C416 0.029(3) 0.048(3) 0.040(3) -0.007(2) 0.004(2) -0.009(2)
C417 0.032(3) 0.050(3) 0.038(3) -0.014(2) -0.011(2) 0.008(2)
C418 0.032(3) 0.046(3) 0.039(3) -0.013(2) -0.015(2) -0.008(2)
C419 0.035(3) 0.048(3) 0.035(3) 0.006(2) -0.011(2) 0.005(2)
C420 0.029(3) 0.051(3) 0.037(3) -0.013(2) -0.013(2) 0.004(2)
C421 0.034(3) 0.041(3) 0.036(3) -0.008(2) 0.009(2) 0.007(2)
C422 0.034(3) 0.040(3) 0.032(3) -0.011(2) -0.011(2) 0.010(2)
C423 0.029(3) 0.037(2) 0.038(3) -0.011(2) 0.004(2) -0.007(2)
C424 0.026(3) 0.039(3) 0.038(3) -0.009(2) 0.010(2) -0.009(2)
C425 0.029(3) 0.042(3) 0.034(3) 0.007(2) -0.009(2) -0.007(2)
C426 0.029(3) 0.038(2) 0.035(3) -0.008(2) -0.008(2) -0.007(2)
C427 0.029(3) 0.039(3) 0.036(3) 0.006(2) -0.008(2) 0.008(2)
C428 0.030(3) 0.037(3) 0.039(3) 0.010(2) -0.012(2) 0.007(2)
C429 0.033(3) 0.037(3) 0.040(3) 0.009(2) 0.002(2) 0.005(2)
C430 0.035(3) 0.038(3) 0.042(3) 0.013(2) -0.016(2) -0.008(2)
C431 0.033(3) 0.038(3) 0.039(3) 0.012(2) 0.003(2) -0.012(2)
C432 0.034(3) 0.034(2) 0.044(3) -0.003(2) -0.010(2) 0.006(2)
C433 0.032(3) 0.035(2) 0.042(3) -0.007(2) -0.010(2) -0.008(2)
C434 0.052(3) 0.040(3) 0.040(3) -0.008(2) 0.007(2) 0.004(2)
C435 0.059(4) 0.041(3) 0.049(3) -0.019(2) -0.020(3) -0.004(3)
C436 0.050(3) 0.045(3) 0.051(3) -0.018(2) -0.023(3) 0.022(3)
C437 0.042(3) 0.044(3) 0.059(4) -0.016(3) 0.002(3) 0.020(2)
C438 0.041(3) 0.043(3) 0.042(3) -0.013(2) -0.011(2) -0.003(2)
C439 0.038(3) 0.036(2) 0.032(3) -0.008(2) -0.012(2) -0.007(2)
C440 0.036(3) 0.039(3) 0.032(3) 0.005(2) -0.007(2) -0.013(2)
C441 0.027(3) 0.038(2) 0.037(3) -0.009(2) 0.009(2) -0.009(2)
C442 0.027(3) 0.035(2) 0.034(3) -0.008(2) 0.0057(19) 0.0064(19)
C443 0.023(2) 0.039(2) 0.031(2) -0.0052(19) 0.0065(18) -0.0058(19)
C444 0.025(3) 0.042(3) 0.029(2) 0.006(2) 0.0075(19) 0.005(2)
C445 0.027(3) 0.035(2) 0.038(3) -0.012(2) 0.006(2) 0.008(2)
C446 0.027(3) 0.045(3) 0.036(3) -0.011(2) -0.005(2) -0.009(2)
C447 0.028(3) 0.036(3) 0.039(3) -0.006(2) -0.008(2) -0.009(2)
C448 0.033(3) 0.038(3) 0.035(3) -0.006(2) -0.009(2) -0.009(2)
C449 0.034(3) 0.031(2) 0.045(3) -0.004(2) -0.014(2) -0.008(2)
C450 0.035(3) 0.035(3) 0.045(3) 0.005(2) -0.013(2) 0.006(2)
C451 0.035(3) 0.040(3) 0.034(3) 0.007(2) -0.014(2) 0.007(2)
C452 0.025(3) 0.040(3) 0.037(3) -0.005(2) 0.005(2) 0.006(2)
C453 0.032(3) 0.047(3) 0.040(3) -0.014(2) 0.010(2) 0.006(2)
C454 0.039(3) 0.045(3) 0.038(3) -0.010(2) -0.012(2) -0.012(2)
C455 0.046(3) 0.052(3) 0.033(3) 0.010(2) -0.012(2) -0.022(3)
C456 0.037(3) 0.046(3) 0.041(3) -0.006(2) -0.010(2) 0.004(2)
C457 0.037(3) 0.047(3) 0.035(3) -0.007(2) -0.006(2) -0.013(2)
C458 0.036(3) 0.042(3) 0.029(3) 0.014(2) 0.005(2) -0.010(2)
C459 0.030(3) 0.051(3) 0.032(3) 0.010(2) -0.007(2) -0.010(2)
C460 0.024(3) 0.045(3) 0.030(2) -0.007(2) -0.0043(19) 0.010(2)
C461 0.022(2) 0.042(3) 0.035(3) -0.009(2) -0.0064(19) 0.005(2)
C462 0.022(2) 0.046(3) 0.028(2) -0.004(2) -0.0078(18) 0.008(2)
C463 0.029(3) 0.040(3) 0.030(2) -0.005(2) 0.0036(19) -0.008(2)
C464 0.027(3) 0.045(3) 0.029(2) 0.007(2) -0.0073(19) 0.005(2)
C465 0.031(3) 0.041(3) 0.032(3) 0.008(2) 0.004(2) 0.005(2)
C466 0.027(3) 0.040(3) 0.035(3) -0.005(2) 0.006(2) -0.010(2)
C467 0.034(3) 0.045(3) 0.029(3) -0.009(2) 0.008(2) 0.007(2)
C468 0.029(3) 0.042(3) 0.032(3) -0.007(2) 0.004(2) 0.006(2)
C469 0.029(3) 0.043(3) 0.038(3) 0.017(2) -0.013(2) -0.013(2)
C470 0.027(3) 0.042(3) 0.036(3) 0.010(2) -0.010(2) 0.003(2)
C471 0.030(3) 0.042(3) 0.029(3) -0.001(2) 0.0047(19) 0.005(2)
C472 0.031(3) 0.043(3) 0.036(3) -0.007(2) -0.009(2) 0.003(2)
C473 0.034(3) 0.045(3) 0.030(3) -0.008(2) 0.010(2) -0.009(2)
C474 0.038(3) 0.045(3) 0.037(3) -0.009(2) 0.006(2) -0.012(2)
C475 0.035(3) 0.043(3) 0.037(3) -0.015(2) -0.002(2) -0.011(2)
C476 0.031(3) 0.045(3) 0.037(3) -0.009(2) -0.007(2) 0.007(2)
C477 0.032(3) 0.045(3) 0.030(3) 0.003(2) -0.006(2) -0.010(2)
C478 0.027(3) 0.044(3) 0.034(3) -0.007(2) 0.002(2) 0.006(2)
C479 0.035(3) 0.038(3) 0.033(3) 0.003(2) -0.004(2) -0.009(2)
C480 0.032(3) 0.042(3) 0.036(3) -0.010(2) -0.008(2) -0.012(2)
C481 0.031(3) 0.039(3) 0.034(3) 0.005(2) -0.008(2) -0.011(2)
C482 0.032(3) 0.040(3) 0.037(3) 0.008(2) -0.011(2) -0.013(2)
C483 0.033(3) 0.041(3) 0.033(3) 0.007(2) -0.009(2) -0.010(2)
C484 0.029(3) 0.038(3) 0.040(3) 0.006(2) -0.009(2) 0.006(2)
C485 0.029(3) 0.038(3) 0.038(3) -0.006(2) -0.007(2) 0.008(2)
C486 0.034(3) 0.040(3) 0.039(3) 0.010(2) -0.011(2) -0.009(2)
C487 0.031(3) 0.038(3) 0.039(3) 0.014(2) -0.007(2) 0.004(2)
C488 0.038(3) 0.039(3) 0.039(3) -0.003(2) -0.012(2) -0.011(2)
C489 0.037(3) 0.040(3) 0.037(3) -0.003(2) -0.010(2) -0.010(2)
C490 0.031(3) 0.033(2) 0.039(3) 0.011(2) -0.013(2) 0.008(2)
C491 0.043(3) 0.033(2) 0.042(3) -0.011(2) -0.018(2) -0.008(2)
C492 0.046(3) 0.045(3) 0.040(3) -0.011(2) 0.000(2) -0.003(2)
C493 0.060(4) 0.041(3) 0.042(3) 0.008(2) -0.018(3) -0.013(3)
C494 0.047(3) 0.042(3) 0.039(3) -0.007(2) -0.014(2) -0.013(2)
C495 0.041(3) 0.042(3) 0.041(3) -0.008(2) -0.014(2) -0.017(2)
C496 0.035(3) 0.038(3) 0.038(3) -0.010(2) -0.012(2) -0.008(2)
C497 0.028(3) 0.041(3) 0.036(3) -0.013(2) -0.008(2) 0.005(2)
C498 0.023(2) 0.039(2) 0.031(2) -0.009(2) 0.0068(19) 0.0045(19)
C499 0.028(3) 0.042(3) 0.032(3) -0.009(2) -0.0084(19) 0.008(2)
C500 0.021(2) 0.040(3) 0.035(3) 0.008(2) 0.0067(19) 0.009(2)
C501 0.027(3) 0.036(2) 0.029(2) 0.0077(19) -0.0081(19) 0.0077(19)
C502 0.025(3) 0.040(3) 0.036(3) -0.009(2) 0.0076(19) -0.004(2)
C503 0.028(3) 0.043(3) 0.035(3) -0.007(2) -0.007(2) 0.006(2)
C504 0.029(3) 0.036(2) 0.031(3) -0.008(2) 0.0090(19) 0.006(2)
C505 0.038(3) 0.035(3) 0.039(3) 0.008(2) -0.009(2) 0.010(2)
C506 0.042(3) 0.036(3) 0.046(3) -0.008(2) 0.007(2) 0.013(2)
C507 0.052(3) 0.040(3) 0.036(3) -0.009(2) 0.005(2) 0.008(2)
C508 0.037(3) 0.038(3) 0.035(3) -0.009(2) -0.009(2) 0.006(2)
C509 0.030(3) 0.038(3) 0.037(3) 0.008(2) 0.008(2) -0.014(2)
C510 0.033(3) 0.043(3) 0.043(3) -0.007(2) -0.011(2) 0.008(2)
C511 0.031(3) 0.048(3) 0.057(3) 0.016(2) -0.013(2) 0.003(2)
C512 0.042(3) 0.043(3) 0.054(3) -0.005(2) 0.000(3) -0.005(2)
C513 0.037(3) 0.043(3) 0.051(3) 0.014(2) 0.001(2) 0.004(2)
C514 0.031(3) 0.046(3) 0.047(3) 0.013(2) -0.014(2) 0.007(2)
C515 0.028(3) 0.045(3) 0.039(3) -0.008(2) -0.007(2) -0.010(2)
C516 0.033(3) 0.047(3) 0.034(3) -0.008(2) -0.009(2) 0.008(2)
C517 0.033(3) 0.049(3) 0.024(2) -0.009(2) 0.0080(19) -0.009(2)
C518 0.029(3) 0.043(3) 0.030(2) -0.010(2) 0.0043(19) -0.007(2)
C519 0.027(3) 0.047(3) 0.031(3) -0.007(2) -0.0085(19) -0.008(2)
C520 0.026(3) 0.041(3) 0.029(2) -0.008(2) 0.0045(19) 0.009(2)
C521 0.029(3) 0.048(3) 0.028(2) -0.007(2) -0.0075(19) -0.013(2)
C522 0.031(3) 0.042(3) 0.032(3) -0.009(2) -0.008(2) -0.009(2)
C523 0.027(3) 0.047(3) 0.033(3) -0.007(2) -0.006(2) 0.005(2)
C524 0.031(3) 0.043(3) 0.027(2) 0.0090(19) -0.0088(19) -0.010(2)
C525 0.029(3) 0.045(3) 0.030(3) -0.008(2) 0.010(2) -0.007(2)
C526 0.031(3) 0.049(3) 0.031(3) 0.013(2) 0.010(2) 0.010(2)
C527 0.028(3) 0.043(3) 0.034(3) 0.011(2) 0.007(2) -0.010(2)
C528 0.029(3) 0.041(3) 0.035(3) 0.010(2) -0.010(2) -0.012(2)
C529 0.035(3) 0.050(3) 0.038(3) -0.014(2) -0.006(2) -0.015(2)
C530 0.053(4) 0.048(3) 0.041(3) 0.008(2) -0.016(2) -0.009(3)
C531 0.034(3) 0.041(3) 0.052(3) -0.006(2) 0.005(2) -0.006(2)
C532 0.055(4) 0.040(3) 0.046(3) -0.013(2) -0.017(3) -0.011(2)
C533 0.035(3) 0.045(3) 0.030(2) -0.006(2) -0.012(2) -0.009(2)
C534 0.029(3) 0.044(3) 0.036(3) -0.008(2) -0.004(2) 0.005(2)
C535 0.035(3) 0.031(2) 0.039(3) -0.004(2) -0.013(2) 0.008(2)
C536 0.031(3) 0.038(3) 0.044(3) 0.009(2) 0.008(2) -0.008(2)
C537 0.027(3) 0.048(3) 0.041(3) -0.010(2) 0.005(2) 0.009(2)
C538 0.045(3) 0.043(3) 0.041(3) 0.014(2) 0.006(2) 0.007(2)
C539 0.032(3) 0.039(3) 0.054(3) 0.013(2) -0.011(2) -0.008(2)
C540 0.045(3) 0.041(3) 0.047(3) 0.009(2) -0.006(2) 0.004(2)
C541 0.035(3) 0.043(3) 0.025(2) 0.0102(19) -0.0070(19) -0.012(2)
C542 0.028(3) 0.041(3) 0.040(3) 0.006(2) -0.009(2) -0.008(2)
C543 0.036(3) 0.037(3) 0.031(3) 0.0137(19) 0.004(2) -0.009(2)
C544 0.034(3) 0.040(3) 0.039(3) 0.011(2) -0.009(2) -0.010(2)
C545 0.033(3) 0.039(2) 0.029(2) -0.0067(19) -0.0070(19) -0.011(2)
C546 0.023(2) 0.038(2) 0.040(3) 0.010(2) -0.010(2) -0.006(2)
C547 0.027(3) 0.043(3) 0.035(3) -0.009(2) -0.015(2) 0.012(2)
C548 0.033(3) 0.042(3) 0.034(3) -0.008(2) 0.009(2) -0.008(2)
C549 0.031(3) 0.037(2) 0.034(3) -0.008(2) -0.005(2) -0.010(2)
C550 0.031(3) 0.049(3) 0.035(3) 0.012(2) -0.009(2) -0.010(2)
C551 0.028(3) 0.036(2) 0.036(3) -0.008(2) 0.006(2) -0.008(2)
C552 0.033(3) 0.043(3) 0.034(3) 0.008(2) -0.008(2) -0.011(2)
C553 0.028(3) 0.042(3) 0.032(2) -0.005(2) -0.0121(19) -0.008(2)
C554 0.035(3) 0.039(3) 0.040(3) -0.003(2) 0.007(2) -0.009(2)
C555 0.032(3) 0.039(3) 0.030(3) 0.012(2) 0.005(2) 0.008(2)
C556 0.027(3) 0.040(3) 0.033(3) -0.006(2) 0.0073(19) -0.005(2)
C557 0.027(3) 0.042(3) 0.034(3) -0.010(2) 0.0109(19) -0.008(2)
C558 0.031(3) 0.046(3) 0.036(3) -0.002(2) -0.008(2) -0.011(2)
C559 0.025(2) 0.043(3) 0.037(3) -0.015(2) -0.0042(19) -0.007(2)
C560 0.032(3) 0.042(3) 0.032(3) 0.013(2) -0.010(2) -0.011(2)
C561 0.044(3) 0.047(3) 0.035(3) -0.009(2) 0.009(2) -0.015(2)
C562 0.042(3) 0.056(3) 0.039(3) -0.003(2) -0.009(2) -0.014(3)
C563 0.033(3) 0.040(3) 0.040(3) 0.010(2) -0.015(2) 0.007(2)
C564 0.035(3) 0.048(3) 0.041(3) 0.017(2) -0.015(2) -0.010(2)
C565 0.025(3) 0.042(3) 0.036(3) -0.009(2) -0.008(2) 0.006(2)
C566 0.034(3) 0.043(3) 0.031(3) 0.010(2) -0.010(2) -0.008(2)
C567 0.025(3) 0.041(3) 0.035(3) 0.010(2) -0.008(2) 0.012(2)
C568 0.035(3) 0.040(3) 0.033(3) 0.012(2) -0.007(2) 0.007(2)
C569 0.034(3) 0.040(3) 0.035(3) 0.010(2) 0.009(2) -0.006(2)
C570 0.030(3) 0.049(3) 0.040(3) 0.017(2) -0.008(2) 0.004(2)
C571 0.032(3) 0.046(3) 0.030(3) 0.009(2) -0.007(2) 0.008(2)
C572 0.034(3) 0.048(3) 0.041(3) 0.016(2) -0.015(2) -0.011(2)
C573 0.027(3) 0.044(3) 0.033(3) 0.007(2) -0.005(2) -0.010(2)
C574 0.039(3) 0.039(3) 0.032(3) -0.005(2) 0.004(2) -0.007(2)
C575 0.029(3) 0.047(3) 0.031(3) 0.011(2) 0.004(2) -0.014(2)
C576 0.039(3) 0.042(3) 0.035(3) 0.014(2) -0.011(2) -0.009(2)
C577 0.044(3) 0.040(3) 0.065(4) -0.016(3) -0.023(3) 0.013(2)
C578 0.059(4) 0.044(3) 0.053(3) -0.010(2) -0.011(3) 0.009(3)
C579 0.033(3) 0.042(3) 0.040(3) 0.012(2) 0.006(2) -0.010(2)
C580 0.031(3) 0.047(3) 0.048(3) -0.011(2) -0.001(2) -0.004(2)
C581 0.044(3) 0.046(3) 0.048(3) 0.017(2) -0.021(2) 0.007(2)
C582 0.065(4) 0.063(4) 0.049(3) 0.022(3) -0.021(3) -0.027(3)
C583 0.047(3) 0.048(3) 0.038(3) -0.003(2) -0.015(2) -0.013(2)
C584 0.049(3) 0.053(3) 0.051(3) -0.006(3) -0.020(3) -0.011(3)
C585 0.047(4) 0.047(3) 0.058(4) 0.014(3) -0.020(3) 0.010(3)
C586 0.069(4) 0.049(3) 0.055(4) -0.013(3) -0.019(3) 0.010(3)
C587 0.051(4) 0.053(3) 0.057(4) -0.020(3) -0.006(3) 0.006(3)
C588 0.044(3) 0.047(3) 0.060(4) -0.013(3) -0.015(3) 0.008(3)
C589 0.042(3) 0.049(3) 0.051(3) -0.020(2) 0.015(2) -0.015(2)
C590 0.046(3) 0.049(3) 0.045(3) 0.006(2) -0.010(2) 0.008(3)
C591 0.036(3) 0.055(3) 0.040(3) -0.010(2) 0.012(2) -0.008(2)
C592 0.046(3) 0.050(3) 0.054(3) 0.008(3) -0.012(3) -0.013(3)
C593 0.043(3) 0.048(3) 0.045(3) -0.015(2) 0.010(2) -0.013(2)
C594 0.046(3) 0.051(3) 0.043(3) 0.002(2) -0.006(2) -0.013(3)
C595 0.026(3) 0.048(3) 0.031(3) -0.009(2) -0.0076(19) -0.010(2)
C596 0.036(3) 0.041(3) 0.040(3) -0.009(2) 0.002(2) -0.009(2)
C597 0.041(3) 0.045(3) 0.041(3) 0.011(2) -0.016(2) -0.015(2)
C598 0.039(3) 0.063(3) 0.047(3) -0.006(3) -0.008(2) -0.005(3)
Dy1 0.03684(17) 0.04180(15) 0.03951(16) -0.00769(12) -0.00904(12) -0.01001(13)
Dy2 0.03717(17) 0.04206(15) 0.03948(16) -0.00850(12) -0.00933(12) -0.00952(13)
Dy3 0.03717(17) 0.04157(15) 0.04019(16) -0.00932(12) -0.00884(12) -0.00918(13)
Dy4 0.03657(17) 0.04410(16) 0.04118(16) -0.01135(13) -0.00725(13) -0.00964(13)
Dy5 0.03679(17) 0.04232(16) 0.04337(17) -0.01125(13) -0.00773(13) -0.00957(13)
Dy6 0.03541(17) 0.04152(15) 0.04172(16) -0.00946(12) -0.00757(12) -0.00915(13)
Dy7 0.03577(17) 0.04328(16) 0.03917(16) -0.00903(12) -0.00882(12) -0.00906(13)
Dy8 0.03675(17) 0.04501(16) 0.03988(16) -0.01052(13) -0.00899(12) -0.00958(13)
Dy9 0.03739(17) 0.04564(16) 0.03816(16) -0.00902(12) -0.00873(12) -0.00954(13)
Dy10 0.03659(17) 0.04334(16) 0.03950(16) -0.00876(12) -0.00747(12) -0.00948(13)
Dy11 0.03921(17) 0.04382(16) 0.03914(16) -0.00813(13) -0.00808(13) -0.00895(13)
Dy12 0.03647(17) 0.04190(15) 0.04068(16) -0.00820(12) -0.00731(12) -0.00931(13)
Dy13 0.03642(17) 0.04248(15) 0.03890(16) -0.00932(12) -0.00813(12) -0.00909(13)
Dy14 0.03742(17) 0.04332(16) 0.03858(16) -0.00928(12) -0.00822(12) -0.00958(13)
Dy15 0.03648(17) 0.04408(16) 0.03878(16) -0.00835(12) -0.00859(12) -0.01009(13)
Dy16 0.03562(16) 0.04247(15) 0.03869(16) -0.00901(12) -0.00836(12) -0.00919(13)
Dy17 0.03633(17) 0.04233(16) 0.04012(16) -0.00781(12) -0.00892(12) -0.00928(13)
Dy18 0.03589(17) 0.04278(16) 0.03792(16) -0.00787(12) -0.00847(12) -0.00964(13)
Dy19 0.03600(17) 0.04523(16) 0.03889(16) -0.00975(12) -0.00824(12) -0.00995(13)
Dy20 0.03747(17) 0.04589(16) 0.04134(16) -0.01171(13) -0.00823(13) -0.00983(13)
Dy21 0.03576(17) 0.04394(16) 0.04236(16) -0.01131(13) -0.00811(13) -0.00980(13)
Dy22 0.03519(16) 0.04067(15) 0.04076(16) -0.00861(12) -0.00749(12) -0.00915(12)
Dy23 0.03512(16) 0.04047(15) 0.04147(16) -0.00823(12) -0.00779(12) -0.00897(12)
Dy24 0.03547(16) 0.04068(15) 0.03964(16) -0.00841(12) -0.00792(12) -0.00930(12)
Dy25 0.03507(16) 0.04214(15) 0.04046(16) -0.00950(12) -0.00858(12) -0.00899(13)
Dy26 0.03460(16) 0.04192(15) 0.04024(16) -0.00875(12) -0.00831(12) -0.00902(13)
Dy27 0.03495(16) 0.04165(15) 0.03890(16) -0.00854(12) -0.00806(12) -0.00846(12)
Dy28 0.03482(16) 0.04222(15) 0.03776(16) -0.00836(12) -0.00812(12) -0.00910(12)
Dy29 0.03440(16) 0.04128(15) 0.03796(16) -0.00788(12) -0.00823(12) -0.00877(12)
Dy30 0.03558(16) 0.04151(15) 0.03778(16) -0.00815(12) -0.00823(12) -0.00892(12)
Dy31 0.04049(18) 0.04375(16) 0.04423(17) -0.00624(13) -0.01262(13) -0.01018(13)
Dy32 0.03840(17) 0.04368(16) 0.04429(17) -0.00887(13) -0.00996(13) -0.00895(13)
Dy33 0.03703(17) 0.04397(16) 0.04135(16) -0.00691(13) -0.01003(13) -0.00927(13)
Dy34 0.03912(18) 0.04656(17) 0.04432(17) -0.00570(13) -0.01002(13) -0.01156(14)
Dy35 0.04088(18) 0.04410(16) 0.04595(17) -0.00629(13) -0.01157(13) -0.01068(13)
Dy36 0.04244(18) 0.04445(16) 0.04825(18) -0.00748(13) -0.01235(14) -0.01211(14)
Dy37 0.03803(17) 0.04808(17) 0.04033(16) -0.01072(13) -0.00890(13) -0.01077(13)
Dy38 0.03822(17) 0.04580(16) 0.04324(17) -0.01176(13) -0.00979(13) -0.00978(13)
Dy39 0.03721(17) 0.04803(16) 0.03960(16) -0.01060(13) -0.00835(13) -0.01110(13)
Dy40 0.03878(17) 0.04732(16) 0.03983(16) -0.01038(13) -0.00902(13) -0.01007(13)
Dy41 0.03792(17) 0.04612(16) 0.04179(17) -0.01161(13) -0.00943(13) -0.00960(13)
Dy42 0.03707(17) 0.04655(16) 0.04082(16) -0.00977(13) -0.00934(13) -0.00978(13)
Dy43 0.03866(17) 0.04632(16) 0.04268(17) -0.01024(13) -0.01041(13) -0.01094(13)
Dy44 0.04003(18) 0.04496(16) 0.04545(17) -0.01081(13) -0.01090(13) -0.01011(13)
Dy45 0.03831(17) 0.04348(16) 0.04448(17) -0.00864(13) -0.01079(13) -0.00985(13)
Dy46 0.03659(17) 0.04561(16) 0.04051(16) -0.00956(13) -0.00850(13) -0.00934(13)
Dy47 0.04073(18) 0.04464(16) 0.04250(17) -0.01014(13) -0.00901(13) -0.01053(13)
Dy48 0.03789(17) 0.04363(16) 0.04233(17) -0.00807(13) -0.00982(13) -0.01003(13)
Dy49 0.03642(17) 0.04312(16) 0.04010(16) -0.00901(12) -0.00953(12) -0.00897(13)
Dy50 0.03543(16) 0.04374(16) 0.03910(16) -0.00899(12) -0.00864(12) -0.00926(13)
Dy51 0.03630(17) 0.04378(16) 0.03957(16) -0.00890(12) -0.00865(12) -0.01002(13)
Dy52 0.03671(17) 0.04472(16) 0.04070(16) -0.00781(13) -0.00964(13) -0.00996(13)
Dy53 0.03598(17) 0.04496(16) 0.03940(16) -0.00726(13) -0.00901(12) -0.00991(13)
Dy54 0.03609(17) 0.04492(16) 0.03903(16) -0.00769(12) -0.00897(12) -0.00963(13)
Dy55 0.03753(17) 0.04599(16) 0.04020(16) -0.00756(13) -0.00914(13) -0.01002(13)
Dy56 0.03864(17) 0.04677(16) 0.04084(16) -0.00705(13) -0.01027(13) -0.01041(13)
Dy57 0.03686(17) 0.04469(16) 0.04122(16) -0.00770(13) -0.00990(13) -0.00940(13)
Dy58 0.03694(17) 0.04475(16) 0.04038(16) -0.00757(13) -0.00926(13) -0.01049(13)
Dy59 0.03812(17) 0.04623(16) 0.03960(16) -0.00696(13) -0.00971(13) -0.01095(13)
Dy60 0.03664(17) 0.04584(16) 0.03983(16) -0.00762(13) -0.00950(13) -0.01055(13)
N1 0.029(2) 0.035(2) 0.033(2) -0.0073(16) -0.0072(16) -0.0084(16)
N2 0.026(2) 0.036(2) 0.030(2) -0.0039(16) 0.0086(16) -0.0075(16)
N3 0.026(2) 0.034(2) 0.030(2) 0.0064(15) -0.0085(16) -0.0058(16)
N4 0.027(2) 0.035(2) 0.033(2) -0.0082(16) -0.0076(16) -0.0075(16)
N5 0.032(2) 0.039(2) 0.029(2) -0.0124(16) -0.0077(16) 0.0080(17)
N6 0.027(2) 0.037(2) 0.035(2) -0.0060(16) -0.0087(16) -0.0081(16)
N7 0.027(2) 0.037(2) 0.031(2) -0.0059(16) 0.0046(16) -0.0098(16)
N8 0.028(2) 0.0333(19) 0.030(2) 0.0074(15) -0.0064(16) -0.0055(16)
N9 0.025(2) 0.0331(19) 0.034(2) 0.0097(16) -0.0053(16) -0.0071(16)
N10 0.028(2) 0.035(2) 0.030(2) 0.0081(16) -0.0082(16) -0.0084(16)
N11 0.028(2) 0.0306(19) 0.035(2) 0.0116(16) 0.0052(16) 0.0104(16)
N12 0.025(2) 0.039(2) 0.029(2) -0.0071(16) -0.0058(15) 0.0055(16)
N13 0.026(2) 0.037(2) 0.031(2) -0.0101(16) -0.0044(16) -0.0064(16)
N14 0.029(2) 0.036(2) 0.031(2) -0.0073(16) -0.0103(16) -0.0060(16)
N15 0.024(2) 0.037(2) 0.030(2) -0.0066(16) -0.0048(15) -0.0054(16)
N16 0.027(2) 0.037(2) 0.033(2) -0.0092(16) -0.0061(16) 0.0073(16)
N17 0.024(2) 0.043(2) 0.034(2) 0.0057(17) -0.0047(16) -0.0129(17)
N18 0.026(2) 0.036(2) 0.033(2) 0.0091(16) 0.0039(16) -0.0074(16)
N19 0.023(2) 0.039(2) 0.036(2) 0.0079(16) -0.0092(16) -0.0061(16)
N20 0.026(2) 0.037(2) 0.028(2) -0.0065(16) -0.0066(15) -0.0067(16)
N21 0.023(2) 0.035(2) 0.031(2) 0.0081(15) -0.0072(15) -0.0020(16)
N22 0.029(2) 0.0328(19) 0.031(2) -0.0054(16) 0.0068(16) -0.0068(16)
N23 0.027(2) 0.032(2) 0.038(2) 0.0105(16) -0.0081(16) -0.0081(16)
N24 0.028(2) 0.036(2) 0.030(2) -0.0080(16) 0.0085(16) -0.0068(16)
N25 0.028(2) 0.044(2) 0.034(2) -0.0103(17) 0.0116(16) -0.0100(18)
N26 0.025(2) 0.040(2) 0.037(2) -0.0111(17) -0.0074(16) -0.0084(17)
N27 0.028(2) 0.037(2) 0.032(2) -0.0095(16) 0.0091(16) -0.0096(17)
N28 0.026(2) 0.037(2) 0.035(2) -0.0109(17) -0.0046(16) -0.0084(16)
N29 0.024(2) 0.041(2) 0.036(2) -0.0104(17) -0.0090(16) -0.0072(17)
N30 0.031(2) 0.037(2) 0.031(2) 0.0085(16) -0.0084(16) -0.0087(17)
N31 0.026(2) 0.034(2) 0.037(2) -0.0078(16) 0.0069(16) -0.0058(16)
N32 0.023(2) 0.040(2) 0.033(2) -0.0083(16) 0.0053(16) -0.0072(16)
N33 0.029(2) 0.037(2) 0.032(2) -0.0085(16) -0.0063(16) -0.0089(17)
N34 0.027(2) 0.036(2) 0.038(2) -0.0102(16) -0.0075(16) -0.0078(17)
N35 0.032(2) 0.040(2) 0.029(2) -0.0125(16) 0.0095(16) -0.0097(17)
N36 0.026(2) 0.036(2) 0.037(2) -0.0076(16) 0.0076(16) -0.0082(16)
N37 0.028(2) 0.039(2) 0.0259(19) 0.0081(15) -0.0050(15) -0.0091(17)
N38 0.025(2) 0.037(2) 0.032(2) 0.0084(16) -0.0086(16) -0.0066(16)
N39 0.028(2) 0.040(2) 0.028(2) 0.0073(16) -0.0066(16) 0.0044(17)
N40 0.026(2) 0.039(2) 0.029(2) 0.0057(16) -0.0049(16) -0.0057(17)
N41 0.031(2) 0.038(2) 0.027(2) -0.0112(16) -0.0072(16) 0.0058(17)
N42 0.025(2) 0.040(2) 0.030(2) 0.0084(16) -0.0053(16) -0.0078(17)
N43 0.026(2) 0.037(2) 0.034(2) -0.0056(16) -0.0102(16) 0.0059(16)
N44 0.026(2) 0.039(2) 0.032(2) -0.0082(16) 0.0054(16) -0.0064(16)
N45 0.023(2) 0.037(2) 0.028(2) -0.0065(16) 0.0054(15) -0.0037(16)
N46 0.028(2) 0.037(2) 0.030(2) -0.0079(16) -0.0084(16) -0.0064(16)
N47 0.033(2) 0.0309(19) 0.031(2) 0.0126(15) -0.0062(16) -0.0073(16)
N48 0.023(2) 0.0313(19) 0.034(2) 0.0081(15) -0.0069(16) -0.0053(16)
N49 0.023(2) 0.038(2) 0.034(2) 0.0040(16) -0.0084(16) -0.0048(16)
N50 0.031(2) 0.038(2) 0.031(2) -0.0090(16) -0.0074(16) -0.0097(17)
N51 0.029(2) 0.037(2) 0.032(2) -0.0092(16) -0.0051(16) -0.0062(17)
N52 0.029(2) 0.042(2) 0.034(2) -0.0099(17) -0.0074(16) -0.0104(17)
N53 0.019(2) 0.041(2) 0.043(2) -0.0109(17) -0.0072(16) -0.0064(16)
N54 0.031(2) 0.034(2) 0.039(2) -0.0109(17) -0.0071(17) 0.0049(17)
N55 0.025(2) 0.035(2) 0.035(2) -0.0052(16) -0.0047(16) -0.0057(16)
N56 0.023(2) 0.036(2) 0.034(2) -0.0063(16) 0.0078(16) -0.0062(16)
N57 0.025(2) 0.039(2) 0.031(2) 0.0080(16) 0.0066(16) -0.0083(17)
N58 0.027(2) 0.038(2) 0.035(2) -0.0055(17) 0.0056(16) -0.0073(17)
N59 0.027(2) 0.0320(19) 0.037(2) 0.0113(16) -0.0105(16) -0.0047(16)
N60 0.023(2) 0.038(2) 0.032(2) 0.0088(16) -0.0078(16) 0.0063(16)
N61 0.027(2) 0.041(2) 0.029(2) -0.0065(16) -0.0031(16) -0.0073(17)
N62 0.030(2) 0.042(2) 0.029(2) 0.0087(16) -0.0075(16) -0.0099(17)
N63 0.027(2) 0.039(2) 0.031(2) 0.0092(16) -0.0063(16) -0.0076(17)
N64 0.025(2) 0.039(2) 0.032(2) 0.0082(16) -0.0073(16) -0.0091(16)
N65 0.024(2) 0.039(2) 0.036(2) -0.0105(17) -0.0046(16) -0.0108(16)
N66 0.031(2) 0.034(2) 0.028(2) -0.0065(16) 0.0030(16) -0.0069(17)
N67 0.027(2) 0.038(2) 0.031(2) -0.0036(16) 0.0087(16) 0.0077(17)
N68 0.027(2) 0.034(2) 0.035(2) 0.0078(16) 0.0056(16) -0.0092(16)
N69 0.025(2) 0.039(2) 0.029(2) -0.0085(16) -0.0048(15) -0.0083(16)
N70 0.028(2) 0.037(2) 0.031(2) 0.0067(16) 0.0074(16) -0.0064(17)
N71 0.031(2) 0.037(2) 0.032(2) -0.0132(16) -0.0041(16) -0.0084(17)
N72 0.027(2) 0.035(2) 0.031(2) 0.0073(16) 0.0060(16) -0.0090(16)
N73 0.028(2) 0.037(2) 0.039(2) -0.0044(17) 0.0062(17) 0.0092(17)
N74 0.035(2) 0.037(2) 0.033(2) 0.0076(16) 0.0051(17) -0.0059(18)
N75 0.028(2) 0.040(2) 0.032(2) -0.0071(17) 0.0089(16) -0.0071(17)
N76 0.028(2) 0.036(2) 0.036(2) 0.0086(16) -0.0071(17) -0.0073(17)
N77 0.025(2) 0.044(2) 0.040(2) -0.0091(17) -0.0090(17) -0.0100(17)
N78 0.027(2) 0.038(2) 0.035(2) -0.0079(17) -0.0098(16) 0.0074(17)
N79 0.028(2) 0.037(2) 0.032(2) -0.0063(16) -0.0086(16) -0.0064(16)
N80 0.025(2) 0.042(2) 0.032(2) -0.0065(17) 0.0055(16) -0.0065(17)
N81 0.022(2) 0.039(2) 0.032(2) 0.0091(16) -0.0059(15) -0.0081(16)
N82 0.026(2) 0.039(2) 0.032(2) -0.0041(16) -0.0078(16) -0.0066(16)
N83 0.030(2) 0.048(2) 0.027(2) 0.0156(17) -0.0083(16) -0.0106(18)
N84 0.027(2) 0.042(2) 0.034(2) -0.0054(17) -0.0031(16) -0.0113(17)
N85 0.024(2) 0.040(2) 0.031(2) 0.0137(16) 0.0036(16) -0.0082(17)
N86 0.027(2) 0.036(2) 0.034(2) -0.0024(16) 0.0042(16) -0.0062(16)
N87 0.029(2) 0.038(2) 0.034(2) 0.0124(16) -0.0090(16) -0.0073(17)
N88 0.026(2) 0.040(2) 0.037(2) 0.0115(17) 0.0059(17) -0.0066(17)
N89 0.031(2) 0.039(2) 0.034(2) -0.0099(17) -0.0074(17) -0.0082(17)
N90 0.027(2) 0.042(2) 0.031(2) -0.0035(16) -0.0099(16) 0.0074(17)
N91 0.032(2) 0.040(2) 0.039(2) 0.0154(17) -0.0102(18) -0.0088(18)
N92 0.030(2) 0.040(2) 0.036(2) -0.0014(17) -0.0077(17) 0.0062(17)
N93 0.027(2) 0.037(2) 0.034(2) -0.0011(16) 0.0036(16) 0.0069(17)
N94 0.027(2) 0.036(2) 0.037(2) 0.0116(16) -0.0087(17) -0.0075(17)
N95 0.031(2) 0.035(2) 0.039(2) 0.0035(17) 0.0076(17) -0.0088(17)
N96 0.027(2) 0.040(2) 0.035(2) 0.0102(17) 0.0054(16) -0.0075(17)
N97 0.032(2) 0.038(2) 0.041(2) 0.0074(18) 0.0042(18) -0.0067(18)
N98 0.033(2) 0.040(2) 0.043(2) -0.0108(18) -0.0072(18) -0.0098(18)
N99 0.027(2) 0.042(2) 0.042(2) 0.0078(17) -0.0101(17) -0.0113(17)
N100 0.029(2) 0.038(2) 0.038(2) 0.0080(17) -0.0074(17) -0.0106(17)
N101 0.028(2) 0.043(2) 0.038(2) -0.0081(17) 0.0100(17) -0.0096(17)
N102 0.033(2) 0.042(2) 0.035(2) -0.0091(17) -0.0084(17) -0.0115(18)
N103 0.030(2) 0.044(2) 0.037(2) 0.0116(17) 0.0075(17) -0.0118(18)
N104 0.030(2) 0.043(2) 0.038(2) -0.0080(18) 0.0033(17) -0.0126(18)
N105 0.026(2) 0.044(2) 0.035(2) -0.0026(17) -0.0072(16) -0.0102(17)
N106 0.026(2) 0.042(2) 0.031(2) 0.0096(17) 0.0043(16) -0.0089(17)
N107 0.028(2) 0.045(2) 0.032(2) 0.0141(17) -0.0107(16) -0.0078(18)
N108 0.024(2) 0.042(2) 0.034(2) 0.0097(17) -0.0061(16) -0.0075(17)
N109 0.027(2) 0.046(2) 0.036(2) -0.0101(18) -0.0081(17) 0.0039(17)
N110 0.031(2) 0.041(2) 0.034(2) -0.0072(17) 0.0065(17) -0.0093(17)
N111 0.029(2) 0.040(2) 0.036(2) -0.0091(17) -0.0101(16) -0.0085(17)
N112 0.029(2) 0.039(2) 0.037(2) 0.0045(17) -0.0079(17) -0.0100(17)
N113 0.027(2) 0.044(2) 0.037(2) -0.0067(17) 0.0083(17) -0.0133(17)
N114 0.028(2) 0.037(2) 0.041(2) 0.0060(17) 0.0042(17) -0.0074(17)
N115 0.024(2) 0.037(2) 0.035(2) 0.0082(16) 0.0069(16) -0.0052(16)
N116 0.027(2) 0.037(2) 0.032(2) -0.0077(16) -0.0071(16) -0.0055(16)
N117 0.025(2) 0.040(2) 0.029(2) -0.0070(16) -0.0054(15) -0.0078(16)
N118 0.023(2) 0.038(2) 0.029(2) -0.0062(16) 0.0062(15) -0.0062(16)
N119 0.031(2) 0.044(2) 0.026(2) 0.0112(16) 0.0032(16) -0.0104(18)
N120 0.028(2) 0.039(2) 0.031(2) -0.0063(16) -0.0058(16) -0.0078(17)
N121 0.028(2) 0.043(2) 0.032(2) -0.0078(16) -0.0069(16) -0.0097(17)
N122 0.027(2) 0.041(2) 0.031(2) 0.0077(16) -0.0076(16) -0.0091(17)
N123 0.026(2) 0.043(2) 0.032(2) -0.0088(16) -0.0079(16) -0.0080(17)
N124 0.032(2) 0.042(2) 0.031(2) -0.0075(16) -0.0073(16) -0.0109(17)
N125 0.030(2) 0.033(2) 0.036(2) -0.0091(16) -0.0094(16) -0.0042(16)
N126 0.029(2) 0.042(2) 0.035(2) -0.0074(17) 0.0063(17) 0.0057(17)
N127 0.030(2) 0.043(2) 0.030(2) -0.0075(16) -0.0071(16) -0.0090(17)
N128 0.029(2) 0.043(2) 0.033(2) 0.0089(17) -0.0081(16) -0.0087(17)
N129 0.029(2) 0.042(2) 0.035(2) -0.0095(17) -0.0081(16) -0.0110(17)
N130 0.028(2) 0.044(2) 0.034(2) -0.0093(17) -0.0075(16) -0.0102(17)
N131 0.023(2) 0.045(2) 0.039(2) -0.0120(18) -0.0073(16) -0.0072(17)
N132 0.031(2) 0.039(2) 0.038(2) -0.0074(17) -0.0080(17) 0.0069(17)
N133 0.031(2) 0.041(2) 0.036(2) -0.0118(17) -0.0105(17) -0.0066(17)
N134 0.027(2) 0.039(2) 0.034(2) 0.0071(16) 0.0069(16) -0.0087(17)
N135 0.028(2) 0.040(2) 0.028(2) 0.0067(16) -0.0080(16) -0.0093(17)
N136 0.026(2) 0.039(2) 0.035(2) -0.0052(17) -0.0072(16) -0.0076(17)
N137 0.033(2) 0.042(2) 0.025(2) -0.0036(16) -0.0093(16) -0.0086(17)
N138 0.027(2) 0.039(2) 0.033(2) 0.0106(16) -0.0095(16) -0.0078(17)
N139 0.031(2) 0.038(2) 0.032(2) -0.0074(16) 0.0055(16) -0.0091(17)
N140 0.029(2) 0.042(2) 0.030(2) 0.0084(16) -0.0081(16) 0.0077(17)
N141 0.028(2) 0.045(2) 0.029(2) 0.0096(16) -0.0077(16) -0.0094(17)
N142 0.028(2) 0.043(2) 0.031(2) 0.0093(16) 0.0051(16) -0.0081(17)
N143 0.033(2) 0.038(2) 0.036(2) 0.0058(17) -0.0091(17) -0.0101(18)
N144 0.030(2) 0.040(2) 0.032(2) 0.0085(16) -0.0072(16) -0.0097(17)
O1 0.0300(18) 0.0425(18) 0.0364(18) 0.0099(14) 0.0050(14) -0.0112(14)
O2 0.0232(16) 0.0362(16) 0.0302(16) -0.0088(13) 0.0042(12) -0.0061(13)
O3 0.0266(17) 0.0360(16) 0.0278(16) -0.0050(13) 0.0073(12) -0.0075(13)
O4 0.0260(17) 0.0373(17) 0.0314(17) 0.0073(13) -0.0068(13) -0.0059(13)
O5 0.0251(17) 0.0365(16) 0.0292(16) 0.0087(13) 0.0087(13) -0.0078(13)
O6 0.0348(19) 0.0356(17) 0.0333(17) 0.0071(13) -0.0112(14) 0.0084(14)
O7 0.0285(17) 0.0362(16) 0.0263(16) 0.0067(12) -0.0055(13) -0.0082(13)
O8 0.0253(17) 0.0356(16) 0.0268(16) 0.0084(12) -0.0074(13) 0.0096(13)
O9 0.0251(17) 0.0353(16) 0.0317(17) 0.0086(13) -0.0073(13) -0.0069(13)
O10 0.0267(17) 0.0388(17) 0.0307(17) 0.0087(13) -0.0062(13) -0.0077(14)
O11 0.0290(18) 0.0352(17) 0.0406(18) -0.0071(14) -0.0060(14) 0.0085(14)
O12 0.0255(17) 0.0350(16) 0.0328(17) -0.0066(13) 0.0077(13) -0.0062(13)
O13 0.0259(17) 0.0370(16) 0.0301(16) -0.0075(13) -0.0086(13) -0.0080(13)
O14 0.0256(17) 0.0390(17) 0.0314(17) 0.0110(13) -0.0070(13) -0.0086(13)
O15 0.0258(17) 0.0363(16) 0.0313(16) -0.0057(13) -0.0068(13) -0.0077(13)
O16 0.0357(19) 0.0415(18) 0.0328(18) -0.0085(14) -0.0059(14) 0.0047(15)
O17 0.0290(17) 0.0331(16) 0.0335(17) -0.0090(13) -0.0061(13) -0.0059(13)
O18 0.0269(17) 0.0341(16) 0.0308(17) 0.0074(13) -0.0080(13) -0.0062(13)
O19 0.0277(17) 0.0299(15) 0.0280(16) -0.0042(12) 0.0063(12) -0.0065(13)
O20 0.0268(17) 0.0392(17) 0.0290(16) -0.0050(13) 0.0068(13) -0.0105(14)
O21 0.0348(19) 0.0373(17) 0.0418(19) -0.0116(14) -0.0063(14) -0.0132(14)
O22 0.0260(17) 0.0388(17) 0.0370(18) -0.0090(14) 0.0061(13) -0.0090(14)
O23 0.0240(17) 0.0400(17) 0.0370(18) -0.0087(14) -0.0074(13) -0.0072(13)
O24 0.0280(17) 0.0383(17) 0.0342(17) -0.0097(13) -0.0076(13) -0.0069(14)
O25 0.0283(18) 0.0391(17) 0.0303(17) 0.0064(13) -0.0072(13) -0.0090(14)
O26 0.0250(17) 0.0405(17) 0.0382(18) 0.0067(14) 0.0087(13) -0.0103(14)
O27 0.0217(17) 0.0352(16) 0.0358(17) 0.0079(13) 0.0079(13) -0.0056(13)
O28 0.0238(17) 0.0340(16) 0.0344(17) -0.0061(13) -0.0065(13) 0.0060(13)
O29 0.0239(17) 0.0326(16) 0.0335(17) 0.0060(13) -0.0048(13) -0.0076(13)
O30 0.0233(17) 0.0338(16) 0.0350(17) 0.0078(13) 0.0079(13) -0.0052(13)
O31 0.0251(17) 0.0390(17) 0.0343(17) 0.0069(13) 0.0057(13) 0.0068(14)
O32 0.0256(17) 0.0386(17) 0.0330(17) 0.0075(13) -0.0065(13) -0.0083(13)
O33 0.0269(17) 0.0358(16) 0.0310(16) -0.0052(13) -0.0073(13) -0.0099(13)
O34 0.0233(17) 0.0368(16) 0.0298(16) 0.0096(13) 0.0068(12) -0.0077(13)
O35 0.0259(17) 0.0372(16) 0.0280(16) 0.0104(12) -0.0055(13) -0.0071(13)
O36 0.0362(19) 0.0399(17) 0.0342(17) -0.0103(14) -0.0064(14) -0.0075(14)
O37 0.0254(17) 0.0386(17) 0.0303(16) -0.0082(13) -0.0064(13) -0.0073(13)
O38 0.0246(17) 0.0355(16) 0.0318(17) 0.0068(13) -0.0072(13) -0.0053(13)
O39 0.0236(16) 0.0353(16) 0.0300(16) -0.0061(13) -0.0058(12) -0.0086(13)
O40 0.0255(17) 0.0383(17) 0.0314(17) -0.0073(13) 0.0050(13) -0.0050(13)
O41 0.037(2) 0.0450(19) 0.0389(19) -0.0059(15) 0.0141(15) -0.0071(15)
O42 0.0275(18) 0.0391(17) 0.0332(17) 0.0060(13) -0.0084(13) -0.0074(14)
O43 0.0243(17) 0.0414(17) 0.0331(17) -0.0097(13) -0.0048(13) -0.0101(13)
O44 0.0262(17) 0.0380(17) 0.0342(17) 0.0081(13) -0.0057(13) -0.0067(14)
O45 0.0279(17) 0.0376(17) 0.0362(17) -0.0102(13) -0.0075(13) -0.0090(14)
O46 0.0313(18) 0.0389(17) 0.0357(18) -0.0100(14) -0.0074(14) 0.0097(14)
O47 0.0278(17) 0.0359(16) 0.0312(17) -0.0079(13) -0.0051(13) 0.0076(13)
O48 0.0287(18) 0.0338(16) 0.0335(17) 0.0090(13) -0.0081(13) -0.0078(13)
O49 0.0248(17) 0.0328(16) 0.0322(17) -0.0066(13) 0.0070(13) -0.0069(13)
O50 0.0250(17) 0.0367(17) 0.0381(18) 0.0057(13) 0.0063(14) 0.0069(13)
O51 0.041(2) 0.0404(18) 0.045(2) -0.0112(15) 0.0068(15) -0.0071(15)
O52 0.0257(17) 0.0381(17) 0.0326(17) 0.0110(13) -0.0064(13) -0.0072(13)
O53 0.0258(17) 0.0362(16) 0.0359(18) -0.0068(13) 0.0063(13) 0.0054(13)
O54 0.0240(17) 0.0367(16) 0.0297(17) 0.0081(13) 0.0070(13) 0.0076(13)
O55 0.0244(17) 0.0353(16) 0.0312(17) 0.0054(13) -0.0049(13) -0.0050(13)
O56 0.0271(18) 0.0464(19) 0.046(2) -0.0166(15) 0.0072(15) 0.0098(15)
O57 0.0228(17) 0.0428(17) 0.0296(16) -0.0079(13) 0.0068(12) -0.0072(13)
O58 0.0218(16) 0.0323(16) 0.0335(17) -0.0057(13) 0.0074(13) 0.0079(13)
O59 0.0272(17) 0.0322(16) 0.0301(16) -0.0060(12) 0.0078(13) -0.0065(13)
O60 0.0260(17) 0.0338(16) 0.0299(16) -0.0053(13) 0.0060(12) -0.0076(13)
O61 0.0282(18) 0.0470(18) 0.0336(17) -0.0059(14) -0.0098(13) -0.0113(14)
O62 0.0263(18) 0.0369(17) 0.0354(18) -0.0045(13) 0.0047(13) 0.0051(13)
O63 0.039(2) 0.0387(17) 0.0347(18) -0.0100(14) 0.0052(14) -0.0038(15)
O64 0.039(2) 0.0443(18) 0.0418(19) -0.0165(15) 0.0068(15) -0.0102(15)
O65 0.0339(19) 0.0375(17) 0.0345(18) -0.0040(13) 0.0099(14) -0.0073(14)
O66 0.0322(18) 0.0346(16) 0.0356(17) -0.0067(13) -0.0086(14) -0.0080(14)
O67 0.040(2) 0.0420(18) 0.0378(19) 0.0021(14) -0.0046(15) -0.0128(15)
O68 0.0311(18) 0.0397(17) 0.0392(18) -0.0141(14) -0.0029(14) -0.0097(14)
O69 0.0303(18) 0.0361(17) 0.0444(19) 0.0076(14) -0.0091(14) -0.0061(14)
O70 0.0307(18) 0.0321(16) 0.0396(18) 0.0076(13) -0.0062(14) -0.0056(14)
O71 0.0249(17) 0.0374(17) 0.0385(18) 0.0086(13) -0.0044(13) -0.0079(14)
O72 0.0256(17) 0.0393(17) 0.0341(17) -0.0080(13) 0.0092(13) -0.0057(14)
O73 0.094(3) 0.0394(19) 0.040(2) -0.0103(16) 0.024(2) 0.006(2)
O74 0.103(3) 0.040(2) 0.036(2) 0.0102(15) -0.010(2) -0.006(2)
O75 0.0324(19) 0.0419(18) 0.045(2) 0.0154(15) -0.0089(15) -0.0080(15)
O76 0.040(2) 0.0397(17) 0.0332(18) -0.0046(14) 0.0074(14) -0.0077(15)
O77 0.0254(17) 0.0382(17) 0.0357(18) 0.0070(13) 0.0071(13) -0.0100(14)
O78 0.0281(18) 0.0440(18) 0.0340(18) 0.0067(14) 0.0049(13) -0.0099(14)
O79 0.040(2) 0.0384(17) 0.0373(18) 0.0076(14) -0.0137(15) -0.0072(15)
O80 0.036(2) 0.0502(19) 0.0326(18) -0.0098(14) 0.0087(14) -0.0143(15)
O81 0.050(2) 0.0408(18) 0.0405(19) 0.0156(15) -0.0210(16) 0.0007(16)
O82 0.097(3) 0.058(2) 0.049(2) 0.0193(18) -0.028(2) -0.046(2)
O83 0.0303(19) 0.0435(18) 0.048(2) -0.0148(15) 0.0140(15) -0.0096(15)
O84 0.0277(18) 0.0392(17) 0.0404(18) -0.0083(14) 0.0096(14) -0.0078(14)
O85 0.0300(18) 0.0358(16) 0.0324(17) 0.0066(13) 0.0092(13) -0.0066(14)
O86 0.0368(19) 0.0381(17) 0.0304(17) -0.0085(13) -0.0056(14) -0.0074(14)
O87 0.0350(19) 0.0435(18) 0.0329(17) -0.0105(14) 0.0077(14) -0.0108(15)
O88 0.0295(18) 0.0401(17) 0.0281(16) -0.0057(13) 0.0052(13) -0.0073(14)
O89 0.0261(17) 0.0366(16) 0.0328(17) 0.0070(13) 0.0049(13) -0.0071(13)
O90 0.0275(17) 0.0374(16) 0.0316(17) -0.0081(13) 0.0073(13) -0.0105(13)
O91 0.0245(17) 0.0385(17) 0.0302(17) 0.0067(13) 0.0077(13) 0.0052(13)
O92 0.0269(17) 0.0358(16) 0.0324(17) -0.0070(13) 0.0065(13) -0.0096(13)
O93 0.0266(17) 0.0353(16) 0.0364(17) 0.0060(13) -0.0102(13) -0.0055(13)
O94 0.0300(18) 0.0382(17) 0.0392(18) 0.0112(14) -0.0102(14) 0.0085(14)
O95 0.0303(18) 0.0398(17) 0.0376(18) -0.0028(14) 0.0064(14) -0.0106(14)
O96 0.0305(18) 0.0382(17) 0.0322(17) 0.0136(13) -0.0093(13) -0.0123(14)
O97 0.0293(17) 0.0367(16) 0.0283(16) -0.0070(13) -0.0057(13) -0.0077(13)
O98 0.0286(17) 0.0347(16) 0.0290(16) -0.0075(13) 0.0059(13) -0.0054(13)
O99 0.0276(17) 0.0346(16) 0.0280(16) 0.0093(12) -0.0081(13) 0.0071(13)
O100 0.0253(17) 0.0330(16) 0.0309(16) -0.0057(13) -0.0055(13) 0.0080(13)
O101 0.0288(18) 0.0428(17) 0.0306(17) -0.0097(13) -0.0056(13) -0.0081(14)
O102 0.041(2) 0.0445(18) 0.0362(18) -0.0124(14) -0.0097(15) -0.0101(15)
O103 0.038(2) 0.0452(19) 0.0381(19) -0.0136(15) -0.0114(15) 0.0073(15)
O104 0.0294(18) 0.0423(18) 0.0354(18) 0.0043(14) -0.0070(14) -0.0091(14)
O105 0.0271(18) 0.0374(17) 0.0330(17) -0.0066(13) 0.0057(13) 0.0069(13)
O106 0.0241(17) 0.0406(17) 0.0307(17) 0.0091(13) 0.0043(13) -0.0078(14)
O107 0.0267(17) 0.0401(17) 0.0334(17) -0.0098(13) -0.0068(13) -0.0071(14)
O108 0.0239(17) 0.0382(17) 0.0332(17) 0.0052(13) -0.0044(13) 0.0048(13)
O109 0.0277(17) 0.0333(16) 0.0338(17) 0.0079(13) 0.0077(13) -0.0069(13)
O110 0.0284(18) 0.0339(16) 0.0362(18) 0.0081(13) 0.0078(14) 0.0045(13)
O111 0.0262(17) 0.0363(16) 0.0386(18) -0.0025(13) 0.0063(13) -0.0073(13)
O112 0.0296(18) 0.0364(17) 0.0353(17) -0.0065(13) 0.0088(13) -0.0082(14)
O113 0.0283(17) 0.0318(16) 0.0302(16) -0.0041(12) 0.0085(13) -0.0072(13)
O114 0.0287(17) 0.0345(16) 0.0288(16) 0.0080(12) -0.0051(13) -0.0066(13)
O115 0.0290(17) 0.0343(16) 0.0295(16) -0.0060(13) -0.0062(13) -0.0060(13)
O116 0.0281(17) 0.0349(16) 0.0317(17) -0.0065(13) 0.0077(13) -0.0058(13)
O117 0.0240(17) 0.0375(17) 0.0345(17) 0.0064(13) -0.0071(13) -0.0093(13)
O118 0.0262(17) 0.0393(17) 0.0379(18) -0.0082(14) 0.0059(13) -0.0092(14)
O119 0.0253(17) 0.0373(16) 0.0305(17) 0.0082(13) -0.0062(13) -0.0057(13)
O120 0.0254(17) 0.0394(17) 0.0321(17) -0.0069(13) -0.0082(13) -0.0056(13)
O121 0.0240(17) 0.0369(16) 0.0326(17) -0.0078(13) -0.0060(13) -0.0072(13)
O122 0.0250(17) 0.0361(16) 0.0319(17) -0.0042(13) 0.0052(13) -0.0065(13)
O123 0.0223(16) 0.0375(16) 0.0309(16) -0.0049(13) -0.0059(13) 0.0062(13)
O124 0.0248(17) 0.0351(16) 0.0305(16) -0.0071(13) 0.0067(12) -0.0071(13)
O125 0.0245(17) 0.0390(17) 0.0342(17) 0.0095(13) 0.0044(13) -0.0079(14)
O126 0.0253(17) 0.0365(16) 0.0302(16) -0.0060(13) -0.0071(13) -0.0064(13)
O127 0.0221(16) 0.0342(16) 0.0350(17) -0.0072(13) 0.0055(13) -0.0068(13)
O128 0.0247(17) 0.0371(16) 0.0328(17) -0.0070(13) -0.0091(13) -0.0058(13)
O129 0.0269(17) 0.0360(16) 0.0313(17) 0.0081(13) -0.0077(13) -0.0087(13)
O130 0.0245(17) 0.0378(16) 0.0324(17) -0.0057(13) -0.0044(13) -0.0092(13)
O131 0.0249(17) 0.0346(16) 0.0330(17) 0.0084(13) -0.0065(13) -0.0098(13)
O132 0.0290(18) 0.0339(16) 0.0326(17) 0.0110(13) -0.0063(13) -0.0071(13)
O133 0.0275(17) 0.0340(16) 0.0332(17) -0.0046(13) -0.0087(13) -0.0070(13)
O134 0.0256(17) 0.0376(17) 0.0352(18) 0.0052(13) 0.0078(13) -0.0051(14)
O135 0.0265(17) 0.0405(17) 0.0283(16) -0.0075(13) -0.0073(13) -0.0092(13)
O136 0.0255(17) 0.0395(17) 0.0275(16) 0.0095(13) -0.0036(13) -0.0082(13)
O137 0.0364(19) 0.0404(18) 0.0365(18) 0.0127(14) -0.0144(14) -0.0118(15)
O138 0.0276(18) 0.0409(17) 0.0353(18) 0.0100(14) -0.0064(13) -0.0068(14)
O139 0.0278(18) 0.0380(17) 0.0351(18) -0.0049(13) -0.0067(13) 0.0046(14)
O140 0.0258(17) 0.0398(17) 0.0328(17) 0.0084(13) -0.0066(13) -0.0066(14)
O141 0.0275(17) 0.0381(17) 0.0323(17) -0.0065(13) -0.0066(13) -0.0083(13)
O142 0.037(2) 0.0386(17) 0.0445(19) -0.0125(14) -0.0083(15) -0.0091(15)
O143 0.0273(17) 0.0389(17) 0.0298(17) 0.0096(13) 0.0059(13) -0.0076(14)
O144 0.0273(17) 0.0365(17) 0.0349(17) 0.0094(13) -0.0085(13) -0.0091(14)
O145 0.0256(17) 0.0388(17) 0.0317(17) 0.0093(13) -0.0077(13) -0.0073(13)
O146 0.0288(18) 0.0365(17) 0.0377(18) 0.0121(13) 0.0028(14) -0.0068(14)
O147 0.0286(18) 0.0411(17) 0.0357(18) -0.0059(14) -0.0073(14) 0.0047(14)
O148 0.0268(17) 0.0378(17) 0.0343(17) -0.0044(13) 0.0057(13) -0.0077(14)
O149 0.0274(18) 0.0424(18) 0.0352(17) 0.0123(14) -0.0112(13) -0.0097(14)
O150 0.0259(17) 0.0401(17) 0.0350(17) -0.0052(13) -0.0103(13) -0.0076(14)
O151 0.0286(18) 0.0427(17) 0.0294(17) 0.0110(13) 0.0061(13) -0.0085(14)
O152 0.0303(19) 0.0450(18) 0.0413(19) -0.0053(15) -0.0059(14) -0.0097(15)
O153 0.0277(18) 0.0389(17) 0.0403(18) -0.0046(14) -0.0068(14) 0.0026(14)
O154 0.0253(17) 0.0455(18) 0.0346(18) 0.0118(14) -0.0086(13) -0.0086(14)
O155 0.0290(18) 0.0348(16) 0.0365(18) -0.0048(13) 0.0066(13) -0.0087(14)
O156 0.034(2) 0.0392(18) 0.043(2) 0.0048(14) 0.0130(15) 0.0049(15)
O157 0.042(2) 0.0463(19) 0.044(2) -0.0031(15) -0.0095(16) -0.0010(16)
O158 0.0345(19) 0.0360(17) 0.0434(19) 0.0090(14) -0.0141(15) -0.0082(14)
O159 0.0261(18) 0.0429(18) 0.0398(18) -0.0073(14) -0.0109(14) 0.0069(14)
O160 0.0291(18) 0.0386(17) 0.0375(18) -0.0061(14) -0.0092(14) -0.0094(14)
O161 0.0275(18) 0.0442(18) 0.0336(17) 0.0046(14) -0.0107(13) -0.0080(14)
O162 0.051(2) 0.0416(19) 0.051(2) 0.0093(16) -0.0164(17) -0.0113(17)
O163 0.0311(18) 0.0405(17) 0.0353(18) 0.0139(14) -0.0090(14) -0.0105(14)
O164 0.0267(18) 0.0411(17) 0.0340(17) 0.0103(13) -0.0088(13) -0.0078(14)
O165 0.0272(17) 0.0393(17) 0.0295(16) -0.0044(13) 0.0032(13) -0.0075(14)
O166 0.0258(17) 0.0405(17) 0.0306(17) 0.0115(13) -0.0061(13) -0.0069(14)
O167 0.034(2) 0.0445(18) 0.0384(19) 0.0092(14) -0.0095(15) 0.0025(15)
O168 0.0277(18) 0.0445(18) 0.0380(18) -0.0113(14) -0.0075(14) -0.0109(14)
O169 0.0300(18) 0.0408(17) 0.0346(18) -0.0072(14) 0.0050(14) -0.0085(14)
O170 0.0291(18) 0.0396(17) 0.0358(18) -0.0076(14) 0.0053(13) -0.0112(14)
O171 0.0274(18) 0.0415(17) 0.0386(18) 0.0118(14) -0.0132(14) -0.0091(14)
O172 0.039(2) 0.0402(18) 0.0417(19) -0.0103(14) -0.0132(15) -0.0070(15)
O173 0.0278(18) 0.0400(17) 0.0318(17) -0.0123(13) 0.0062(13) 0.0073(14)
O174 0.0235(17) 0.0390(17) 0.0309(17) 0.0079(13) -0.0075(13) -0.0050(13)
O175 0.0255(17) 0.0371(16) 0.0304(17) 0.0085(13) 0.0057(13) -0.0069(13)
O176 0.0284(17) 0.0340(16) 0.0319(17) -0.0059(13) -0.0085(13) -0.0068(13)
O177 0.0293(18) 0.0511(19) 0.0367(18) -0.0105(15) -0.0033(14) -0.0130(15)
O178 0.0257(18) 0.0466(18) 0.0349(18) 0.0074(14) -0.0049(13) -0.0082(14)
O179 0.0279(18) 0.0395(17) 0.0326(17) 0.0069(13) -0.0071(13) -0.0103(14)
O180 0.0252(17) 0.0412(17) 0.0336(17) -0.0079(13) 0.0089(13) -0.0097(14)
O181 0.0253(17) 0.0421(17) 0.0292(16) 0.0084(13) -0.0078(13) -0.0095(14)
O182 0.0278(18) 0.0460(18) 0.0350(18) -0.0085(14) 0.0090(14) -0.0060(14)
O183 0.0261(17) 0.0408(17) 0.0341(17) -0.0110(13) -0.0087(13) -0.0062(14)
O184 0.0286(18) 0.0412(17) 0.0354(17) -0.0080(14) -0.0051(13) -0.0103(14)
O185 0.0279(18) 0.0416(17) 0.0329(17) -0.0068(13) -0.0072(13) -0.0098(14)
O186 0.0276(18) 0.0385(17) 0.0343(17) 0.0110(13) -0.0084(13) -0.0075(14)
O187 0.039(2) 0.0453(19) 0.0382(19) -0.0112(15) -0.0131(15) 0.0129(15)
O188 0.0270(17) 0.0369(16) 0.0324(17) -0.0085(13) 0.0054(13) -0.0066(13)
O189 0.0252(17) 0.0405(17) 0.0306(17) 0.0084(13) 0.0055(13) -0.0084(14)
O190 0.0289(17) 0.0340(16) 0.0309(17) -0.0046(13) 0.0071(13) -0.0088(13)
O191 0.0250(17) 0.0357(16) 0.0323(17) 0.0069(13) 0.0037(13) -0.0060(13)
O192 0.0297(19) 0.0459(18) 0.0382(18) 0.0118(14) 0.0051(14) -0.0085(15)
O193 0.0280(17) 0.0392(17) 0.0338(17) -0.0077(13) -0.0081(13) -0.0100(14)
O194 0.0263(17) 0.0392(17) 0.0339(17) -0.0052(13) -0.0078(13) -0.0074(13)
O195 0.0257(17) 0.0395(17) 0.0341(17) 0.0109(13) 0.0050(13) -0.0071(14)
O196 0.0285(18) 0.0424(18) 0.0335(18) 0.0108(14) 0.0045(14) 0.0068(14)
O197 0.0330(19) 0.0422(18) 0.0381(18) 0.0053(14) -0.0097(14) -0.0115(15)
O198 0.037(2) 0.0439(19) 0.0413(19) -0.0129(15) 0.0072(15) 0.0064(15)
O199 0.040(2) 0.0409(18) 0.0410(19) -0.0088(15) 0.0047(15) -0.0094(15)
O200 0.0300(18) 0.0384(17) 0.0416(19) -0.0065(14) -0.0071(14) -0.0075(14)
O201 0.0272(17) 0.0426(18) 0.0358(17) -0.0091(14) -0.0091(13) -0.0078(14)
O202 0.0278(18) 0.0410(17) 0.0357(18) 0.0057(14) -0.0049(13) -0.0106(14)
O203 0.0264(18) 0.0384(17) 0.0391(18) 0.0099(14) 0.0057(14) -0.0096(14)
O204 0.0291(18) 0.0365(17) 0.0363(18) 0.0106(13) -0.0078(14) -0.0076(14)
O205 0.0312(18) 0.0415(17) 0.0336(17) 0.0058(14) -0.0071(14) -0.0086(14)
O206 0.048(2) 0.0405(18) 0.0375(19) 0.0036(14) -0.0084(15) -0.0108(16)
O207 0.042(2) 0.0437(18) 0.0404(19) -0.0099(15) -0.0087(15) -0.0123(15)
O208 0.0365(19) 0.0361(17) 0.0429(19) -0.0098(14) -0.0110(15) -0.0082(14)
O209 0.0265(18) 0.0409(17) 0.0315(17) 0.0068(13) -0.0045(13) 0.0070(14)
O210 0.0279(17) 0.0380(17) 0.0342(17) -0.0071(13) -0.0091(13) -0.0071(13)
O211 0.0277(17) 0.0385(17) 0.0347(17) -0.0067(13) -0.0101(13) -0.0078(14)
O212 0.0265(17) 0.0397(17) 0.0356(17) -0.0071(13) -0.0087(13) -0.0068(14)
O213 0.0244(17) 0.0406(17) 0.0316(17) -0.0080(13) -0.0051(13) -0.0091(13)
O214 0.0239(17) 0.0408(17) 0.0333(17) 0.0097(13) -0.0084(13) 0.0049(14)
O215 0.0241(17) 0.0406(17) 0.0319(17) -0.0072(13) 0.0068(13) -0.0073(13)
O216 0.0247(17) 0.0438(18) 0.0323(17) 0.0103(13) -0.0073(13) -0.0082(14)
O217 0.0242(17) 0.0416(17) 0.0312(17) -0.0087(13) 0.0071(13) 0.0052(13)
O218 0.0260(17) 0.0380(17) 0.0354(18) 0.0074(13) 0.0074(13) -0.0087(14)
O219 0.0261(17) 0.0392(17) 0.0334(17) -0.0048(13) 0.0044(13) -0.0064(14)
O220 0.0273(18) 0.0370(17) 0.0367(18) -0.0088(13) 0.0041(13) -0.0077(14)
O221 0.0324(19) 0.0426(18) 0.0341(18) 0.0103(14) -0.0124(14) -0.0114(15)
O222 0.0249(17) 0.0439(18) 0.0356(18) -0.0056(14) -0.0095(13) 0.0056(14)
O223 0.0255(17) 0.0396(17) 0.0351(17) 0.0087(13) -0.0077(13) -0.0078(14)
O224 0.0268(18) 0.0403(17) 0.0309(17) 0.0086(13) -0.0077(13) 0.0051(14)
O225 0.0250(17) 0.0373(17) 0.0365(17) -0.0045(13) -0.0088(13) -0.0052(13)
O226 0.0249(17) 0.0407(17) 0.0342(17) 0.0118(13) -0.0104(13) 0.0058(14)
O227 0.0249(17) 0.0396(17) 0.0336(17) 0.0114(13) -0.0088(13) 0.0069(14)
O228 0.0266(17) 0.0382(17) 0.0323(17) -0.0040(13) 0.0069(13) -0.0080(14)
O229 0.0333(18) 0.0453(18) 0.0277(16) -0.0035(13) -0.0078(13) -0.0127(15)
O230 0.0335(19) 0.0483(19) 0.0351(18) -0.0033(14) 0.0079(14) -0.0115(15)
O231 0.0360(19) 0.0471(19) 0.0324(18) 0.0123(14) -0.0123(14) -0.0107(15)
O232 0.0303(18) 0.0413(18) 0.0370(18) 0.0114(14) 0.0043(14) -0.0083(14)
O233 0.0308(18) 0.0379(17) 0.0322(17) 0.0082(13) -0.0064(13) -0.0067(14)
O234 0.0290(18) 0.0390(17) 0.0330(17) -0.0041(13) 0.0071(13) -0.0082(14)
O235 0.0285(18) 0.0395(17) 0.0304(17) 0.0086(13) -0.0075(13) -0.0073(14)
O236 0.0283(17) 0.0383(17) 0.0299(16) -0.0060(13) -0.0076(13) -0.0068(13)
O237 0.0313(19) 0.0424(18) 0.0357(18) 0.0131(14) -0.0092(14) -0.0103(14)
O238 0.0312(18) 0.0445(18) 0.0328(17) 0.0120(14) -0.0083(14) -0.0099(15)
O239 0.0311(19) 0.0458(18) 0.0355(18) 0.0113(14) -0.0096(14) -0.0089(15)
O240 0.0293(18) 0.0465(18) 0.0307(17) 0.0096(14) -0.0086(13) -0.0080(14)
O241 0.0249(17) 0.0419(17) 0.0310(17) -0.0062(13) 0.0050(13) 0.0054(14)
O242 0.0292(18) 0.0384(17) 0.0331(17) 0.0074(13) -0.0077(13) -0.0084(14)
O243 0.0314(18) 0.0377(17) 0.0304(17) -0.0062(13) -0.0084(13) -0.0072(14)
O244 0.0292(18) 0.0396(17) 0.0309(17) 0.0090(13) -0.0082(13) 0.0052(14)
O245 0.045(2) 0.0409(19) 0.062(2) -0.0145(16) -0.0095(17) -0.0129(16)
O246 0.041(2) 0.0358(17) 0.0419(19) -0.0049(14) 0.0104(15) -0.0089(15)
O247 0.0301(18) 0.0418(18) 0.0403(19) -0.0083(14) 0.0060(14) -0.0068(14)
O248 0.0282(18) 0.0384(17) 0.0383(18) 0.0074(14) -0.0083(14) 0.0069(14)
O249 0.0334(19) 0.0385(17) 0.0393(19) -0.0034(14) 0.0047(14) 0.0063(14)
O250 0.043(2) 0.049(2) 0.048(2) 0.0208(16) -0.0202(16) -0.0160(17)
O251 0.045(2) 0.050(2) 0.046(2) 0.0188(16) -0.0078(17) -0.0029(17)
O252 0.040(2) 0.0484(19) 0.0406(19) 0.0164(15) -0.0128(15) -0.0081(16)
O253 0.042(2) 0.0379(18) 0.059(2) 0.0101(16) -0.0189(17) 0.0073(16)
O254 0.053(2) 0.0424(19) 0.058(2) 0.0116(16) -0.0210(18) -0.0110(17)
O255 0.049(2) 0.063(2) 0.064(2) -0.0052(19) -0.0128(19) -0.0127(19)
O256 0.037(2) 0.058(2) 0.054(2) -0.0028(17) -0.0109(17) 0.0096(17)
O257 0.0339(19) 0.0450(18) 0.0395(19) -0.0119(15) -0.0046(14) -0.0081(15)
O258 0.044(2) 0.050(2) 0.044(2) -0.0167(16) 0.0064(16) -0.0124(17)
O259 0.0310(18) 0.0419(18) 0.0384(18) -0.0100(14) -0.0074(14) -0.0093(14)
O260 0.0276(18) 0.0500(19) 0.047(2) -0.0121(16) 0.0097(15) -0.0098(15)
O261 0.0335(19) 0.0460(19) 0.0359(18) 0.0021(14) -0.0069(14) -0.0086(15)
O262 0.058(2) 0.049(2) 0.050(2) -0.0147(17) -0.0104(18) -0.0132(18)
O263 0.0302(18) 0.0428(18) 0.0339(17) -0.0090(14) 0.0074(13) -0.0094(14)
O264 0.0285(18) 0.0411(18) 0.0386(18) -0.0072(14) 0.0055(14) 0.0048(14)
O265 0.0334(19) 0.0446(18) 0.0349(18) -0.0084(14) -0.0104(14) -0.0068(15)
O266 0.036(2) 0.0479(19) 0.0324(18) 0.0072(14) -0.0102(14) -0.0084(15)
O267 0.0295(18) 0.0396(17) 0.0377(18) -0.0037(14) -0.0084(14) -0.0093(14)
O268 0.0318(19) 0.0384(17) 0.046(2) 0.0109(14) -0.0067(15) -0.0116(14)
O269 0.0274(18) 0.0445(18) 0.0321(17) -0.0122(14) -0.0084(13) 0.0119(14)
O270 0.0293(18) 0.0438(18) 0.0329(17) -0.0124(14) -0.0084(13) -0.0093(14)
O1W 0.0362(19) 0.0376(17) 0.0346(17) -0.0083(13) -0.0090(14) -0.0131(14)
O2W 0.0356(19) 0.0424(18) 0.0352(18) 0.0029(14) -0.0067(14) -0.0048(15)
O3W 0.0337(19) 0.0380(17) 0.0395(18) -0.0081(14) -0.0091(14) -0.0097(14)
O4W 0.0288(18) 0.0433(18) 0.0319(17) 0.0116(13) -0.0083(13) -0.0057(14)
O5W 0.0349(19) 0.0456(18) 0.0411(19) -0.0130(15) -0.0112(15) -0.0092(15)
O6W 0.0342(19) 0.0495(19) 0.0367(18) 0.0030(15) -0.0047(14) -0.0092(15)
O7W 0.0294(18) 0.0329(16) 0.0390(18) 0.0083(13) 0.0097(14) -0.0061(14)
O8W 0.0318(18) 0.0341(16) 0.0363(18) 0.0102(13) -0.0074(14) -0.0072(14)
O9W 0.0282(18) 0.0375(17) 0.0461(19) -0.0069(14) -0.0094(14) -0.0085(14)
O10W 0.0204(16) 0.0370(16) 0.0325(17) 0.0069(13) -0.0069(12) -0.0059(13)
O11W 0.0250(17) 0.0344(16) 0.0302(16) 0.0085(12) -0.0069(13) -0.0075(13)
O12W 0.0274(17) 0.0352(16) 0.0314(17) 0.0096(13) -0.0058(13) -0.0076(13)
O13W 0.044(2) 0.057(2) 0.040(2) 0.0099(16) -0.0105(16) -0.0178(17)
O14W 0.040(2) 0.0383(18) 0.045(2) -0.0100(15) 0.0028(15) 0.0057(15)
O15W 0.037(2) 0.0427(18) 0.0427(19) -0.0105(15) -0.0088(15) -0.0092(15)
O16W 0.042(2) 0.0453(19) 0.0351(18) 0.0087(14) -0.0091(15) -0.0125(16)
O17W 0.045(2) 0.0384(18) 0.0422(19) 0.0060(14) -0.0100(16) -0.0064(15)
O18W 0.0296(18) 0.0408(17) 0.0335(18) 0.0092(14) -0.0090(14) 0.0080(14)
O19W 0.0279(18) 0.0405(17) 0.0321(17) 0.0078(13) -0.0085(13) -0.0078(14)
O20W 0.0283(18) 0.0456(18) 0.0313(17) -0.0032(14) -0.0042(13) 0.0056(14)
O21W 0.0230(17) 0.0398(17) 0.0310(17) 0.0089(13) -0.0085(13) -0.0068(13)
O22W 0.037(2) 0.0450(18) 0.0361(18) -0.0005(14) 0.0051(14) -0.0109(15)
O23W 0.0335(19) 0.0478(19) 0.0323(18) 0.0105(14) -0.0087(14) -0.0106(15)
O24W 0.0290(18) 0.0447(18) 0.0344(18) -0.0047(14) -0.0081(14) 0.0060(14)
O25W 0.0330(19) 0.0427(18) 0.0380(18) -0.0028(14) -0.0083(14) -0.0108(15)
O26W 0.0313(18) 0.0445(18) 0.0332(17) 0.0054(14) -0.0060(14) -0.0121(15)
O27W 0.045(2) 0.0420(18) 0.0394(19) 0.0040(15) -0.0031(16) 0.0033(16)
 
_geom_special_details
;
 All esds (except the esd in the dihedral angle between two l.s. planes)
 are estimated using the full covariance matrix.  The cell esds are taken
 into account individually in the estimation of esds in distances, angles
 and torsion angles; correlations between esds in cell parameters are only
 used when they are defined by crystal symmetry.  An approximate (isotropic)
 treatment of cell esds is used for estimating esds involving l.s. planes.
;
 
loop_
 _geom_bond_atom_site_label_1
 _geom_bond_atom_site_label_2
 _geom_bond_distance
 _geom_bond_site_symmetry_2
 _geom_bond_publ_flag
C1 O1 1.375(5) . ?
C1 C2 1.390(6) . ?
C1 C6 1.396(6) . ?
C2 C3 1.370(6) . ?
C2 H2 0.9300 . ?
C3 C4 1.395(6) . ?
C3 H3 0.9300 . ?
C4 C5 1.383(7) . ?
C4 H4 0.9300 . ?
C5 C6 1.373(6) . ?
C5 H5 0.9300 . ?
C6 C7 1.435(6) . ?
C7 N1 1.313(5) . ?
C7 H7 0.9300 . ?
C8 N2 1.274(5) . ?
C8 O2 1.288(4) . ?
C8 C9 1.448(6) . ?
C9 N3 1.396(4) . ?
C9 C10 1.415(6) . ?
C10 O3 1.282(4) . ?
C10 C11 1.418(6) . ?
C11 N4 1.411(4) . ?
C11 C12 1.479(6) . ?
C12 O4 1.296(4) . ?
C12 N5 1.307(4) . ?
C13 N6 1.247(4) . ?
C13 C14 1.472(6) . ?
C13 H13 0.9300 . ?
C14 C19 1.397(6) . ?
C14 C15 1.399(6) . ?
C15 C16 1.383(6) . ?
C15 H15 0.9300 . ?
C16 C17 1.405(6) . ?
C16 H16 0.9300 . ?
C17 C18 1.376(6) . ?
C17 H17 0.9300 . ?
C18 C19 1.397(6) . ?
C18 H18 0.9300 . ?
C19 O5 1.376(4) . ?
C20 O6 1.381(5) . ?
C20 C21 1.401(6) . ?
C20 C25 1.402(6) . ?
C21 C22 1.375(7) . ?
C21 H21 0.9300 . ?
C22 C23 1.390(6) . ?
C22 H22 0.9300 . ?
C23 C24 1.399(6) . ?
C23 H23 0.9300 . ?
C24 C25 1.395(6) . ?
C24 H24 0.9300 . ?
C25 C26 1.451(5) . ?
C26 N7 1.249(4) . ?
C26 H26 0.9300 . ?
C27 N8 1.229(5) . ?
C27 O7 1.348(4) . ?
C27 C28 1.460(6) . ?
C28 N9 1.397(5) . ?
C28 C29 1.418(5) . ?
C29 O8 1.315(5) . ?
C29 C30 1.418(6) . ?
C30 N10 1.411(4) . ?
C30 C31 1.459(6) . ?
C31 N11 1.323(4) . ?
C31 O9 1.357(5) . ?
C32 N12 1.299(5) . ?
C32 C33 1.518(6) . ?
C32 H32 0.9300 . ?
C33 C34 1.390(6) . ?
C33 C38 1.395(6) . ?
C34 C35 1.393(6) . ?
C34 H34 0.9300 . ?
C35 C36 1.390(6) . ?
C35 H35 0.9300 . ?
C36 C37 1.368(6) . ?
C36 H36 0.9300 . ?
C37 C38 1.395(6) . ?
C37 H37 0.9300 . ?
C38 O10 1.338(5) . ?
C39 O11 1.298(5) . ?
C39 C40 1.398(6) . ?
C39 C44 1.402(6) . ?
C40 C41 1.384(6) . ?
C40 H40 0.9300 . ?
C41 C42 1.383(6) . ?
C41 H41 0.9300 . ?
C42 C43 1.385(6) . ?
C42 H42 0.9300 . ?
C43 C44 1.405(6) . ?
C43 H43 0.9300 . ?
C44 C45 1.449(6) . ?
C45 N13 1.335(5) . ?
C45 H45 0.9300 . ?
C46 O12 1.227(4) . ?
C46 N14 1.262(5) . ?
C46 C47 1.441(6) . ?
C47 N15 1.397(5) . ?
C47 C48 1.417(6) . ?
C48 O13 1.350(5) . ?
C48 C49 1.422(6) . ?
C49 N16 1.396(5) . ?
C49 C50 1.406(6) . ?
C50 N17 1.292(4) . ?
C50 O14 1.306(5) . ?
C51 N18 1.265(4) . ?
C51 C52 1.491(6) . ?
C51 H51 0.9300 . ?
C52 C57 1.387(6) . ?
C52 C53 1.406(6) . ?
C53 C54 1.383(6) . ?
C53 H53 0.9300 . ?
C54 C55 1.392(6) . ?
C54 H54 0.9300 . ?
C55 C56 1.392(6) . ?
C55 H55 0.9300 . ?
C56 C57 1.389(6) . ?
C56 H56 0.9300 . ?
C57 O15 1.351(5) . ?
C58 O16 1.376(5) . ?
C58 C63 1.401(6) . ?
C58 C59 1.405(6) . ?
C59 C60 1.378(7) . ?
C59 H59 0.9300 . ?
C60 C61 1.388(7) . ?
C60 H60 0.9300 . ?
C61 C62 1.385(6) . ?
C61 H61 0.9300 . ?
C62 C63 1.389(6) . ?
C62 H62 0.9300 . ?
C63 C64 1.467(6) . ?
C64 N19 1.218(5) . ?
C64 H64 0.9300 . ?
C65 N20 1.228(5) . ?
C65 O17 1.328(4) . ?
C65 C66 1.421(6) . ?
C66 N21 1.383(5) . ?
C66 C67 1.410(6) . ?
C67 O18 1.333(5) . ?
C67 C68 1.414(6) . ?
C68 N22 1.383(4) . ?
C68 C69 1.467(6) . ?
C69 N23 1.300(4) . ?
C69 O19 1.344(4) . ?
C70 N24 1.281(4) . ?
C70 C71 1.446(6) . ?
C70 H70 0.9300 . ?
C71 C72 1.394(6) . ?
C71 C76 1.398(6) . ?
C72 C73 1.390(6) . ?
C72 H72 0.9300 . ?
C73 C74 1.396(6) . ?
C73 H73 0.9300 . ?
C74 C75 1.373(6) . ?
C74 H74 0.9300 . ?
C75 C76 1.397(6) . ?
C75 H75 0.9300 . ?
C76 O20 1.325(5) . ?
C77 O21 1.370(5) . ?
C77 C82 1.394(7) . ?
C77 C78 1.418(6) . ?
C78 C79 1.394(7) . ?
C78 H78 0.9300 . ?
C79 C80 1.401(7) . ?
C79 H79 0.9300 . ?
C80 C81 1.375(6) . ?
C80 H80 0.9300 . ?
C81 C82 1.382(6) . ?
C81 H81 0.9300 . ?
C82 C83 1.472(6) . ?
C83 N25 1.242(5) . ?
C83 H83 0.9300 . ?
C84 O22 1.270(5) . ?
C84 N26 1.329(5) . ?
C84 C85 1.400(6) . ?
C85 N27 1.387(5) . ?
C85 C86 1.424(6) . ?
C86 O23 1.344(4) . ?
C86 C87 1.410(6) . ?
C87 N28 1.408(5) . ?
C87 C88 1.487(6) . ?
C88 N29 1.269(4) . ?
C88 O24 1.283(5) . ?
C89 N30 1.269(5) . ?
C89 C90 1.483(6) . ?
C89 H89 0.9300 . ?
C90 C91 1.395(6) . ?
C90 C95 1.397(6) . ?
C91 C92 1.371(6) . ?
C91 H91 0.9300 . ?
C92 C93 1.397(6) . ?
C92 H92 0.9300 . ?
C93 C94 1.388(6) . ?
C93 H93 0.9300 . ?
C94 C95 1.400(6) . ?
C94 H94 0.9300 . ?
C95 O25 1.353(5) . ?
C96 O26 1.328(5) . ?
C96 C97 1.392(6) . ?
C96 C101 1.404(6) . ?
C97 C98 1.377(7) . ?
C97 H97 0.9300 . ?
C98 C99 1.388(7) . ?
C98 H98 0.9300 . ?
C99 C100 1.382(6) . ?
C99 H99 0.9300 . ?
C100 C101 1.392(6) . ?
C100 H100 0.9300 . ?
C101 C102 1.489(6) . ?
C102 N31 1.296(4) . ?
C102 H102 0.9300 . ?
C103 O27 1.234(4) . ?
C103 N32 1.326(5) . ?
C103 C104 1.511(6) . ?
C104 C105 1.368(6) . ?
C104 N33 1.416(5) . ?
C105 O28 1.367(4) . ?
C105 C106 1.405(6) . ?
C106 N34 1.308(4) . ?
C106 C107 1.5000(10) . ?
C107 N35 1.347(4) . ?
C107 O29 1.359(4) . ?
C108 N36 1.242(5) . ?
C108 C109 1.455(6) . ?
C108 H108 0.9300 . ?
C109 C110 1.383(6) . ?
C109 C114 1.396(6) . ?
C110 C111 1.386(6) . ?
C110 H110 0.9300 . ?
C111 C112 1.385(6) . ?
C111 H111 0.9300 . ?
C112 C113 1.394(6) . ?
C112 H112 0.9300 . ?
C113 C114 1.378(6) . ?
C113 H11Z 0.9300 . ?
C114 O30 1.404(5) . ?
C115 C120 1.396(6) . ?
C115 C116 1.407(6) . ?
C115 O31 1.417(5) . ?
C116 C117 1.378(6) . ?
C116 H116 0.9300 . ?
C117 C118 1.387(6) . ?
C117 H117 0.9300 . ?
C118 C119 1.385(7) . ?
C118 H118 0.9300 . ?
C119 C120 1.386(6) . ?
C119 H11W 0.9300 . ?
C120 C121 1.423(6) . ?
C121 N37 1.351(4) . ?
C121 H121 0.9300 . ?
C122 N38 1.223(4) . ?
C122 O32 1.263(4) . ?
C122 C123 1.446(6) . ?
C123 N39 1.397(4) . ?
C123 C124 1.417(6) . ?
C124 O33 1.341(4) . ?
C124 C125 1.415(6) . ?
C125 N40 1.398(4) . ?
C125 C126 1.5000(10) . ?
C126 N41 1.283(4) . ?
C126 O34 1.313(4) . ?
C127 N42 1.294(4) . ?
C127 C128 1.490(6) . ?
C127 H127 0.9300 . ?
C128 C129 1.392(6) . ?
C128 C133 1.409(6) . ?
C129 C130 1.374(6) . ?
C129 H129 0.9300 . ?
C130 C131 1.384(6) . ?
C130 H130 0.9300 . ?
C131 C132 1.388(6) . ?
C131 H131 0.9300 . ?
C132 C133 1.392(6) . ?
C132 H132 0.9300 . ?
C133 O35 1.386(5) . ?
C134 O36 1.359(5) . ?
C134 C135 1.399(6) . ?
C134 C139 1.401(6) . ?
C135 C136 1.370(7) . ?
C135 H135 0.9300 . ?
C136 C137 1.395(7) . ?
C136 H136 0.9300 . ?
C137 C138 1.394(6) . ?
C137 H137 0.9300 . ?
C138 C139 1.378(6) . ?
C138 H138 0.9300 . ?
C139 C140 1.486(6) . ?
C140 N43 1.288(4) . ?
C140 H140 0.9300 . ?
C141 O37 1.264(5) . ?
C141 N44 1.312(4) . ?
C141 C142 1.416(6) . ?
C142 N45 1.401(4) . ?
C142 C143 1.419(6) . ?
C143 O38 1.329(4) . ?
C143 C144 1.408(6) . ?
C144 N46 1.401(5) . ?
C144 C145 1.476(6) . ?
C145 N47 1.319(4) . ?
C145 O39 1.341(4) . ?
C146 N48 1.276(4) . ?
C146 C147 1.475(6) . ?
C146 H146 0.9300 . ?
C147 C152 1.389(6) . ?
C147 C148 1.400(6) . ?
C148 C149 1.389(6) . ?
C148 H148 0.9300 . ?
C149 C150 1.389(6) . ?
C149 H149 0.9300 . ?
C150 C151 1.370(6) . ?
C150 H150 0.9300 . ?
C151 C152 1.402(6) . ?
C151 H151 0.9300 . ?
C152 O40 1.363(4) . ?
C153 O41 1.350(5) . ?
C153 C154 1.382(6) . ?
C153 C158 1.411(6) . ?
C154 C155 1.365(7) . ?
C154 H154 0.9300 . ?
C155 C156 1.395(6) . ?
C155 H155 0.9300 . ?
C156 C157 1.374(6) . ?
C156 H156 0.9300 . ?
C157 C158 1.392(6) . ?
C157 H157 0.9300 . ?
C158 C159 1.494(6) . ?
C159 N49 1.294(5) . ?
C159 H159 0.9300 . ?
C160 N50 1.285(5) . ?
C160 C161 1.336(6) . ?
C160 O42 1.337(5) . ?
C161 N51 1.398(5) . ?
C161 C162 1.428(6) . ?
C162 O43 1.313(5) . ?
C162 C163 1.423(6) . ?
C163 N52 1.397(4) . ?
C163 C164 1.502(6) . ?
C164 N53 1.226(4) . ?
C164 O44 1.266(4) . ?
C165 N54 1.248(4) . ?
C165 C166 1.496(6) . ?
C165 H165 0.9300 . ?
C166 C167 1.393(6) . ?
C166 C171 1.412(6) . ?
C167 C168 1.389(6) . ?
C167 H167 0.9300 . ?
C168 C169 1.379(6) . ?
C168 H168 0.9300 . ?
C169 C170 1.394(6) . ?
C169 H169 0.9300 . ?
C170 C171 1.378(6) . ?
C170 H170 0.9300 . ?
C171 O45 1.367(5) . ?
C172 O46 1.357(5) . ?
C172 C177 1.396(7) . ?
C172 C173 1.397(6) . ?
C173 C174 1.382(7) . ?
C173 H173 0.9300 . ?
C174 C175 1.397(7) . ?
C174 H174 0.9300 . ?
C175 C176 1.392(6) . ?
C175 H175 0.9300 . ?
C176 C177 1.382(6) . ?
C176 H176 0.9300 . ?
C177 C178 1.457(6) . ?
C178 N55 1.250(5) . ?
C178 H178 0.9300 . ?
C179 O47 1.277(5) . ?
C179 N56 1.337(4) . ?
C179 C180 1.465(6) . ?
C180 N57 1.390(4) . ?
C180 C181 1.403(6) . ?
C181 O48 1.319(5) . ?
C181 C182 1.402(6) . ?
C182 N58 1.399(4) . ?
C182 C183 1.466(6) . ?
C183 N59 1.274(4) . ?
C183 O49 1.333(4) . ?
C184 N60 1.270(4) . ?
C184 C185 1.450(6) . ?
C184 H184 0.9300 . ?
C185 C190 1.385(6) . ?
C185 C186 1.401(6) . ?
C186 C187 1.390(6) . ?
C186 H186 0.9300 . ?
C187 C188 1.392(6) . ?
C187 H187 0.9300 . ?
C188 C189 1.389(6) . ?
C188 H188 0.9300 . ?
C189 C190 1.390(6) . ?
C189 H189 0.9300 . ?
C190 O50 1.397(5) . ?
C191 C196 1.375(6) . ?
C191 O51 1.377(5) . ?
C191 C192 1.396(7) . ?
C192 C193 1.385(6) . ?
C192 H192 0.9300 . ?
C193 C194 1.374(7) . ?
C193 H193 0.9300 . ?
C194 C195 1.390(6) . ?
C194 H194 0.9300 . ?
C195 C196 1.392(6) . ?
C195 H195 0.9300 . ?
C196 C197 1.392(6) . ?
C197 N61 1.376(5) . ?
C197 H197 0.9300 . ?
C198 N62 1.289(4) . ?
C198 O52 1.323(4) . ?
C198 C199 1.408(6) . ?
C199 N63 1.408(5) . ?
C199 C200 1.412(6) . ?
C200 O53 1.293(5) . ?
C200 C201 1.476(6) . ?
C201 N64 1.401(5) . ?
C201 C202 1.480(6) . ?
C202 N65 1.213(5) . ?
C202 O54 1.279(5) . ?
C203 N66 1.293(5) . ?
C203 C204 1.443(6) . ?
C203 H203 0.9300 . ?
C204 C205 1.389(6) . ?
C204 C209 1.398(6) . ?
C205 C206 1.383(6) . ?
C205 H205 0.9300 . ?
C206 C207 1.400(6) . ?
C206 H206 0.9300 . ?
C207 C208 1.392(6) . ?
C207 H207 0.9300 . ?
C208 C209 1.404(6) . ?
C208 H208 0.9300 . ?
C209 O55 1.385(4) . ?
C210 O56 1.308(5) . ?
C210 C211 1.390(6) . ?
C210 C215 1.409(6) . ?
C211 C212 1.371(6) . ?
C211 H211 0.9300 . ?
C212 C213 1.392(6) . ?
C212 H212 0.9300 . ?
C213 C214 1.378(6) . ?
C213 H213 0.9300 . ?
C214 C215 1.386(6) . ?
C214 H214 0.9300 . ?
C215 C216 1.473(7) . ?
C216 N67 1.357(4) . ?
C216 H216 0.9300 . ?
C217 O57 1.244(4) . ?
C217 N68 1.250(5) . ?
C217 C218 1.461(6) . ?
C218 N69 1.403(4) . ?
C218 C219 1.433(6) . ?
C219 O58 1.291(4) . ?
C219 C220 1.406(6) . ?
C220 N70 1.409(4) . ?
C220 C221 1.427(6) . ?
C221 O59 1.313(4) . ?
C221 N71 1.339(4) . ?
C222 N72 1.326(5) . ?
C222 C223 1.391(6) . ?
C222 H222 0.9300 . ?
C223 C228 1.390(6) . ?
C223 C224 1.394(6) . ?
C224 C225 1.383(6) . ?
C224 H224 0.9300 . ?
C225 C226 1.374(6) . ?
C225 H225 0.9300 . ?
C226 C227 1.381(6) . ?
C226 H226 0.9300 . ?
C227 C228 1.392(6) . ?
C227 H227 0.9300 . ?
C228 O60 1.380(5) . ?
C229 O61 1.249(5) . ?
C229 O62 1.253(5) . ?
C229 C230 1.510(7) . ?
C230 H23A 0.9600 . ?
C230 H23B 0.9600 . ?
C230 H23C 0.9600 . ?
C231 O63 1.231(4) . ?
C231 O64 1.258(5) . ?
C231 C232 1.503(6) . ?
C232 H23D 0.9600 . ?
C232 H23E 0.9600 . ?
C232 H23F 0.9600 . ?
C233 O66 1.248(5) . ?
C233 O65 1.249(5) . ?
C233 C234 1.516(6) . ?
C234 H23G 0.9600 . ?
C234 H23H 0.9600 . ?
C234 H23I 0.9600 . ?
C235 O68 1.271(5) . ?
C235 O67 1.279(5) . ?
C235 C236 1.491(6) . ?
C236 H23J 0.9600 . ?
C236 H23K 0.9600 . ?
C236 H23L 0.9600 . ?
C237 O70 1.246(5) . ?
C237 O69 1.255(5) . ?
C237 C238 1.498(6) . ?
C238 H23M 0.9600 . ?
C238 H23N 0.9600 . ?
C238 H23O 0.9600 . ?
C239 O71 1.233(4) . ?
C239 O72 1.263(4) . ?
C239 C240 1.479(6) . ?
C240 H24A 0.9600 . ?
C240 H24B 0.9600 . ?
C240 H24C 0.9600 . ?
C241 O74 1.245(4) . ?
C241 O73 1.253(5) . ?
C241 C242 1.492(6) . ?
C242 H24D 0.9600 . ?
C242 H24E 0.9600 . ?
C242 H24F 0.9600 . ?
C243 O75 1.256(5) . ?
C243 O76 1.257(5) . ?
C243 C244 1.492(7) . ?
C244 H24G 0.9600 . ?
C244 H24H 0.9600 . ?
C244 H24I 0.9600 . ?
C245 O78 1.255(5) . ?
C245 O77 1.267(4) . ?
C245 C246 1.516(6) . ?
C246 H24J 0.9600 . ?
C246 H24K 0.9600 . ?
C246 H24L 0.9600 . ?
C247 O79 1.248(4) . ?
C247 O80 1.254(5) . ?
C247 C248 1.490(7) . ?
C248 H24M 0.9600 . ?
C248 H24N 0.9600 . ?
C248 H24O 0.9600 . ?
C249 O81 1.285(7) . ?
C249 O82 1.299(7) . ?
C249 C250 1.516(8) . ?
C250 H25A 0.9600 . ?
C250 H25B 0.9600 . ?
C250 H25C 0.9600 . ?
C251 O84 1.228(5) . ?
C251 O83 1.243(5) . ?
C251 C252 1.501(7) . ?
C252 H25U 0.9600 . ?
C252 H25V 0.9600 . ?
C252 H25W 0.9600 . ?
C253 O86 1.236(5) . ?
C253 O85 1.242(5) . ?
C253 C254 1.521(6) . ?
C254 H25G 0.9600 . ?
C254 H25H 0.9600 . ?
C254 H25I 0.9600 . ?
C255 O88 1.237(4) . ?
C255 O87 1.243(5) . ?
C255 C256 1.505(6) . ?
C256 H25J 0.9600 . ?
C256 H25K 0.9600 . ?
C256 H25L 0.9600 . ?
C257 O90 1.237(5) . ?
C257 O89 1.245(5) . ?
C257 C258 1.494(6) . ?
C257 Dy13 2.829(4) . ?
C258 H25M 0.9600 . ?
C258 H25N 0.9600 . ?
C258 H25O 0.9600 . ?
C259 O91 1.246(5) . ?
C259 O92 1.263(5) . ?
C259 C260 1.513(5) . ?
C259 Dy15 2.788(4) . ?
C260 H26A 0.9600 . ?
C260 H26B 0.9600 . ?
C260 H26C 0.9600 . ?
C261 O93 1.246(5) . ?
C261 O94 1.253(5) . ?
C261 C262 1.477(6) . ?
C262 H26D 0.9600 . ?
C262 H26E 0.9600 . ?
C262 H26F 0.9600 . ?
C263 O95 1.242(5) . ?
C263 O96 1.265(5) . ?
C263 C264 1.528(6) . ?
C264 H26G 0.9600 . ?
C264 H26H 0.9600 . ?
C264 H26I 0.9600 . ?
C265 O97 1.256(4) . ?
C265 O98 1.280(4) . ?
C265 C266 1.497(6) . ?
C265 Dy16 2.916(4) . ?
C266 H26J 0.9600 . ?
C266 H26K 0.9600 . ?
C266 H26L 0.9600 . ?
C267 O99 1.237(4) . ?
C267 O100 1.247(4) . ?
C267 C268 1.545(6) . ?
C267 Dy18 2.865(4) . ?
C268 H26M 0.9600 . ?
C268 H26N 0.9600 . ?
C268 H26O 0.9600 . ?
C269 O101 1.222(4) . ?
C269 O102 1.252(5) . ?
C269 C270 1.512(7) . ?
C270 H27A 0.9600 . ?
C270 H27B 0.9600 . ?
C270 H27C 0.9600 . ?
C271 O104 1.232(5) . ?
C271 O103 1.253(5) . ?
C271 C272 1.561(6) . ?
C272 H27D 0.9600 . ?
C272 H27E 0.9600 . ?
C272 H27F 0.9600 . ?
C273 O106 1.251(5) . ?
C273 O105 1.259(4) . ?
C273 C274 1.505(6) . ?
C273 Dy19 2.826(4) . ?
C274 H27G 0.9600 . ?
C274 H27H 0.9600 . ?
C274 H27I 0.9600 . ?
C275 O107 1.260(5) . ?
C275 O108 1.267(5) . ?
C275 C276 1.515(6) . ?
C275 Dy21 2.810(4) . ?
C276 H27J 0.9600 . ?
C276 H27K 0.9600 . ?
C276 H27L 0.9600 . ?
C277 O109 1.244(5) . ?
C277 O110 1.256(5) . ?
C277 C278 1.503(6) . ?
C278 H27M 0.9600 . ?
C278 H27N 0.9600 . ?
C278 H27O 0.9600 . ?
C279 O112 1.260(5) . ?
C279 O111 1.260(5) . ?
C279 C280 1.484(6) . ?
C280 H28A 0.9600 . ?
C280 H28B 0.9600 . ?
C280 H28C 0.9600 . ?
C281 O114 1.261(5) . ?
C281 O113 1.265(4) . ?
C281 C282 1.501(6) . ?
C281 Dy24 2.855(4) . ?
C282 H28D 0.9600 . ?
C282 H28E 0.9600 . ?
C282 H28F 0.9600 . ?
C283 O115 1.246(4) . ?
C283 O116 1.269(4) . ?
C283 C284 1.523(6) . ?
C283 Dy22 2.809(4) . ?
C284 H28G 0.9600 . ?
C284 H28H 0.9600 . ?
C284 H28I 0.9600 . ?
C285 O117 1.256(5) . ?
C285 O118 1.268(4) . ?
C285 C286 1.495(6) . ?
C286 H28J 0.9600 . ?
C286 H28K 0.9600 . ?
C286 H28L 0.9600 . ?
C287 O120 1.246(5) . ?
C287 O119 1.247(5) . ?
C287 C288 1.505(6) . ?
C288 H28M 0.9600 . ?
C288 H28N 0.9600 . ?
C288 H28O 0.9600 . ?
C289 O121 1.247(5) . ?
C289 O122 1.250(5) . ?
C289 C290 1.501(6) . ?
C289 Dy25 2.778(5) . ?
C290 H29A 0.9600 . ?
C290 H29B 0.9600 . ?
C290 H29C 0.9600 . ?
C291 O124 1.263(5) . ?
C291 O123 1.273(5) . ?
C291 C292 1.517(6) . ?
C291 Dy27 2.800(4) . ?
C292 H29D 0.9600 . ?
C292 H29E 0.9600 . ?
C292 H29F 0.9600 . ?
C293 O125 1.238(4) . ?
C293 O126 1.266(4) . ?
C293 C294 1.496(6) . ?
C294 H29G 0.9600 . ?
C294 H29H 0.9600 . ?
C294 H29I 0.9600 . ?
C295 O127 1.240(4) . ?
C295 O128 1.261(5) . ?
C295 C296 1.510(6) . ?
C296 H29J 0.9600 . ?
C296 H29K 0.9600 . ?
C296 H29L 0.9600 . ?
C297 O130 1.226(4) . ?
C297 O129 1.278(5) . ?
C297 C298 1.537(6) . ?
C297 Dy28 2.776(4) . ?
C298 H29M 0.9600 . ?
C298 H29N 0.9600 . ?
C298 H29O 0.9600 . ?
C299 O131 1.237(4) . ?
C299 O132 1.241(4) . ?
C299 C300 1.521(6) . ?
C299 Dy30 2.798(4) . ?
C300 H30A 0.9600 . ?
C300 H30B 0.9600 . ?
C300 H30C 0.9600 . ?
C301 O137 1.366(5) . ?
C301 C302 1.394(6) . ?
C301 C306 1.396(6) . ?
C302 C303 1.393(6) . ?
C302 H302 0.9300 . ?
C303 C304 1.392(6) . ?
C303 H303 0.9300 . ?
C304 C305 1.392(7) . ?
C304 H304 0.9300 . ?
C305 C306 1.385(6) . ?
C305 H305 0.9300 . ?
C306 C307 1.475(6) . ?
C307 N73 1.243(5) . ?
C307 H307 0.9300 . ?
C308 O138 1.186(5) . ?
C308 N74 1.266(5) . ?
C308 C309 1.420(6) . ?
C309 N75 1.401(5) . ?
C309 C310 1.406(6) . ?
C310 O139 1.327(5) . ?
C310 C311 1.407(6) . ?
C311 C312 1.404(6) . ?
C311 N76 1.423(5) . ?
C312 N77 1.259(5) . ?
C312 O140 1.393(5) . ?
C313 N78 1.283(4) . ?
C313 C314 1.5006(10) . ?
C313 H313 0.9300 . ?
C314 C315 1.397(6) . ?
C314 C319 1.412(6) . ?
C315 C316 1.373(6) . ?
C315 H315 0.9300 . ?
C316 C317 1.392(6) . ?
C316 H316 0.9300 . ?
C317 C318 1.381(6) . ?
C317 H317 0.9300 . ?
C318 C319 1.389(6) . ?
C318 H318 0.9300 . ?
C319 O141 1.363(5) . ?
C320 O142 1.371(5) . ?
C320 C325 1.389(7) . ?
C320 C321 1.393(6) . ?
C321 C322 1.401(7) . ?
C321 H321 0.9300 . ?
C322 C323 1.378(7) . ?
C322 H322 0.9300 . ?
C323 C324 1.400(6) . ?
C323 H323 0.9300 . ?
C324 C325 1.386(6) . ?
C324 H324 0.9300 . ?
C325 C326 1.442(6) . ?
C326 N79 1.280(5) . ?
C326 H326 0.9300 . ?
C327 N80 1.265(5) . ?
C327 O143 1.331(5) . ?
C327 C328 1.416(6) . ?
C328 N81 1.398(4) . ?
C328 C329 1.411(6) . ?
C329 O144 1.269(4) . ?
C329 C330 1.415(6) . ?
C330 N82 1.400(4) . ?
C330 C331 1.432(6) . ?
C331 N83 1.217(4) . ?
C331 O145 1.380(4) . ?
C332 N84 1.297(4) . ?
C332 C333 1.476(6) . ?
C332 H332 0.9300 . ?
C333 C334 1.384(6) . ?
C333 C338 1.421(7) . ?
C334 C335 1.385(6) . ?
C334 H334 0.9300 . ?
C335 C336 1.394(7) . ?
C335 H335 0.9300 . ?
C336 C337 1.402(6) . ?
C336 H336 0.9300 . ?
C337 C338 1.385(6) . ?
C337 H337 0.9300 . ?
C338 O146 1.361(5) . ?
C339 O147 1.368(5) . ?
C339 C340 1.390(6) . ?
C339 C344 1.416(7) . ?
C340 C341 1.392(6) . ?
C340 H340 0.9300 . ?
C341 C342 1.377(7) . ?
C341 H341 0.9300 . ?
C342 C343 1.393(6) . ?
C342 H342 0.9300 . ?
C343 C344 1.392(6) . ?
C343 H343 0.9300 . ?
C344 C345 1.433(6) . ?
C345 N85 1.264(4) . ?
C345 H345 0.9300 . ?
C346 O148 1.220(5) . ?
C346 N86 1.286(4) . ?
C346 C347 1.492(6) . ?
C347 C348 1.398(6) . ?
C347 N87 1.399(4) . ?
C348 C349 1.413(6) . ?
C348 O149 1.436(5) . ?
C349 N88 1.394(4) . ?
C349 C350 1.479(6) . ?
C350 N89 1.224(5) . ?
C350 O150 1.456(5) . ?
C351 N90 1.268(4) . ?
C351 C352 1.475(6) . ?
C351 H351 0.9300 . ?
C352 C353 1.387(6) . ?
C352 C357 1.402(6) . ?
C353 C354 1.398(6) . ?
C353 H353 0.9300 . ?
C354 C355 1.380(6) . ?
C354 H354 0.9300 . ?
C355 C356 1.395(6) . ?
C355 H355 0.9300 . ?
C356 C357 1.393(6) . ?
C356 H356 0.9300 . ?
C357 O151 1.433(4) . ?
C358 C359 1.389(6) . ?
C358 C363 1.394(6) . ?
C358 O152 1.400(5) . ?
C359 C360 1.391(7) . ?
C359 H359 0.9300 . ?
C360 C361 1.381(7) . ?
C360 H360 0.9300 . ?
C361 C362 1.385(7) . ?
C361 H361 0.9300 . ?
C362 C363 1.391(6) . ?
C362 H362 0.9300 . ?
C363 C364 1.468(6) . ?
C364 N91 1.283(5) . ?
C364 H364 0.9300 . ?
C365 O153 1.285(5) . ?
C365 C366 1.385(6) . ?
C365 N92 1.401(4) . ?
C366 N93 1.389(4) . ?
C366 C367 1.417(6) . ?
C367 O154 1.301(4) . ?
C367 C368 1.420(6) . ?
C368 N94 1.399(5) . ?
C368 C369 1.495(6) . ?
C369 O155 1.266(4) . ?
C369 N95 1.320(5) . ?
C370 N96 1.212(5) . ?
C370 C371 1.491(6) . ?
C370 H370 0.9300 . ?
C371 C376 1.383(6) . ?
C371 C372 1.397(6) . ?
C372 C373 1.394(7) . ?
C372 H372 0.9300 . ?
C373 C374 1.388(7) . ?
C373 H373 0.9300 . ?
C374 C375 1.387(7) . ?
C374 H374 0.9300 . ?
C375 C376 1.388(7) . ?
C375 H375 0.9300 . ?
C376 O156 1.434(5) . ?
C377 C382 1.372(7) . ?
C377 C378 1.408(8) . ?
C377 O157 1.446(5) . ?
C378 C379 1.390(7) . ?
C378 H378 0.9300 . ?
C379 C380 1.408(8) . ?
C379 H379 0.9300 . ?
C380 C381 1.348(7) . ?
C380 H380 0.9300 . ?
C381 C382 1.403(7) . ?
C381 H381 0.9300 . ?
C382 C383 1.347(7) . ?
C383 N97 1.215(5) . ?
C383 H383 0.9300 . ?
C384 O158 1.207(5) . ?
C384 N98 1.345(4) . ?
C384 C385 1.384(6) . ?
C385 N99 1.412(5) . ?
C385 C386 1.425(6) . ?
C386 O159 1.346(5) . ?
C386 C387 1.425(7) . ?
C387 N100 1.401(5) . ?
C387 C388 1.472(6) . ?
C388 O160 1.259(5) . ?
C388 N101 1.358(5) . ?
C389 N102 1.178(4) . ?
C389 C390 1.487(7) . ?
C389 H389 0.9300 . ?
C390 C391 1.382(6) . ?
C390 C395 1.406(6) . ?
C391 C392 1.376(7) . ?
C391 H391 0.9300 . ?
C392 C393 1.401(7) . ?
C392 H392 0.9300 . ?
C393 C394 1.386(6) . ?
C393 H393 0.9300 . ?
C394 C395 1.397(6) . ?
C394 H394 0.9300 . ?
C395 O161 1.319(5) . ?
C396 O162 1.293(6) . ?
C396 C401 1.406(7) . ?
C396 C397 1.406(7) . ?
C397 C398 1.374(7) . ?
C397 H397 0.9300 . ?
C398 C399 1.389(7) . ?
C398 H398 0.9300 . ?
C399 C400 1.387(7) . ?
C399 H399 0.9300 . ?
C400 C401 1.386(6) . ?
C400 H400 0.9300 . ?
C401 C402 1.361(6) . ?
C402 N103 1.303(5) . ?
C402 H402 0.9300 . ?
C403 O163 1.251(5) . ?
C403 N104 1.280(5) . ?
C403 C404 1.398(6) . ?
C404 N105 1.414(4) . ?
C404 C405 1.417(6) . ?
C405 O164 1.279(4) . ?
C405 C406 1.421(6) . ?
C406 C407 1.352(6) . ?
C406 N106 1.398(4) . ?
C407 O165 1.331(5) . ?
C407 N107 1.392(4) . ?
C408 N108 1.249(4) . ?
C408 C409 1.494(6) . ?
C408 H408 0.9300 . ?
C409 C410 1.392(6) . ?
C409 C414 1.393(6) . ?
C410 C411 1.378(6) . ?
C410 H410 0.9300 . ?
C411 C412 1.373(6) . ?
C411 H411 0.9300 . ?
C412 C413 1.395(6) . ?
C412 H412 0.9300 . ?
C413 C414 1.379(6) . ?
C413 H413 0.9300 . ?
C414 O166 1.400(4) . ?
C415 C420 1.381(7) . ?
C415 C416 1.390(6) . ?
C415 O167 1.416(5) . ?
C416 C417 1.385(6) . ?
C416 H416 0.9300 . ?
C417 C418 1.394(7) . ?
C417 H417 0.9300 . ?
C418 C419 1.387(6) . ?
C418 H418 0.9300 . ?
C419 C420 1.404(6) . ?
C419 H419 0.9300 . ?
C420 C421 1.497(6) . ?
C421 N109 1.210(5) . ?
C421 H421 0.9300 . ?
C422 O168 1.235(5) . ?
C422 N110 1.313(5) . ?
C422 C423 1.399(6) . ?
C423 N111 1.404(5) . ?
C423 C424 1.428(6) . ?
C424 O169 1.294(4) . ?
C424 C425 1.416(6) . ?
C425 N112 1.398(5) . ?
C425 C426 1.436(6) . ?
C426 N113 1.224(4) . ?
C426 O170 1.330(4) . ?
C427 N114 1.311(4) . ?
C427 C428 1.433(6) . ?
C427 H427 0.9300 . ?
C428 C433 1.387(7) . ?
C428 C429 1.400(6) . ?
C429 C430 1.371(6) . ?
C429 H429 0.9300 . ?
C430 C431 1.386(6) . ?
C430 H430 0.9300 . ?
C431 C432 1.378(6) . ?
C431 H431 0.9300 . ?
C432 C433 1.394(7) . ?
C432 H432 0.9300 . ?
C433 O171 1.316(5) . ?
C434 O172 1.348(6) . ?
C434 C439 1.396(6) . ?
C434 C435 1.404(6) . ?
C435 C436 1.385(7) . ?
C435 H435 0.9300 . ?
C436 C437 1.381(7) . ?
C436 H436 0.9300 . ?
C437 C438 1.383(6) . ?
C437 H437 0.9300 . ?
C438 C439 1.403(6) . ?
C438 H438 0.9300 . ?
C439 C440 1.482(6) . ?
C440 N115 1.290(5) . ?
C440 H440 0.9300 . ?
C441 O173 1.263(4) . ?
C441 N116 1.329(5) . ?
C441 C442 1.424(6) . ?
C442 C443 1.406(6) . ?
C442 N117 1.410(5) . ?
C443 O174 1.335(5) . ?
C443 C444 1.422(6) . ?
C444 N118 1.384(4) . ?
C444 C445 1.478(6) . ?
C445 O175 1.307(5) . ?
C445 N119 1.308(4) . ?
C446 N120 1.276(5) . ?
C446 C447 1.494(6) . ?
C446 H446 0.9300 . ?
C447 C448 1.394(6) . ?
C447 C452 1.406(6) . ?
C448 C449 1.385(6) . ?
C448 H448 0.9300 . ?
C449 C450 1.384(6) . ?
C449 H449 0.9300 . ?
C450 C451 1.381(6) . ?
C450 H450 0.9300 . ?
C451 C452 1.405(6) . ?
C451 H451 0.9300 . ?
C452 O176 1.344(5) . ?
C453 C458 1.382(6) . ?
C453 C454 1.401(7) . ?
C453 O177 1.547(5) . ?
C454 C455 1.389(6) . ?
C454 H454 0.9300 . ?
C455 C456 1.396(7) . ?
C455 H455 0.9300 . ?
C456 C457 1.386(7) . ?
C456 H456 0.9300 . ?
C457 C458 1.374(6) . ?
C457 H457 0.9300 . ?
C458 C459 1.420(6) . ?
C459 N121 1.277(5) . ?
C459 H459 0.9300 . ?
C460 N122 1.276(5) . ?
C460 O178 1.381(4) . ?
C460 C461 1.463(6) . ?
C461 N123 1.410(4) . ?
C461 C462 1.423(6) . ?
C462 O179 1.284(4) . ?
C462 C463 1.429(6) . ?
C463 N124 1.409(4) . ?
C463 C464 1.427(6) . ?
C464 N125 1.312(5) . ?
C464 O180 1.323(4) . ?
C465 N126 1.255(5) . ?
C465 C466 1.432(6) . ?
C465 H465 0.9300 . ?
C466 C471 1.387(6) . ?
C466 C467 1.393(6) . ?
C467 C468 1.386(6) . ?
C467 H467 0.9300 . ?
C468 C469 1.388(6) . ?
C468 H468 0.9300 . ?
C469 C470 1.395(6) . ?
C469 H469 0.9300 . ?
C470 C471 1.408(6) . ?
C470 H470 0.9300 . ?
C471 O181 1.405(5) . ?
C472 O182 1.354(4) . ?
C472 C473 1.386(6) . ?
C472 C477 1.395(6) . ?
C473 C474 1.390(6) . ?
C473 H473 0.9300 . ?
C474 C475 1.386(7) . ?
C474 H474 0.9300 . ?
C475 C476 1.384(6) . ?
C475 H475 0.9300 . ?
C476 C477 1.388(6) . ?
C476 H476 0.9300 . ?
C477 C478 1.493(6) . ?
C478 N127 1.224(4) . ?
C478 H478 0.9300 . ?
C479 O183 1.205(5) . ?
C479 N128 1.248(5) . ?
C479 C480 1.498(6) . ?
C480 N129 1.392(5) . ?
C480 C481 1.428(6) . ?
C481 O184 1.314(5) . ?
C481 C482 1.422(6) . ?
C482 N130 1.396(5) . ?
C482 C483 1.501(6) . ?
C483 N131 1.174(5) . ?
C483 O185 1.339(5) . ?
C484 N132 1.195(5) . ?
C484 C485 1.470(6) . ?
C484 H484 0.9300 . ?
C485 C486 1.390(7) . ?
C485 C490 1.394(6) . ?
C486 C487 1.371(6) . ?
C486 H486 0.9300 . ?
C487 C488 1.383(6) . ?
C487 H487 0.9300 . ?
C488 C489 1.398(6) . ?
C488 H488 0.9300 . ?
C489 C490 1.390(6) . ?
C489 H489 0.9300 . ?
C490 O186 1.354(5) . ?
C491 C492 1.388(6) . ?
C491 C496 1.397(6) . ?
C491 O187 1.409(5) . ?
C492 C493 1.384(7) . ?
C492 H492 0.9300 . ?
C493 C494 1.388(7) . ?
C493 H493 0.9300 . ?
C494 C495 1.375(6) . ?
C494 H494 0.9300 . ?
C495 C496 1.387(7) . ?
C495 H495 0.9300 . ?
C496 C497 1.416(6) . ?
C497 N133 1.201(5) . ?
C497 H497 0.9300 . ?
C498 N134 1.285(5) . ?
C498 O188 1.290(4) . ?
C498 C499 1.369(6) . ?
C499 N135 1.406(5) . ?
C499 C500 1.417(6) . ?
C500 O189 1.326(4) . ?
C500 C501 1.408(6) . ?
C501 N136 1.408(4) . ?
C501 C502 1.506(6) . ?
C502 N137 1.270(5) . ?
C502 O190 1.341(5) . ?
C503 N138 1.241(5) . ?
C503 C504 1.495(6) . ?
C503 H503 0.9300 . ?
C504 C509 1.389(6) . ?
C504 C505 1.402(6) . ?
C505 C506 1.386(6) . ?
C505 H505 0.9300 . ?
C506 C507 1.394(7) . ?
C506 H506 0.9300 . ?
C507 C508 1.391(6) . ?
C507 H507 0.9300 . ?
C508 C509 1.392(6) . ?
C508 H508 0.9300 . ?
C509 O191 1.356(5) . ?
C510 C515 1.378(7) . ?
C510 C511 1.395(6) . ?
C510 O192 1.465(5) . ?
C511 C512 1.390(7) . ?
C511 H511 0.9300 . ?
C512 C513 1.383(7) . ?
C512 H512 0.9300 . ?
C513 C514 1.368(7) . ?
C513 H513 0.9300 . ?
C514 C515 1.392(6) . ?
C514 H514 0.9300 . ?
C515 C516 1.465(6) . ?
C516 N139 1.209(5) . ?
C516 H516 0.9300 . ?
C517 O193 1.240(5) . ?
C517 N140 1.329(5) . ?
C517 C518 1.441(6) . ?
C518 N141 1.405(4) . ?
C518 C519 1.424(6) . ?
C519 O194 1.324(4) . ?
C519 C520 1.420(6) . ?
C520 N142 1.402(4) . ?
C520 C521 1.506(6) . ?
C521 O195 1.275(4) . ?
C521 N143 1.282(5) . ?
C522 N144 1.212(4) . ?
C522 C523 1.480(6) . ?
C522 H522 0.9300 . ?
C523 C524 1.392(6) . ?
C523 C528 1.397(6) . ?
C524 C525 1.386(6) . ?
C524 H524 0.9300 . ?
C525 C526 1.368(6) . ?
C525 H525 0.9300 . ?
C526 C527 1.398(6) . ?
C526 H526 0.9300 . ?
C527 C528 1.393(6) . ?
C527 H527 0.9300 . ?
C528 O196 1.449(5) . ?
C529 O197 1.236(5) . ?
C529 O198 1.251(5) . ?
C529 C530 1.500(6) . ?
C530 H53A 0.9600 . ?
C530 H53B 0.9600 . ?
C530 H53C 0.9600 . ?
C531 O199 1.240(5) . ?
C531 O200 1.249(5) . ?
C531 C532 1.513(6) . ?
C532 H53D 0.9600 . ?
C532 H53E 0.9600 . ?
C532 H53F 0.9600 . ?
C533 O201 1.228(5) . ?
C533 O202 1.244(5) . ?
C533 C534 1.501(6) . ?
C533 Dy43 2.827(4) . ?
C534 H53G 0.9600 . ?
C534 H53H 0.9600 . ?
C534 H53I 0.9600 . ?
C535 O203 1.250(5) . ?
C535 O204 1.253(5) . ?
C535 C536 1.500(6) . ?
C535 Dy45 2.796(4) . ?
C536 H53J 0.9600 . ?
C536 H53K 0.9600 . ?
C536 H53L 0.9600 . ?
C537 O205 1.243(5) . ?
C537 O206 1.259(5) . ?
C537 C538 1.473(6) . ?
C538 H53M 0.9600 . ?
C538 H53N 0.9600 . ?
C538 H53O 0.9600 . ?
C539 O208 1.238(5) . ?
C539 O207 1.268(5) . ?
C539 C540 1.535(6) . ?
C540 H54A 0.9600 . ?
C540 H54B 0.9600 . ?
C540 H54C 0.9600 . ?
C541 O209 1.258(4) . ?
C541 O210 1.260(5) . ?
C541 C542 1.504(6) . ?
C541 Dy46 2.847(4) . ?
C542 H54D 0.9600 . ?
C542 H54E 0.9600 . ?
C542 H54F 0.9600 . ?
C543 O212 1.229(5) . ?
C543 O211 1.247(5) . ?
C543 C544 1.531(6) . ?
C543 Dy48 2.811(4) . ?
C544 H54G 0.9600 . ?
C544 H54H 0.9600 . ?
C544 H54I 0.9600 . ?
C545 O214 1.235(4) . ?
C545 O213 1.257(5) . ?
C545 C546 1.494(6) . ?
C546 H54J 0.9600 . ?
C546 H54K 0.9600 . ?
C546 H54L 0.9600 . ?
C547 O216 1.225(5) . ?
C547 O215 1.252(4) . ?
C547 C548 1.504(6) . ?
C548 H54M 0.9600 . ?
C548 H54N 0.9600 . ?
C548 H54O 0.9600 . ?
C549 O218 1.238(5) . ?
C549 O217 1.253(4) . ?
C549 C550 1.527(6) . ?
C549 Dy51 2.785(4) . ?
C550 H55A 0.9600 . ?
C550 H55B 0.9600 . ?
C550 H55C 0.9600 . ?
C551 O219 1.231(5) . ?
C551 O220 1.246(4) . ?
C551 C552 1.517(6) . ?
C551 Dy49 2.766(4) . ?
C552 H55D 0.9600 . ?
C552 H55E 0.9600 . ?
C552 H55F 0.9600 . ?
C553 O222 1.238(4) . ?
C553 O221 1.257(5) . ?
C553 C554 1.496(6) . ?
C554 H55G 0.9600 . ?
C554 H55H 0.9600 . ?
C554 H55I 0.9600 . ?
C555 O224 1.233(5) . ?
C555 O223 1.264(5) . ?
C555 C556 1.495(6) . ?
C556 H55J 0.9600 . ?
C556 H55K 0.9600 . ?
C556 H55L 0.9600 . ?
C557 O225 1.249(5) . ?
C557 O226 1.259(5) . ?
C557 C558 1.509(6) . ?
C557 Dy52 2.813(5) . ?
C558 H55M 0.9600 . ?
C558 H55N 0.9600 . ?
C558 H55O 0.9600 . ?
C559 O227 1.252(5) . ?
C559 O228 1.254(5) . ?
C559 C560 1.525(6) . ?
C559 Dy54 2.800(4) . ?
C560 H56A 0.9600 . ?
C560 H56B 0.9600 . ?
C560 H56C 0.9600 . ?
C561 O229 1.238(5) . ?
C561 O230 1.245(5) . ?
C561 C562 1.504(7) . ?
C562 H56D 0.9600 . ?
C562 H56E 0.9600 . ?
C562 H56F 0.9600 . ?
C563 O232 1.248(5) . ?
C563 O231 1.253(5) . ?
C563 C564 1.514(6) . ?
C564 H56G 0.9600 . ?
C564 H56H 0.9600 . ?
C564 H56I 0.9600 . ?
C565 O233 1.246(5) . ?
C565 O234 1.262(4) . ?
C565 C566 1.508(6) . ?
C565 Dy55 2.809(5) . ?
C566 H56J 0.9600 . ?
C566 H56K 0.9600 . ?
C566 H56L 0.9600 . ?
C567 O235 1.231(5) . ?
C567 O236 1.238(5) . ?
C567 C568 1.527(6) . ?
C567 Dy57 2.804(4) . ?
C568 H56M 0.9600 . ?
C568 H56N 0.9600 . ?
C568 H56O 0.9600 . ?
C569 O238 1.234(5) . ?
C569 O237 1.254(5) . ?
C569 C570 1.481(6) . ?
C570 H57A 0.9600 . ?
C570 H57B 0.9600 . ?
C570 H57C 0.9600 . ?
C571 O240 1.240(5) . ?
C571 O239 1.250(5) . ?
C571 C572 1.517(6) . ?
C572 H57D 0.9600 . ?
C572 H57E 0.9600 . ?
C572 H57F 0.9600 . ?
C573 O241 1.242(4) . ?
C573 O242 1.248(5) . ?
C573 C574 1.525(6) . ?
C573 Dy58 2.767(4) . ?
C574 H57G 0.9600 . ?
C574 H57H 0.9600 . ?
C574 H57I 0.9600 . ?
C575 O243 1.246(5) . ?
C575 O244 1.264(5) . ?
C575 C576 1.505(6) . ?
C575 Dy60 2.792(4) . ?
C576 H57J 0.9600 . ?
C576 H57K 0.9600 . ?
C576 H57L 0.9600 . ?
C577 O246 1.238(6) . ?
C577 O245 1.299(5) . ?
C577 C578 1.565(6) . ?
C578 H57M 0.9600 . ?
C578 H57N 0.9600 . ?
C578 H57O 0.9600 . ?
C579 O248 1.249(5) . ?
C579 O247 1.280(5) . ?
C579 C580 1.550(6) . ?
C580 H58A 0.9600 . ?
C580 H58B 0.9600 . ?
C580 H58C 0.9600 . ?
C581 O249 1.229(5) . ?
C581 O250 1.272(5) . ?
C581 C582 1.539(7) . ?
C582 H58D 0.9600 . ?
C582 H58E 0.9600 . ?
C582 H58F 0.9600 . ?
C583 O252 1.183(5) . ?
C583 O251 1.342(5) . ?
C583 C584 1.479(7) . ?
C584 H58G 0.9600 . ?
C584 H58H 0.9600 . ?
C584 H58I 0.9600 . ?
C585 O253 1.264(6) . ?
C585 O254 1.264(5) . ?
C585 C586 1.490(7) . ?
C586 H58J 0.9600 . ?
C586 H58K 0.9600 . ?
C586 H58L 0.9600 . ?
C587 O256 1.268(5) . ?
C587 O255 1.276(5) . ?
C587 C588 1.491(7) . ?
C588 H58P 0.9600 . ?
C588 H58Q 0.9600 . ?
C588 H58R 0.9600 . ?
C589 O257 1.224(6) . ?
C589 O258 1.306(6) . ?
C589 C590 1.542(7) . ?
C590 H59A 0.9600 . ?
C590 H59B 0.9600 . ?
C590 H59C 0.9600 . ?
C591 O259 1.222(5) . ?
C591 O260 1.277(5) . ?
C591 C592 1.515(7) . ?
C592 H59D 0.9600 . ?
C592 H59E 0.9600 . ?
C592 H59F 0.9600 . ?
C593 O262 1.242(5) . ?
C593 O261 1.249(5) . ?
C593 C594 1.480(7) . ?
C594 H59G 0.9600 . ?
C594 H59H 0.9600 . ?
C594 H59I 0.9600 . ?
C595 O264 1.237(4) . ?
C595 O263 1.252(5) . ?
C595 C596 1.520(6) . ?
C596 H59J 0.9600 . ?
C596 H59K 0.9600 . ?
C596 H59L 0.9600 . ?
C597 O265 1.241(5) . ?
C597 O266 1.254(5) . ?
C597 C598 1.477(7) . ?
C598 H59M 0.9600 . ?
C598 H59N 0.9600 . ?
C598 H59O 0.9600 . ?
Dy1 O1 2.159(3) . ?
Dy1 O66 2.243(3) . ?
Dy1 O2 2.288(3) . ?
Dy1 O61 2.303(3) . ?
Dy1 O7 2.382(3) . ?
Dy1 O133 2.401(3) . ?
Dy1 N1 2.475(3) . ?
Dy1 N9 2.671(3) . ?
Dy1 Dy3 3.8776(4) . ?
Dy1 Dy2 3.9104(4) . ?
Dy2 O6 2.174(3) . ?
Dy2 O62 2.256(3) . ?
Dy2 O7 2.324(3) . ?
Dy2 O63 2.326(3) . ?
Dy2 O12 2.351(3) . ?
Dy2 O133 2.393(3) . ?
Dy2 N7 2.534(4) . ?
Dy2 N15 2.663(4) . ?
Dy2 Dy3 3.8889(4) . ?
Dy3 O11 2.179(3) . ?
Dy3 O65 2.331(3) . ?
Dy3 O2 2.345(3) . ?
Dy3 O64 2.354(3) . ?
Dy3 O12 2.370(3) . ?
Dy3 O133 2.376(3) . ?
Dy3 N13 2.494(4) . ?
Dy3 N3 2.628(3) . ?
Dy4 O16 2.206(3) . ?
Dy4 O17 2.270(3) . ?
Dy4 O72 2.279(3) . ?
Dy4 O67 2.299(3) . ?
Dy4 O134 2.301(3) . ?
Dy4 O22 2.379(3) . ?
Dy4 N19 2.559(4) . ?
Dy4 N27 2.774(4) . ?
Dy4 Dy6 3.8467(4) . ?
Dy4 Dy5 3.8901(4) . ?
Dy5 O21 2.214(3) . ?
Dy5 O68 2.238(3) . ?
Dy5 O69 2.322(3) . ?
Dy5 O22 2.398(3) . ?
Dy5 O27 2.429(3) . ?
Dy5 O134 2.466(3) . ?
Dy5 N25 2.540(4) . ?
Dy5 N33 2.729(4) . ?
Dy5 Dy6 3.9269(4) . ?
Dy6 O26 2.234(3) . ?
Dy6 O70 2.274(3) . ?
Dy6 O27 2.333(3) . ?
Dy6 O71 2.343(3) . ?
Dy6 O134 2.353(3) . ?
Dy6 O17 2.390(3) . ?
Dy6 N31 2.449(4) . ?
Dy6 N21 2.703(3) . ?
Dy7 O31 2.216(3) . ?
Dy7 O76 2.267(3) . ?
Dy7 O32 2.307(3) . ?
Dy7 O77 2.363(3) . ?
Dy7 O37 2.385(3) . ?
Dy7 O135 2.402(3) . ?
Dy7 N37 2.485(3) . ?
Dy7 N45 2.644(4) . ?
Dy7 Dy8 3.8498(4) . ?
Dy7 Dy9 3.8670(4) . ?
Dy8 O78 2.249(3) . ?
Dy8 O36 2.281(3) . ?
Dy8 O37 2.295(3) . ?
Dy8 O135 2.368(3) . ?
Dy8 O73 2.376(3) . ?
Dy8 O42 2.409(3) . ?
Dy8 N43 2.531(4) . ?
Dy8 N51 2.696(4) . ?
Dy8 Dy9 3.8045(4) . ?
Dy9 O41 2.179(3) . ?
Dy9 O42 2.234(3) . ?
Dy9 O75 2.294(3) . ?
Dy9 O135 2.304(3) . ?
Dy9 O32 2.378(3) . ?
Dy9 N49 2.483(4) . ?
Dy9 O74 2.531(4) . ?
Dy9 N39 2.676(4) . ?
Dy9 H13R 2.5443 . ?
Dy10 O84 2.223(3) . ?
Dy10 O46 2.227(3) . ?
Dy10 O47 2.270(3) . ?
Dy10 O52 2.327(3) . ?
Dy10 O79 2.386(3) . ?
Dy10 O136 2.387(3) . ?
Dy10 N55 2.556(4) . ?
Dy10 N63 2.678(4) . ?
Dy10 Dy12 3.8489(4) . ?
Dy10 Dy11 3.9043(4) . ?
Dy11 O51 2.181(3) . ?
Dy11 O13W 2.266(3) . ?
Dy11 O52 2.306(3) . ?
Dy11 O136 2.361(3) . ?
Dy11 O57 2.383(3) . ?
Dy11 N61 2.447(3) . ?
Dy11 O82 2.490(3) . ?
Dy11 N69 2.615(4) . ?
Dy11 Dy12 3.9053(4) . ?
Dy12 O56 2.206(3) . ?
Dy12 O57 2.266(3) . ?
Dy12 O81 2.282(3) . ?
Dy12 O83 2.349(3) . ?
Dy12 O136 2.437(3) . ?
Dy12 O47 2.466(3) . ?
Dy12 N67 2.482(3) . ?
Dy12 N57 2.719(3) . ?
Dy13 O55 2.156(3) . ?
Dy13 O54 2.317(3) . ?
Dy13 O13 2.325(3) . ?
Dy13 O85 2.343(3) . ?
Dy13 O90 2.406(3) . ?
Dy13 N66 2.503(4) . ?
Dy13 O89 2.503(3) . ?
Dy13 N14 2.649(4) . ?
Dy13 Dy14 3.7874(4) . ?
Dy14 O13 2.283(3) . ?
Dy14 O1W 2.349(3) . ?
Dy14 O87 2.350(3) . ?
Dy14 O86 2.352(3) . ?
Dy14 O53 2.362(3) . ?
Dy14 O54 2.390(3) . ?
Dy14 O14 2.420(3) . ?
Dy14 O2W 2.525(3) . ?
Dy14 Dy15 3.8354(4) . ?
Dy15 O15 2.166(3) . ?
Dy15 O53 2.312(3) . ?
Dy15 O14 2.321(3) . ?
Dy15 O88 2.341(3) . ?
Dy15 O91 2.391(3) . ?
Dy15 O92 2.508(3) . ?
Dy15 N18 2.529(4) . ?
Dy15 N62 2.630(4) . ?
Dy16 O5 2.151(3) . ?
Dy16 O93 2.221(3) . ?
Dy16 O33 2.302(3) . ?
Dy16 O4 2.321(3) . ?
Dy16 O98 2.417(3) . ?
Dy16 O97 2.515(3) . ?
Dy16 N6 2.543(3) . ?
Dy16 N38 2.623(3) . ?
Dy16 Dy17 3.8020(4) . ?
Dy17 O94 2.231(3) . ?
Dy17 O33 2.284(3) . ?
Dy17 O95 2.303(3) . ?
Dy17 O3 2.325(3) . ?
Dy17 O34 2.328(3) . ?
Dy17 O4 2.359(3) . ?
Dy17 O4W 2.381(3) . ?
Dy17 O3W 2.448(3) . ?
Dy17 Dy18 3.7611(4) . ?
Dy18 O35 2.195(3) . ?
Dy18 O96 2.271(3) . ?
Dy18 O34 2.292(3) . ?
Dy18 O3 2.294(3) . ?
Dy18 N42 2.458(3) . ?
Dy18 O99 2.481(3) . ?
Dy18 O100 2.493(3) . ?
Dy18 N2 2.554(3) . ?
Dy19 O25 2.244(3) . ?
Dy19 O43 2.264(3) . ?
Dy19 O101 2.279(3) . ?
Dy19 O24 2.324(3) . ?
Dy19 O106 2.432(3) . ?
Dy19 N30 2.526(4) . ?
Dy19 O105 2.546(3) . ?
Dy19 N50 2.725(4) . ?
Dy19 Dy20 3.8065(4) . ?
Dy20 O102 2.294(3) . ?
Dy20 O23 2.331(3) . ?
Dy20 O24 2.343(3) . ?
Dy20 O44 2.349(3) . ?
Dy20 O103 2.354(3) . ?
Dy20 O43 2.393(3) . ?
Dy20 O6W 2.396(3) . ?
Dy20 O5W 2.446(3) . ?
Dy20 Dy21 3.7944(4) . ?
Dy21 O45 2.235(3) . ?
Dy21 O23 2.290(3) . ?
Dy21 O104 2.297(3) . ?
Dy21 O44 2.375(3) . ?
Dy21 O107 2.425(3) . ?
Dy21 O108 2.456(3) . ?
Dy21 N54 2.556(4) . ?
Dy21 N26 2.643(4) . ?
Dy22 O30 2.149(3) . ?
Dy22 O112 2.316(3) . ?
Dy22 O58 2.326(3) . ?
Dy22 O29 2.350(3) . ?
Dy22 O115 2.431(3) . ?
Dy22 O116 2.522(3) . ?
Dy22 N36 2.531(3) . ?
Dy22 N68 2.693(3) . ?
Dy22 Dy23 3.8072(4) . ?
Dy23 O28 2.270(3) . ?
Dy23 O110 2.282(3) . ?
Dy23 O29 2.313(3) . ?
Dy23 O58 2.339(3) . ?
Dy23 O111 2.340(3) . ?
Dy23 O59 2.342(3) . ?
Dy23 O7W 2.382(3) . ?
Dy23 O8W 2.401(3) . ?
Dy23 Dy24 3.7669(4) . ?
Dy24 O60 2.165(3) . ?
Dy24 O28 2.286(3) . ?
Dy24 O109 2.326(3) . ?
Dy24 O59 2.333(3) . ?
Dy24 O114 2.427(3) . ?
Dy24 O113 2.473(3) . ?
Dy24 N72 2.482(3) . ?
Dy24 N32 2.580(3) . ?
Dy25 O50 2.150(3) . ?
Dy25 O117 2.254(3) . ?
Dy25 O49 2.302(3) . ?
Dy25 O38 2.310(3) . ?
Dy25 O122 2.386(3) . ?
Dy25 O121 2.441(3) . ?
Dy25 N60 2.471(3) . ?
Dy25 N44 2.707(4) . ?
Dy25 Dy26 3.7689(4) . ?
Dy26 O48 2.260(3) . ?
Dy26 O39 2.279(3) . ?
Dy26 O38 2.324(3) . ?
Dy26 O49 2.354(3) . ?
Dy26 O119 2.375(3) . ?
Dy26 O118 2.409(3) . ?
Dy26 O10W 2.423(3) . ?
Dy26 O9W 2.467(3) . ?
Dy26 Dy27 3.7403(3) . ?
Dy27 O40 2.212(3) . ?
Dy27 O120 2.322(3) . ?
Dy27 O39 2.326(3) . ?
Dy27 O48 2.338(3) . ?
Dy27 O123 2.450(3) . ?
Dy27 N48 2.473(3) . ?
Dy27 O124 2.528(3) . ?
Dy27 N56 2.543(4) . ?
Dy28 O10 2.191(3) . ?
Dy28 O125 2.283(3) . ?
Dy28 O18 2.297(3) . ?
Dy28 O9 2.313(3) . ?
Dy28 O130 2.468(3) . ?
Dy28 N12 2.474(4) . ?
Dy28 O129 2.485(3) . ?
Dy28 N20 2.674(3) . ?
Dy28 Dy29 3.7416(4) . ?
Dy29 O18 2.258(3) . ?
Dy29 O19 2.261(3) . ?
Dy29 O9 2.292(3) . ?
Dy29 O8 2.294(3) . ?
Dy29 O126 2.306(3) . ?
Dy29 O127 2.392(3) . ?
Dy29 O11W 2.419(3) . ?
Dy29 O12W 2.424(3) . ?
Dy29 Dy30 3.7536(4) . ?
Dy30 O20 2.190(3) . ?
Dy30 O128 2.307(3) . ?
Dy30 O8 2.319(3) . ?
Dy30 O19 2.352(2) . ?
Dy30 O131 2.401(3) . ?
Dy30 N24 2.441(4) . ?
Dy30 O132 2.537(3) . ?
Dy30 N8 2.661(3) . ?
Dy31 O245 2.197(3) . ?
Dy31 O137 2.203(3) . ?
Dy31 O138 2.365(3) . ?
Dy31 O267 2.389(3) . ?
Dy31 O148 2.392(3) . ?
Dy31 O250 2.460(3) . ?
Dy31 N73 2.506(4) . ?
Dy31 N87 2.708(4) . ?
Dy31 Dy33 3.8666(4) . ?
Dy31 Dy32 3.8970(4) . ?
Dy32 O142 2.192(3) . ?
Dy32 O246 2.277(3) . ?
Dy32 O247 2.330(3) . ?
Dy32 O267 2.334(3) . ?
Dy32 O143 2.334(3) . ?
Dy32 O138 2.417(3) . ?
Dy32 N79 2.436(4) . ?
Dy32 N75 2.675(4) . ?
Dy32 Dy33 3.8725(4) . ?
Dy33 O147 2.192(3) . ?
Dy33 O249 2.208(3) . ?
Dy33 O248 2.241(3) . ?
Dy33 O148 2.312(3) . ?
Dy33 O143 2.366(3) . ?
Dy33 O267 2.397(3) . ?
Dy33 N85 2.520(4) . ?
Dy33 N81 2.726(4) . ?
Dy34 O152 2.204(3) . ?
Dy34 O153 2.252(3) . ?
Dy34 O251 2.255(3) . ?
Dy34 O268 2.337(3) . ?
Dy34 O256 2.340(3) . ?
Dy34 O163 2.349(3) . ?
Dy34 N91 2.475(4) . ?
Dy34 N105 2.661(4) . ?
Dy34 Dy35 3.8214(4) . ?
Dy34 Dy36 3.8882(4) . ?
Dy35 O157 2.149(3) . ?
Dy35 O252 2.273(3) . ?
Dy35 O253 2.343(3) . ?
Dy35 O158 2.365(3) . ?
Dy35 O153 2.367(3) . ?
Dy35 O268 2.489(3) . ?
Dy35 N97 2.548(4) . ?
Dy35 N93 2.663(4) . ?
Dy35 Dy36 3.8937(4) . ?
Dy36 O255 2.208(4) . ?
Dy36 O162 2.274(3) . ?
Dy36 O268 2.306(3) . ?
Dy36 O158 2.380(3) . ?
Dy36 O163 2.389(3) . ?
Dy36 O254 2.477(3) . ?
Dy36 N103 2.520(4) . ?
Dy36 N99 2.589(4) . ?
Dy36 H268 2.3504 . ?
Dy37 O167 2.114(3) . ?
Dy37 O257 2.230(3) . ?
Dy37 O26W 2.275(3) . ?
Dy37 O178 2.285(3) . ?
Dy37 O168 2.417(3) . ?
Dy37 N109 2.513(4) . ?
Dy37 O269 2.517(3) . ?
Dy37 N123 2.598(4) . ?
Dy37 Dy38 3.8968(4) . ?
Dy37 Dy39 3.9373(4) . ?
Dy38 O173 2.271(3) . ?
Dy38 O259 2.282(3) . ?
Dy38 O172 2.289(3) . ?
Dy38 O168 2.344(3) . ?
Dy38 O269 2.386(3) . ?
Dy38 O258 2.447(3) . ?
Dy38 N115 2.480(4) . ?
Dy38 N111 2.666(4) . ?
Dy38 Dy39 3.9391(4) . ?
Dy39 O177 2.108(3) . ?
Dy39 O80 2.245(3) . ?
Dy39 O178 2.285(3) . ?
Dy39 O269 2.366(3) . ?
Dy39 O173 2.450(3) . ?
Dy39 N121 2.478(4) . ?
Dy39 O260 2.487(3) . ?
Dy39 N117 2.638(3) . ?
Dy40 O182 2.211(3) . ?
Dy40 O261 2.305(3) . ?
Dy40 O266 2.320(3) . ?
Dy40 O193 2.367(3) . ?
Dy40 O270 2.375(3) . ?
Dy40 O183 2.434(3) . ?
Dy40 N127 2.575(4) . ?
Dy40 N141 2.676(4) . ?
Dy40 Dy42 3.8222(4) . ?
Dy40 Dy41 3.9328(4) . ?
Dy41 O187 2.173(3) . ?
Dy41 O188 2.297(3) . ?
Dy41 O263 2.319(3) . ?
Dy41 O183 2.320(3) . ?
Dy41 O27W 2.359(3) . ?
Dy41 O270 2.412(3) . ?
Dy41 N133 2.457(4) . ?
Dy41 N129 2.713(3) . ?
Dy41 Dy42 3.8276(4) . ?
Dy42 O192 2.215(3) . ?
Dy42 O265 2.238(3) . ?
Dy42 O264 2.255(3) . ?
Dy42 O193 2.290(3) . ?
Dy42 O270 2.322(3) . ?
Dy42 O188 2.363(3) . ?
Dy42 N139 2.514(4) . ?
Dy42 N135 2.708(3) . ?
Dy43 O161 2.260(3) . ?
Dy43 O197 2.307(3) . ?
Dy43 O160 2.329(3) . ?
Dy43 O169 2.352(3) . ?
Dy43 O202 2.439(3) . ?
Dy43 N102 2.524(4) . ?
Dy43 O201 2.547(3) . ?
Dy43 N110 2.640(4) . ?
Dy43 Dy44 3.7789(4) . ?
Dy44 O169 2.278(3) . ?
Dy44 O159 2.281(3) . ?
Dy44 O198 2.311(3) . ?
Dy44 O170 2.329(3) . ?
Dy44 O160 2.342(3) . ?
Dy44 O15W 2.344(3) . ?
Dy44 O14W 2.360(3) . ?
Dy44 O199 2.387(3) . ?
Dy44 Dy45 3.7911(4) . ?
Dy45 O200 2.216(3) . ?
Dy45 O171 2.232(3) . ?
Dy45 O159 2.288(3) . ?
Dy45 O170 2.380(3) . ?
Dy45 O203 2.393(3) . ?
Dy45 O204 2.431(3) . ?
Dy45 N114 2.558(4) . ?
Dy45 N98 2.642(4) . ?
Dy46 O141 2.246(3) . ?
Dy46 O140 2.260(3) . ?
Dy46 O205 2.271(3) . ?
Dy46 O184 2.312(3) . ?
Dy46 O210 2.366(3) . ?
Dy46 O209 2.452(3) . ?
Dy46 N78 2.498(4) . ?
Dy46 N128 2.650(4) . ?
Dy46 Dy47 3.7347(4) . ?
Dy47 O207 2.240(3) . ?
Dy47 O206 2.261(3) . ?
Dy47 O184 2.266(3) . ?
Dy47 O139 2.336(3) . ?
Dy47 O140 2.338(3) . ?
Dy47 O185 2.339(3) . ?
Dy47 O16W 2.447(3) . ?
Dy47 O17W 2.527(3) . ?
Dy47 Dy48 3.7497(4) . ?
Dy48 O139 2.242(3) . ?
Dy48 O186 2.255(3) . ?
Dy48 O208 2.261(3) . ?
Dy48 O185 2.330(3) . ?
Dy48 O211 2.422(3) . ?
Dy48 O212 2.447(3) . ?
Dy48 N132 2.579(4) . ?
Dy48 N74 2.696(4) . ?
Dy49 O191 2.236(3) . ?
Dy49 O190 2.251(3) . ?
Dy49 O174 2.318(3) . ?
Dy49 O216 2.342(3) . ?
Dy49 O219 2.382(3) . ?
Dy49 O220 2.510(3) . ?
Dy49 N138 2.519(3) . ?
Dy49 N116 2.600(3) . ?
Dy49 Dy50 3.7062(4) . ?
Dy50 O189 2.206(3) . ?
Dy50 O174 2.246(3) . ?
Dy50 O175 2.309(3) . ?
Dy50 O190 2.318(3) . ?
Dy50 O215 2.338(3) . ?
Dy50 O19W 2.366(3) . ?
Dy50 O214 2.401(3) . ?
Dy50 O18W 2.490(3) . ?
Dy50 Dy51 3.7336(4) . ?
Dy51 O176 2.275(3) . ?
Dy51 O213 2.282(3) . ?
Dy51 O175 2.323(3) . ?
Dy51 O189 2.325(3) . ?
Dy51 O217 2.452(3) . ?
Dy51 O218 2.482(3) . ?
Dy51 N120 2.523(4) . ?
Dy51 N134 2.623(4) . ?
Dy52 O146 2.179(3) . ?
Dy52 O221 2.311(3) . ?
Dy52 O164 2.337(3) . ?
Dy52 O145 2.344(3) . ?
Dy52 O226 2.435(3) . ?
Dy52 O225 2.491(3) . ?
Dy52 N84 2.508(4) . ?
Dy52 N104 2.687(4) . ?
Dy52 Dy53 3.7203(4) . ?
Dy53 O164 2.250(3) . ?
Dy53 O222 2.254(3) . ?
Dy53 O145 2.296(3) . ?
Dy53 O165 2.346(3) . ?
Dy53 O223 2.386(3) . ?
Dy53 O144 2.387(3) . ?
Dy53 O21W 2.392(3) . ?
Dy53 O20W 2.445(3) . ?
Dy53 Dy54 3.7790(4) . ?
Dy54 O166 2.209(3) . ?
Dy54 O144 2.277(3) . ?
Dy54 O224 2.287(3) . ?
Dy54 O165 2.339(3) . ?
Dy54 O227 2.393(3) . ?
Dy54 N108 2.460(4) . ?
Dy54 O228 2.503(3) . ?
Dy54 N80 2.671(4) . ?
Dy55 O196 2.144(3) . ?
Dy55 O154 2.225(3) . ?
Dy55 O229 2.263(3) . ?
Dy55 O195 2.335(3) . ?
Dy55 O234 2.416(3) . ?
Dy55 O233 2.461(3) . ?
Dy55 N92 2.549(4) . ?
Dy55 N144 2.586(4) . ?
Dy55 Dy56 3.7718(4) . ?
Dy56 O231 2.277(3) . ?
Dy56 O155 2.304(3) . ?
Dy56 O194 2.333(3) . ?
Dy56 O154 2.339(3) . ?
Dy56 O230 2.343(3) . ?
Dy56 O22W 2.366(3) . ?
Dy56 O195 2.366(3) . ?
Dy56 O23W 2.462(3) . ?
Dy56 Dy57 3.7620(4) . ?
Dy57 O156 2.172(3) . ?
Dy57 O194 2.281(3) . ?
Dy57 O232 2.292(3) . ?
Dy57 O155 2.325(3) . ?
Dy57 O235 2.389(3) . ?
Dy57 O236 2.417(3) . ?
Dy57 N96 2.556(4) . ?
Dy57 N140 2.614(4) . ?
Dy58 O151 2.172(3) . ?
Dy58 O237 2.265(3) . ?
Dy58 O150 2.290(3) . ?
Dy58 O179 2.315(3) . ?
Dy58 O242 2.395(3) . ?
Dy58 N90 2.424(3) . ?
Dy58 O241 2.524(3) . ?
Dy58 N122 2.591(4) . ?
Dy58 Dy59 3.7339(4) . ?
Dy59 O149 2.230(3) . ?
Dy59 O150 2.267(3) . ?
Dy59 O238 2.301(3) . ?
Dy59 O239 2.310(3) . ?
Dy59 O179 2.318(3) . ?
Dy59 O180 2.360(3) . ?
Dy59 O25W 2.421(3) . ?
Dy59 O24W 2.513(3) . ?
Dy59 Dy60 3.8174(4) . ?
Dy60 O181 2.210(3) . ?
Dy60 O149 2.265(3) . ?
Dy60 O240 2.313(3) . ?
Dy60 O180 2.347(3) . ?
Dy60 O243 2.398(3) . ?
Dy60 O244 2.441(3) . ?
Dy60 N86 2.522(3) . ?
Dy60 N126 2.590(3) . ?
N1 N2 1.398(5) . ?
N3 N4 1.394(5) . ?
N4 H4A 0.8600 . ?
N5 N6 1.347(5) . ?
N5 H5A 0.8600 . ?
N7 N8 1.431(5) . ?
N9 N10 1.400(5) . ?
N10 H10 0.8600 . ?
N11 N12 1.379(5) . ?
N11 H11 0.8600 . ?
N13 N14 1.385(5) . ?
N15 N16 1.406(5) . ?
N16 H16A 0.8600 . ?
N17 N18 1.366(5) . ?
N17 H17A 0.8600 . ?
N19 N20 1.391(5) . ?
N21 N22 1.404(5) . ?
N22 H22A 0.8600 . ?
N23 N24 1.382(5) . ?
N23 H23P 0.8600 . ?
N25 N26 1.371(5) . ?
N27 N28 1.398(5) . ?
N28 H28 0.8600 . ?
N29 N30 1.387(5) . ?
N29 H29 0.8600 . ?
N31 N32 1.462(5) . ?
N33 N34 1.269(5) . ?
N34 H34A 0.8600 . ?
N35 N36 1.315(5) . ?
N35 H35A 0.8600 . ?
N37 N38 1.415(5) . ?
N39 N40 1.389(5) . ?
N40 H40A 0.8600 . ?
N41 N42 1.401(5) . ?
N41 H41A 0.8600 . ?
N43 N44 1.385(5) . ?
N45 N46 1.403(4) . ?
N46 H46 0.8600 . ?
N47 N48 1.378(5) . ?
N47 H47 0.8600 . ?
N49 N50 1.367(5) . ?
N51 N52 1.404(5) . ?
N52 H52 0.8600 . ?
N53 N54 1.360(5) . ?
N53 H53P 0.8600 . ?
N55 N56 1.404(5) . ?
N57 N58 1.406(5) . ?
N58 H58 0.8600 . ?
N59 N60 1.389(5) . ?
N59 H59P 0.8600 . ?
N61 N62 1.435(5) . ?
N63 N64 1.390(5) . ?
N64 H64A 0.8600 . ?
N65 N66 1.353(5) . ?
N65 H65 0.8600 . ?
N67 N68 1.377(5) . ?
N69 N70 1.399(5) . ?
N70 H70A 0.8600 . ?
N71 N72 1.415(5) . ?
N71 H71 0.8600 . ?
N73 N74 1.484(5) . ?
N75 N76 1.408(5) . ?
N76 H76 0.8600 . ?
N77 N78 1.427(5) . ?
N77 H77 0.8600 . ?
N79 N80 1.372(5) . ?
N81 N82 1.405(5) . ?
N82 H82 0.8600 . ?
N83 N84 1.335(5) . ?
N83 H83A 0.8600 . ?
N85 N86 1.415(5) . ?
N87 N88 1.402(5) . ?
N88 H88 0.8600 . ?
N89 N90 1.380(5) . ?
N89 H89A 0.8600 . ?
N91 N92 1.436(5) . ?
N93 N94 1.394(5) . ?
N94 H94A 0.8600 . ?
N95 N96 1.350(5) . ?
N95 H95 0.8600 . ?
N97 N98 1.387(5) . ?
N99 N100 1.416(5) . ?
N100 H10A 0.8600 . ?
N101 N102 1.444(5) . ?
N101 H101 0.8600 . ?
N103 N104 1.333(5) . ?
N105 N106 1.394(5) . ?
N106 H106 0.8600 . ?
N107 N108 1.455(5) . ?
N107 H107 0.8600 . ?
N109 N110 1.368(5) . ?
N111 N112 1.408(5) . ?
N112 H11A 0.8600 . ?
N113 N114 1.378(5) . ?
N113 H113 0.8600 . ?
N115 N116 1.452(5) . ?
N117 N118 1.393(4) . ?
N118 H11T 0.8600 . ?
N119 N120 1.375(5) . ?
N119 H119 0.8600 . ?
N121 N122 1.442(5) . ?
N123 N124 1.399(5) . ?
N124 H124 0.8600 . ?
N125 N126 1.392(5) . ?
N125 H125 0.8600 . ?
N127 N128 1.442(5) . ?
N129 N130 1.415(5) . ?
N130 H13A 0.8600 . ?
N131 N132 1.390(5) . ?
N131 H13B 0.8600 . ?
N133 N134 1.459(5) . ?
N135 N136 1.397(5) . ?
N136 H13T 0.8600 . ?
N137 N138 1.349(5) . ?
N137 H13C 0.8600 . ?
N139 N140 1.369(5) . ?
N141 N142 1.402(5) . ?
N142 H142 0.8600 . ?
N143 N144 1.332(5) . ?
N143 H143 0.8600 . ?
O135 H13R 0.8510 . ?
O136 H13S 0.8491 . ?
O268 H268 0.8502 . ?
O1W H1X 0.9599 . ?
O1W H1Y 0.9600 . ?
O2W H2X 0.9625 . ?
O2W H2Y 0.9584 . ?
O3W H3X 0.9600 . ?
O3W H3Y 0.9601 . ?
O4W H4X 0.9600 . ?
O4W H4Y 0.9600 . ?
O5W H5X 0.9600 . ?
O5W H5Y 0.9600 . ?
O6W H6X 0.9600 . ?
O6W H6Y 0.9600 . ?
O7W H7X 0.9600 . ?
O7W H7Y 0.9600 . ?
O8W H8X 0.9600 . ?
O8W H8Y 0.9600 . ?
O9W H9X 0.9591 . ?
O9W H9Y 0.9623 . ?
O10W H10Y 0.9600 . ?
O10W H10X 0.9600 . ?
O11W H11Y 0.9600 . ?
O11W H11X 0.9601 . ?
O12W H12X 0.9601 . ?
O12W H12Y 0.9600 . ?
O13W H13Y 0.9600 . ?
O13W H13X 0.9600 . ?
O14W H14X 0.9600 . ?
O14W H14Y 0.9601 . ?
O15W H15Y 0.9600 . ?
O15W H15X 0.9600 . ?
O16W H16X 0.9600 . ?
O16W H16Y 0.9600 . ?
O17W H17X 0.9638 . ?
O17W H17Y 0.9596 . ?
O18W H18X 0.9598 . ?
O18W H18Y 0.9612 . ?
O19W H19X 0.9609 . ?
O19W H19Y 0.9587 . ?
O20W H20X 0.9600 . ?
O20W H20Y 0.9600 . ?
O21W H21X 0.9601 . ?
O21W H21Y 0.9600 . ?
O22W H22X 0.9600 . ?
O22W H22Y 0.9600 . ?
O23W H23X 0.9600 . ?
O23W H23Y 0.9600 . ?
O24W H24X 0.9597 . ?
O24W H24Y 0.9604 . ?
O25W H25X 0.9600 . ?
O25W H25Y 0.9600 . ?
O26W H26X 0.9600 . ?
O26W H26Y 0.9600 . ?
O27W H27Y 0.9586 . ?
O27W H27X 0.9423 . ?
 
loop_
 _geom_angle_atom_site_label_1
 _geom_angle_atom_site_label_2
 _geom_angle_atom_site_label_3
 _geom_angle
 _geom_angle_site_symmetry_1
 _geom_angle_site_symmetry_3
 _geom_angle_publ_flag
O1 C1 C2 117.7(3) . . ?
O1 C1 C6 122.3(4) . . ?
C2 C1 C6 119.8(4) . . ?
C3 C2 C1 120.2(4) . . ?
C3 C2 H2 119.9 . . ?
C1 C2 H2 119.9 . . ?
C2 C3 C4 120.3(5) . . ?
C2 C3 H3 119.9 . . ?
C4 C3 H3 119.9 . . ?
C5 C4 C3 119.2(5) . . ?
C5 C4 H4 120.4 . . ?
C3 C4 H4 120.4 . . ?
C6 C5 C4 121.1(4) . . ?
C6 C5 H5 119.4 . . ?
C4 C5 H5 119.4 . . ?
C5 C6 C1 119.4(4) . . ?
C5 C6 C7 114.6(4) . . ?
C1 C6 C7 125.8(4) . . ?
N1 C7 C6 127.3(4) . . ?
N1 C7 H7 116.4 . . ?
C6 C7 H7 116.4 . . ?
N2 C8 O2 126.2(4) . . ?
N2 C8 C9 116.4(4) . . ?
O2 C8 C9 116.4(4) . . ?
N3 C9 C10 109.7(4) . . ?
N3 C9 C8 116.1(4) . . ?
C10 C9 C8 134.1(4) . . ?
O3 C10 C9 124.1(4) . . ?
O3 C10 C11 129.3(4) . . ?
C9 C10 C11 106.5(4) . . ?
N4 C11 C10 107.5(3) . . ?
N4 C11 C12 127.1(3) . . ?
C10 C11 C12 125.5(4) . . ?
O4 C12 N5 123.7(4) . . ?
O4 C12 C11 117.4(3) . . ?
N5 C12 C11 118.9(3) . . ?
N6 C13 C14 124.3(4) . . ?
N6 C13 H13 117.8 . . ?
C14 C13 H13 117.8 . . ?
C19 C14 C15 119.7(4) . . ?
C19 C14 C13 127.3(4) . . ?
C15 C14 C13 112.9(4) . . ?
C16 C15 C14 121.1(4) . . ?
C16 C15 H15 119.5 . . ?
C14 C15 H15 119.5 . . ?
C15 C16 C17 118.8(4) . . ?
C15 C16 H16 120.6 . . ?
C17 C16 H16 120.6 . . ?
C18 C17 C16 120.4(4) . . ?
C18 C17 H17 119.8 . . ?
C16 C17 H17 119.8 . . ?
C17 C18 C19 120.8(4) . . ?
C17 C18 H18 119.6 . . ?
C19 C18 H18 119.6 . . ?
O5 C19 C18 119.6(4) . . ?
O5 C19 C14 121.2(4) . . ?
C18 C19 C14 119.1(4) . . ?
O6 C20 C21 121.3(4) . . ?
O6 C20 C25 119.6(3) . . ?
C21 C20 C25 118.5(4) . . ?
C22 C21 C20 120.8(4) . . ?
C22 C21 H21 119.6 . . ?
C20 C21 H21 119.6 . . ?
C21 C22 C23 120.9(4) . . ?
C21 C22 H22 119.5 . . ?
C23 C22 H22 119.5 . . ?
C22 C23 C24 119.3(4) . . ?
C22 C23 H23 120.3 . . ?
C24 C23 H23 120.3 . . ?
C25 C24 C23 119.8(4) . . ?
C25 C24 H24 120.1 . . ?
C23 C24 H24 120.1 . . ?
C24 C25 C20 120.7(4) . . ?
C24 C25 C26 114.0(4) . . ?
C20 C25 C26 125.4(4) . . ?
N7 C26 C25 124.4(4) . . ?
N7 C26 H26 117.8 . . ?
C25 C26 H26 117.8 . . ?
N8 C27 O7 129.1(3) . . ?
N8 C27 C28 119.8(3) . . ?
O7 C27 C28 111.0(4) . . ?
N9 C28 C29 109.6(3) . . ?
N9 C28 C27 119.6(3) . . ?
C29 C28 C27 130.8(4) . . ?
O8 C29 C30 126.9(3) . . ?
O8 C29 C28 126.3(4) . . ?
C30 C29 C28 106.7(4) . . ?
N10 C30 C29 107.4(3) . . ?
N10 C30 C31 125.4(4) . . ?
C29 C30 C31 127.2(4) . . ?
N11 C31 O9 123.7(3) . . ?
N11 C31 C30 120.1(4) . . ?
O9 C31 C30 116.1(4) . . ?
N12 C32 C33 121.7(4) . . ?
N12 C32 H32 119.2 . . ?
C33 C32 H32 119.2 . . ?
C34 C33 C38 120.5(4) . . ?
C34 C33 C32 114.5(4) . . ?
C38 C33 C32 124.9(4) . . ?
C33 C34 C35 119.8(4) . . ?
C33 C34 H34 120.1 . . ?
C35 C34 H34 120.1 . . ?
C36 C35 C34 119.7(4) . . ?
C36 C35 H35 120.2 . . ?
C34 C35 H35 120.2 . . ?
C37 C36 C35 120.4(4) . . ?
C37 C36 H36 119.8 . . ?
C35 C36 H36 119.8 . . ?
C36 C37 C38 121.0(4) . . ?
C36 C37 H37 119.5 . . ?
C38 C37 H37 119.5 . . ?
O10 C38 C33 122.1(3) . . ?
O10 C38 C37 119.2(4) . . ?
C33 C38 C37 118.7(4) . . ?
O11 C39 C40 120.4(4) . . ?
O11 C39 C44 120.7(4) . . ?
C40 C39 C44 118.9(4) . . ?
C41 C40 C39 120.6(5) . . ?
C41 C40 H40 119.7 . . ?
C39 C40 H40 119.7 . . ?
C42 C41 C40 120.8(5) . . ?
C42 C41 H41 119.6 . . ?
C40 C41 H41 119.6 . . ?
C41 C42 C43 119.6(5) . . ?
C41 C42 H42 120.2 . . ?
C43 C42 H42 120.2 . . ?
C42 C43 C44 120.4(4) . . ?
C42 C43 H43 119.8 . . ?
C44 C43 H43 119.8 . . ?
C39 C44 C43 119.7(4) . . ?
C39 C44 C45 123.5(4) . . ?
C43 C44 C45 116.8(4) . . ?
N13 C45 C44 126.7(4) . . ?
N13 C45 H45 116.7 . . ?
C44 C45 H45 116.7 . . ?
O12 C46 N14 127.3(4) . . ?
O12 C46 C47 114.0(4) . . ?
N14 C46 C47 118.6(4) . . ?
N15 C47 C48 109.4(4) . . ?
N15 C47 C46 117.8(4) . . ?
C48 C47 C46 132.5(4) . . ?
O13 C48 C47 125.6(4) . . ?
O13 C48 C49 127.9(4) . . ?
C47 C48 C49 106.4(4) . . ?
N16 C49 C50 124.8(4) . . ?
N16 C49 C48 108.0(4) . . ?
C50 C49 C48 127.2(4) . . ?
N17 C50 O14 119.0(4) . . ?
N17 C50 C49 121.4(4) . . ?
O14 C50 C49 119.5(4) . . ?
N18 C51 C52 127.2(4) . . ?
N18 C51 H51 116.4 . . ?
C52 C51 H51 116.4 . . ?
C57 C52 C53 120.6(4) . . ?
C57 C52 C51 123.5(4) . . ?
C53 C52 C51 115.8(4) . . ?
C54 C53 C52 120.3(4) . . ?
C54 C53 H53 119.9 . . ?
C52 C53 H53 119.9 . . ?
C53 C54 C55 119.3(5) . . ?
C53 C54 H54 120.4 . . ?
C55 C54 H54 120.4 . . ?
C56 C55 C54 120.1(4) . . ?
C56 C55 H55 120.0 . . ?
C54 C55 H55 120.0 . . ?
C57 C56 C55 121.2(4) . . ?
C57 C56 H56 119.4 . . ?
C55 C56 H56 119.4 . . ?
O15 C57 C52 125.6(4) . . ?
O15 C57 C56 115.8(4) . . ?
C52 C57 C56 118.5(4) . . ?
O16 C58 C63 121.5(4) . . ?
O16 C58 C59 120.1(4) . . ?
C63 C58 C59 118.5(4) . . ?
C60 C59 C58 120.8(4) . . ?
C60 C59 H59 119.6 . . ?
C58 C59 H59 119.6 . . ?
C59 C60 C61 120.1(5) . . ?
C59 C60 H60 119.9 . . ?
C61 C60 H60 119.9 . . ?
C62 C61 C60 120.0(5) . . ?
C62 C61 H61 120.0 . . ?
C60 C61 H61 120.0 . . ?
C61 C62 C63 120.2(4) . . ?
C61 C62 H62 119.9 . . ?
C63 C62 H62 119.9 . . ?
C62 C63 C58 120.4(4) . . ?
C62 C63 C64 114.5(4) . . ?
C58 C63 C64 125.0(4) . . ?
N19 C64 C63 127.9(4) . . ?
N19 C64 H64 116.0 . . ?
C63 C64 H64 116.0 . . ?
N20 C65 O17 123.1(3) . . ?
N20 C65 C66 123.1(4) . . ?
O17 C65 C66 113.6(4) . . ?
N21 C66 C67 109.8(3) . . ?
N21 C66 C65 120.6(3) . . ?
C67 C66 C65 129.4(4) . . ?
O18 C67 C66 128.3(4) . . ?
O18 C67 C68 125.4(3) . . ?
C66 C67 C68 106.3(4) . . ?
N22 C68 C67 107.9(3) . . ?
N22 C68 C69 122.8(3) . . ?
C67 C68 C69 129.3(4) . . ?
N23 C69 O19 123.6(3) . . ?
N23 C69 C68 124.1(4) . . ?
O19 C69 C68 112.3(3) . . ?
N24 C70 C71 126.8(4) . . ?
N24 C70 H70 116.6 . . ?
C71 C70 H70 116.6 . . ?
C72 C71 C76 120.1(4) . . ?
C72 C71 C70 116.9(4) . . ?
C76 C71 C70 122.8(4) . . ?
C73 C72 C71 120.4(4) . . ?
C73 C72 H72 119.8 . . ?
C71 C72 H72 119.8 . . ?
C72 C73 C74 119.3(4) . . ?
C72 C73 H73 120.4 . . ?
C74 C73 H73 120.4 . . ?
C75 C74 C73 120.4(4) . . ?
C75 C74 H74 119.8 . . ?
C73 C74 H74 119.8 . . ?
C74 C75 C76 121.0(4) . . ?
C74 C75 H75 119.5 . . ?
C76 C75 H75 119.5 . . ?
O20 C76 C75 119.7(4) . . ?
O20 C76 C71 121.4(3) . . ?
C75 C76 C71 118.9(4) . . ?
O21 C77 C82 123.2(4) . . ?
O21 C77 C78 117.0(4) . . ?
C82 C77 C78 119.3(4) . . ?
C79 C78 C77 119.1(5) . . ?
C79 C78 H78 120.5 . . ?
C77 C78 H78 120.5 . . ?
C78 C79 C80 120.5(5) . . ?
C78 C79 H79 119.7 . . ?
C80 C79 H79 119.7 . . ?
C81 C80 C79 119.8(5) . . ?
C81 C80 H80 120.1 . . ?
C79 C80 H80 120.1 . . ?
C80 C81 C82 120.8(5) . . ?
C80 C81 H81 119.6 . . ?
C82 C81 H81 119.6 . . ?
C81 C82 C77 120.6(5) . . ?
C81 C82 C83 112.6(4) . . ?
C77 C82 C83 126.1(4) . . ?
N25 C83 C82 123.3(4) . . ?
N25 C83 H83 118.3 . . ?
C82 C83 H83 118.3 . . ?
O22 C84 N26 123.5(3) . . ?
O22 C84 C85 116.0(4) . . ?
N26 C84 C85 120.6(4) . . ?
N27 C85 C84 117.9(4) . . ?
N27 C85 C86 109.1(4) . . ?
C84 C85 C86 132.8(4) . . ?
O23 C86 C87 130.2(4) . . ?
O23 C86 C85 123.2(4) . . ?
C87 C86 C85 106.5(4) . . ?
N28 C87 C86 107.9(4) . . ?
N28 C87 C88 125.9(4) . . ?
C86 C87 C88 125.9(4) . . ?
N29 C88 O24 128.3(4) . . ?
N29 C88 C87 115.9(4) . . ?
O24 C88 C87 115.7(4) . . ?
N30 C89 C90 128.0(4) . . ?
N30 C89 H89 116.0 . . ?
C90 C89 H89 116.0 . . ?
C91 C90 C95 120.4(4) . . ?
C91 C90 C89 115.8(4) . . ?
C95 C90 C89 123.7(4) . . ?
C92 C91 C90 120.9(4) . . ?
C92 C91 H91 119.5 . . ?
C90 C91 H91 119.5 . . ?
C91 C92 C93 119.6(4) . . ?
C91 C92 H92 120.2 . . ?
C93 C92 H92 120.2 . . ?
C94 C93 C92 119.7(5) . . ?
C94 C93 H93 120.1 . . ?
C92 C93 H93 120.1 . . ?
C93 C94 C95 121.2(5) . . ?
C93 C94 H94 119.4 . . ?
C95 C94 H94 119.4 . . ?
O25 C95 C90 123.6(4) . . ?
O25 C95 C94 118.2(4) . . ?
C90 C95 C94 118.1(5) . . ?
O26 C96 C97 121.3(4) . . ?
O26 C96 C101 119.5(4) . . ?
C97 C96 C101 119.2(4) . . ?
C98 C97 C96 119.9(5) . . ?
C98 C97 H97 120.0 . . ?
C96 C97 H97 120.0 . . ?
C97 C98 C99 121.2(5) . . ?
C97 C98 H98 119.4 . . ?
C99 C98 H98 119.4 . . ?
C100 C99 C98 119.6(5) . . ?
C100 C99 H99 120.2 . . ?
C98 C99 H99 120.2 . . ?
C99 C100 C101 120.0(5) . . ?
C99 C100 H100 120.0 . . ?
C101 C100 H100 120.0 . . ?
C100 C101 C96 120.2(4) . . ?
C100 C101 C102 113.2(4) . . ?
C96 C101 C102 125.9(4) . . ?
N31 C102 C101 122.4(4) . . ?
N31 C102 H102 118.8 . . ?
C101 C102 H102 118.8 . . ?
O27 C103 N32 130.4(4) . . ?
O27 C103 C104 117.1(4) . . ?
N32 C103 C104 112.3(3) . . ?
C105 C104 N33 109.9(4) . . ?
C105 C104 C103 132.8(4) . . ?
N33 C104 C103 117.3(3) . . ?
O28 C105 C104 126.8(4) . . ?
O28 C105 C106 128.8(4) . . ?
C104 C105 C106 104.3(4) . . ?
N34 C106 C105 105.4(3) . . ?
N34 C106 C107 128.8(3) . . ?
C105 C106 C107 125.6(4) . . ?
N35 C107 O29 116.8(3) . . ?
N35 C107 C106 118.9(3) . . ?
O29 C107 C106 113.3(3) . . ?
N36 C108 C109 130.4(4) . . ?
N36 C108 H108 114.8 . . ?
C109 C108 H108 114.8 . . ?
C110 C109 C114 120.3(4) . . ?
C110 C109 C108 116.5(4) . . ?
C114 C109 C108 122.9(4) . . ?
C109 C110 C111 120.0(4) . . ?
C109 C110 H110 120.0 . . ?
C111 C110 H110 120.0 . . ?
C112 C111 C110 120.0(4) . . ?
C112 C111 H111 120.0 . . ?
C110 C111 H111 120.0 . . ?
C111 C112 C113 119.7(4) . . ?
C111 C112 H112 120.2 . . ?
C113 C112 H112 120.2 . . ?
C114 C113 C112 120.6(4) . . ?
C114 C113 H11Z 119.7 . . ?
C112 C113 H11Z 119.7 . . ?
C113 C114 C109 119.3(4) . . ?
C113 C114 O30 119.7(4) . . ?
C109 C114 O30 121.0(4) . . ?
C120 C115 C116 119.3(4) . . ?
C120 C115 O31 121.1(4) . . ?
C116 C115 O31 119.6(4) . . ?
C117 C116 C115 120.5(4) . . ?
C117 C116 H116 119.8 . . ?
C115 C116 H116 119.8 . . ?
C116 C117 C118 120.2(5) . . ?
C116 C117 H117 119.9 . . ?
C118 C117 H117 119.9 . . ?
C119 C118 C117 119.4(4) . . ?
C119 C118 H118 120.3 . . ?
C117 C118 H118 120.3 . . ?
C118 C119 C120 121.5(4) . . ?
C118 C119 H11W 119.2 . . ?
C120 C119 H11W 119.2 . . ?
C119 C120 C115 119.1(4) . . ?
C119 C120 C121 112.8(4) . . ?
C115 C120 C121 128.0(4) . . ?
N37 C121 C120 123.2(4) . . ?
N37 C121 H121 118.4 . . ?
C120 C121 H121 118.4 . . ?
N38 C122 O32 127.6(4) . . ?
N38 C122 C123 116.7(4) . . ?
O32 C122 C123 115.6(4) . . ?
N39 C123 C124 109.1(3) . . ?
N39 C123 C122 117.1(4) . . ?
C124 C123 C122 133.6(4) . . ?
O33 C124 C125 128.3(4) . . ?
O33 C124 C123 125.1(4) . . ?
C125 C124 C123 106.6(4) . . ?
N40 C125 C124 107.5(3) . . ?
N40 C125 C126 126.2(3) . . ?
C124 C125 C126 126.2(4) . . ?
N41 C126 O34 125.7(3) . . ?
N41 C126 C125 118.5(3) . . ?
O34 C126 C125 115.7(3) . . ?
N42 C127 C128 125.5(3) . . ?
N42 C127 H127 117.3 . . ?
C128 C127 H127 117.3 . . ?
C129 C128 C133 119.5(4) . . ?
C129 C128 C127 116.4(4) . . ?
C133 C128 C127 123.9(4) . . ?
C130 C129 C128 120.8(4) . . ?
C130 C129 H129 119.6 . . ?
C128 C129 H129 119.6 . . ?
C129 C130 C131 120.4(4) . . ?
C129 C130 H130 119.8 . . ?
C131 C130 H130 119.8 . . ?
C130 C131 C132 119.5(4) . . ?
C130 C131 H131 120.2 . . ?
C132 C131 H131 120.2 . . ?
C131 C132 C133 121.1(4) . . ?
C131 C132 H132 119.4 . . ?
C133 C132 H132 119.4 . . ?
O35 C133 C132 121.6(4) . . ?
O35 C133 C128 119.7(4) . . ?
C132 C133 C128 118.7(4) . . ?
O36 C134 C135 122.3(4) . . ?
O36 C134 C139 118.5(3) . . ?
C135 C134 C139 118.9(5) . . ?
C136 C135 C134 120.9(5) . . ?
C136 C135 H135 119.5 . . ?
C134 C135 H135 119.5 . . ?
C135 C136 C137 120.4(4) . . ?
C135 C136 H136 119.8 . . ?
C137 C136 H136 119.8 . . ?
C138 C137 C136 118.8(5) . . ?
C138 C137 H137 120.6 . . ?
C136 C137 H137 120.6 . . ?
C139 C138 C137 121.2(5) . . ?
C139 C138 H138 119.4 . . ?
C137 C138 H138 119.4 . . ?
C138 C139 C134 119.7(4) . . ?
C138 C139 C140 113.6(4) . . ?
C134 C139 C140 125.6(4) . . ?
N43 C140 C139 121.7(4) . . ?
N43 C140 H140 119.1 . . ?
C139 C140 H140 119.1 . . ?
O37 C141 N44 120.6(3) . . ?
O37 C141 C142 117.2(4) . . ?
N44 C141 C142 122.2(4) . . ?
N45 C142 C141 117.5(4) . . ?
N45 C142 C143 109.0(3) . . ?
C141 C142 C143 133.4(4) . . ?
O38 C143 C144 130.9(4) . . ?
O38 C143 C142 122.2(3) . . ?
C144 C143 C142 107.0(4) . . ?
N46 C144 C143 107.9(3) . . ?
N46 C144 C145 125.2(3) . . ?
C143 C144 C145 126.9(4) . . ?
N47 C145 O39 126.5(3) . . ?
N47 C145 C144 120.6(4) . . ?
O39 C145 C144 112.9(3) . . ?
N48 C146 C147 127.4(4) . . ?
N48 C146 H146 116.3 . . ?
C147 C146 H146 116.3 . . ?
C152 C147 C148 119.9(4) . . ?
C152 C147 C146 122.5(4) . . ?
C148 C147 C146 117.5(4) . . ?
C149 C148 C147 119.7(5) . . ?
C149 C148 H148 120.2 . . ?
C147 C148 H148 120.2 . . ?
C148 C149 C150 120.4(4) . . ?
C148 C149 H149 119.8 . . ?
C150 C149 H149 119.8 . . ?
C151 C150 C149 119.8(4) . . ?
C151 C150 H150 120.1 . . ?
C149 C150 H150 120.1 . . ?
C150 C151 C152 120.8(4) . . ?
C150 C151 H151 119.6 . . ?
C152 C151 H151 119.6 . . ?
O40 C152 C147 123.1(4) . . ?
O40 C152 C151 117.1(4) . . ?
C147 C152 C151 119.4(4) . . ?
O41 C153 C154 123.7(4) . . ?
O41 C153 C158 117.3(4) . . ?
C154 C153 C158 119.0(5) . . ?
C155 C154 C153 121.1(5) . . ?
C155 C154 H154 119.5 . . ?
C153 C154 H154 119.5 . . ?
C154 C155 C156 120.1(5) . . ?
C154 C155 H155 120.0 . . ?
C156 C155 H155 120.0 . . ?
C157 C156 C155 120.2(5) . . ?
C157 C156 H156 119.9 . . ?
C155 C156 H156 119.9 . . ?
C156 C157 C158 120.0(5) . . ?
C156 C157 H157 120.0 . . ?
C158 C157 H157 120.0 . . ?
C157 C158 C153 119.7(5) . . ?
C157 C158 C159 114.1(4) . . ?
C153 C158 C159 126.2(4) . . ?
N49 C159 C158 123.8(4) . . ?
N49 C159 H159 118.1 . . ?
C158 C159 H159 118.1 . . ?
N50 C160 C161 125.5(4) . . ?
N50 C160 O42 114.9(4) . . ?
C161 C160 O42 119.2(4) . . ?
C160 C161 N51 118.0(4) . . ?
C160 C161 C162 132.8(5) . . ?
N51 C161 C162 109.0(4) . . ?
O43 C162 C163 130.2(4) . . ?
O43 C162 C161 123.0(4) . . ?
C163 C162 C161 106.7(4) . . ?
N52 C163 C162 107.5(3) . . ?
N52 C163 C164 126.0(4) . . ?
C162 C163 C164 126.2(4) . . ?
N53 C164 O44 125.4(4) . . ?
N53 C164 C163 119.0(4) . . ?
O44 C164 C163 114.9(4) . . ?
N54 C165 C166 126.8(4) . . ?
N54 C165 H165 116.6 . . ?
C166 C165 H165 116.6 . . ?
C167 C166 C171 119.8(4) . . ?
C167 C166 C165 114.2(4) . . ?
C171 C166 C165 126.0(4) . . ?
C168 C167 C166 119.9(5) . . ?
C168 C167 H167 120.0 . . ?
C166 C167 H167 120.0 . . ?
C169 C168 C167 120.4(5) . . ?
C169 C168 H168 119.8 . . ?
C167 C168 H168 119.8 . . ?
C168 C169 C170 119.7(5) . . ?
C168 C169 H169 120.1 . . ?
C170 C169 H169 120.1 . . ?
C171 C170 C169 121.1(5) . . ?
C171 C170 H170 119.5 . . ?
C169 C170 H170 119.5 . . ?
O45 C171 C170 119.9(4) . . ?
O45 C171 C166 121.0(4) . . ?
C170 C171 C166 119.0(5) . . ?
O46 C172 C177 121.3(4) . . ?
O46 C172 C173 119.8(4) . . ?
C177 C172 C173 119.0(5) . . ?
C174 C173 C172 121.1(5) . . ?
C174 C173 H173 119.4 . . ?
C172 C173 H173 119.4 . . ?
C173 C174 C175 119.6(4) . . ?
C173 C174 H174 120.2 . . ?
C175 C174 H174 120.2 . . ?
C176 C175 C174 119.6(5) . . ?
C176 C175 H175 120.2 . . ?
C174 C175 H175 120.2 . . ?
C177 C176 C175 120.7(4) . . ?
C177 C176 H176 119.6 . . ?
C175 C176 H176 119.6 . . ?
C176 C177 C172 120.1(4) . . ?
C176 C177 C178 118.1(4) . . ?
C172 C177 C178 120.1(4) . . ?
N55 C178 C177 125.4(4) . . ?
N55 C178 H178 117.3 . . ?
C177 C178 H178 117.3 . . ?
O47 C179 N56 125.7(3) . . ?
O47 C179 C180 115.7(4) . . ?
N56 C179 C180 118.6(4) . . ?
N57 C180 C181 109.4(3) . . ?
N57 C180 C179 118.1(4) . . ?
C181 C180 C179 132.5(4) . . ?
O48 C181 C182 126.4(4) . . ?
O48 C181 C180 126.3(3) . . ?
C182 C181 C180 107.2(4) . . ?
N58 C182 C181 107.8(3) . . ?
N58 C182 C183 124.3(3) . . ?
C181 C182 C183 127.9(4) . . ?
N59 C183 O49 122.6(3) . . ?
N59 C183 C182 121.9(4) . . ?
O49 C183 C182 115.5(3) . . ?
N60 C184 C185 125.9(4) . . ?
N60 C184 H184 117.0 . . ?
C185 C184 H184 117.0 . . ?
C190 C185 C186 120.3(4) . . ?
C190 C185 C184 123.5(4) . . ?
C186 C185 C184 116.1(4) . . ?
C187 C186 C185 120.4(5) . . ?
C187 C186 H186 119.8 . . ?
C185 C186 H186 119.8 . . ?
C186 C187 C188 119.3(4) . . ?
C186 C187 H187 120.3 . . ?
C188 C187 H187 120.3 . . ?
C189 C188 C187 119.9(4) . . ?
C189 C188 H188 120.1 . . ?
C187 C188 H188 120.1 . . ?
C188 C189 C190 121.2(5) . . ?
C188 C189 H189 119.4 . . ?
C190 C189 H189 119.4 . . ?
C185 C190 C189 118.9(4) . . ?
C185 C190 O50 122.4(4) . . ?
C189 C190 O50 118.7(4) . . ?
C196 C191 O51 121.9(4) . . ?
C196 C191 C192 120.0(4) . . ?
O51 C191 C192 118.0(4) . . ?
C193 C192 C191 120.0(5) . . ?
C193 C192 H192 120.0 . . ?
C191 C192 H192 120.0 . . ?
C194 C193 C192 120.1(5) . . ?
C194 C193 H193 119.9 . . ?
C192 C193 H193 119.9 . . ?
C193 C194 C195 119.9(5) . . ?
C193 C194 H194 120.0 . . ?
C195 C194 H194 120.0 . . ?
C194 C195 C196 120.2(4) . . ?
C194 C195 H195 119.9 . . ?
C196 C195 H195 119.9 . . ?
C191 C196 C197 124.6(4) . . ?
C191 C196 C195 119.7(4) . . ?
C197 C196 C195 115.7(4) . . ?
N61 C197 C196 122.8(4) . . ?
N61 C197 H197 118.6 . . ?
C196 C197 H197 118.6 . . ?
N62 C198 O52 124.5(3) . . ?
N62 C198 C199 118.5(4) . . ?
O52 C198 C199 116.6(4) . . ?
N63 C199 C198 117.5(4) . . ?
N63 C199 C200 108.9(3) . . ?
C198 C199 C200 133.6(4) . . ?
O53 C200 C199 124.2(4) . . ?
O53 C200 C201 128.2(4) . . ?
C199 C200 C201 107.2(4) . . ?
N64 C201 C200 104.7(3) . . ?
N64 C201 C202 128.0(4) . . ?
C200 C201 C202 126.5(4) . . ?
N65 C202 O54 125.8(4) . . ?
N65 C202 C201 118.6(4) . . ?
O54 C202 C201 115.6(4) . . ?
N66 C203 C204 128.3(4) . . ?
N66 C203 H203 115.9 . . ?
C204 C203 H203 115.9 . . ?
C205 C204 C209 120.3(4) . . ?
C205 C204 C203 116.3(4) . . ?
C209 C204 C203 123.3(4) . . ?
C206 C205 C204 120.6(5) . . ?
C206 C205 H205 119.7 . . ?
C204 C205 H205 119.7 . . ?
C205 C206 C207 119.6(4) . . ?
C205 C206 H206 120.2 . . ?
C207 C206 H206 120.2 . . ?
C208 C207 C206 120.3(4) . . ?
C208 C207 H207 119.8 . . ?
C206 C207 H207 119.8 . . ?
C207 C208 C209 119.9(5) . . ?
C207 C208 H208 120.1 . . ?
C209 C208 H208 120.1 . . ?
O55 C209 C204 122.9(4) . . ?
O55 C209 C208 117.7(4) . . ?
C204 C209 C208 119.3(4) . . ?
O56 C210 C211 120.4(4) . . ?
O56 C210 C215 120.3(4) . . ?
C211 C210 C215 119.2(4) . . ?
C212 C211 C210 121.3(5) . . ?
C212 C211 H211 119.4 . . ?
C210 C211 H211 119.4 . . ?
C211 C212 C213 119.6(5) . . ?
C211 C212 H212 120.2 . . ?
C213 C212 H212 120.2 . . ?
C214 C213 C212 119.8(4) . . ?
C214 C213 H213 120.1 . . ?
C212 C213 H213 120.1 . . ?
C213 C214 C215 121.3(4) . . ?
C213 C214 H214 119.3 . . ?
C215 C214 H214 119.3 . . ?
C214 C215 C210 118.7(5) . . ?
C214 C215 C216 111.8(4) . . ?
C210 C215 C216 129.4(4) . . ?
N67 C216 C215 119.1(4) . . ?
N67 C216 H216 120.5 . . ?
C215 C216 H216 120.5 . . ?
O57 C217 N68 122.6(4) . . ?
O57 C217 C218 117.3(4) . . ?
N68 C217 C218 120.1(4) . . ?
N69 C218 C219 108.8(3) . . ?
N69 C218 C217 116.8(3) . . ?
C219 C218 C217 134.0(4) . . ?
O58 C219 C220 130.3(4) . . ?
O58 C219 C218 123.2(4) . . ?
C220 C219 C218 106.5(4) . . ?
C219 C220 N70 108.4(3) . . ?
C219 C220 C221 126.0(4) . . ?
N70 C220 C221 125.4(4) . . ?
O59 C221 N71 121.3(3) . . ?
O59 C221 C220 118.4(4) . . ?
N71 C221 C220 120.3(4) . . ?
N72 C222 C223 126.6(4) . . ?
N72 C222 H222 116.7 . . ?
C223 C222 H222 116.7 . . ?
C228 C223 C222 125.8(4) . . ?
C228 C223 C224 119.8(4) . . ?
C222 C223 C224 114.3(4) . . ?
C225 C224 C223 120.4(4) . . ?
C225 C224 H224 119.8 . . ?
C223 C224 H224 119.8 . . ?
C226 C225 C224 120.0(4) . . ?
C226 C225 H225 120.0 . . ?
C224 C225 H225 120.0 . . ?
C225 C226 C227 119.8(4) . . ?
C225 C226 H226 120.1 . . ?
C227 C226 H226 120.1 . . ?
C226 C227 C228 121.2(4) . . ?
C226 C227 H227 119.4 . . ?
C228 C227 H227 119.4 . . ?
O60 C228 C223 121.6(4) . . ?
O60 C228 C227 119.6(4) . . ?
C223 C228 C227 118.8(4) . . ?
O61 C229 O62 123.9(4) . . ?
O61 C229 C230 119.4(4) . . ?
O62 C229 C230 116.6(4) . . ?
C229 C230 H23A 109.5 . . ?
C229 C230 H23B 109.5 . . ?
H23A C230 H23B 109.5 . . ?
C229 C230 H23C 109.5 . . ?
H23A C230 H23C 109.5 . . ?
H23B C230 H23C 109.5 . . ?
O63 C231 O64 110.9(3) . . ?
O63 C231 C232 130.4(4) . . ?
O64 C231 C232 118.1(4) . . ?
C231 C232 H23D 109.5 . . ?
C231 C232 H23E 109.5 . . ?
H23D C232 H23E 109.5 . . ?
C231 C232 H23F 109.5 . . ?
H23D C232 H23F 109.5 . . ?
H23E C232 H23F 109.5 . . ?
O66 C233 O65 125.6(4) . . ?
O66 C233 C234 118.6(4) . . ?
O65 C233 C234 115.8(4) . . ?
C233 C234 H23G 109.5 . . ?
C233 C234 H23H 109.5 . . ?
H23G C234 H23H 109.5 . . ?
C233 C234 H23I 109.5 . . ?
H23G C234 H23I 109.5 . . ?
H23H C234 H23I 109.5 . . ?
O68 C235 O67 130.7(3) . . ?
O68 C235 C236 115.0(4) . . ?
O67 C235 C236 114.0(4) . . ?
C235 C236 H23J 109.5 . . ?
C235 C236 H23K 109.5 . . ?
H23J C236 H23K 109.5 . . ?
C235 C236 H23L 109.5 . . ?
H23J C236 H23L 109.5 . . ?
H23K C236 H23L 109.5 . . ?
O70 C237 O69 122.4(4) . . ?
O70 C237 C238 121.7(4) . . ?
O69 C237 C238 115.0(4) . . ?
C237 C238 H23M 109.5 . . ?
C237 C238 H23N 109.5 . . ?
H23M C238 H23N 109.5 . . ?
C237 C238 H23O 109.5 . . ?
H23M C238 H23O 109.5 . . ?
H23N C238 H23O 109.5 . . ?
O71 C239 O72 123.5(4) . . ?
O71 C239 C240 117.2(4) . . ?
O72 C239 C240 119.3(4) . . ?
C239 C240 H24A 109.5 . . ?
C239 C240 H24B 109.5 . . ?
H24A C240 H24B 109.5 . . ?
C239 C240 H24C 109.5 . . ?
H24A C240 H24C 109.5 . . ?
H24B C240 H24C 109.5 . . ?
O74 C241 O73 116.9(4) . . ?
O74 C241 C242 123.8(4) . . ?
O73 C241 C242 119.3(4) . . ?
C241 C242 H24D 109.5 . . ?
C241 C242 H24E 109.5 . . ?
H24D C242 H24E 109.5 . . ?
C241 C242 H24F 109.5 . . ?
H24D C242 H24F 109.5 . . ?
H24E C242 H24F 109.5 . . ?
O75 C243 O76 124.9(4) . . ?
O75 C243 C244 120.9(4) . . ?
O76 C243 C244 113.6(4) . . ?
C243 C244 H24G 109.5 . . ?
C243 C244 H24H 109.5 . . ?
H24G C244 H24H 109.5 . . ?
C243 C244 H24I 109.5 . . ?
H24G C244 H24I 109.5 . . ?
H24H C244 H24I 109.5 . . ?
O78 C245 O77 129.1(4) . . ?
O78 C245 C246 114.6(3) . . ?
O77 C245 C246 115.7(4) . . ?
C245 C246 H24J 109.5 . . ?
C245 C246 H24K 109.5 . . ?
H24J C246 H24K 109.5 . . ?
C245 C246 H24L 109.5 . . ?
H24J C246 H24L 109.5 . . ?
H24K C246 H24L 109.5 . . ?
O79 C247 O80 122.8(4) . . ?
O79 C247 C248 116.5(4) . . ?
O80 C247 C248 120.3(4) . . ?
C247 C248 H24M 109.5 . . ?
C247 C248 H24N 109.5 . . ?
H24M C248 H24N 109.5 . . ?
C247 C248 H24O 109.5 . . ?
H24M C248 H24O 109.5 . . ?
H24N C248 H24O 109.5 . . ?
O81 C249 O82 125.4(5) . . ?
O81 C249 C250 114.8(5) . . ?
O82 C249 C250 119.5(5) . . ?
C249 C250 H25A 109.5 . . ?
C249 C250 H25B 109.5 . . ?
H25A C250 H25B 109.5 . . ?
C249 C250 H25C 109.5 . . ?
H25A C250 H25C 109.5 . . ?
H25B C250 H25C 109.5 . . ?
O84 C251 O83 130.6(4) . . ?
O84 C251 C252 111.4(4) . . ?
O83 C251 C252 117.7(4) . . ?
C251 C252 H25U 109.5 . . ?
C251 C252 H25V 109.5 . . ?
H25U C252 H25V 109.5 . . ?
C251 C252 H25W 109.5 . . ?
H25U C252 H25W 109.5 . . ?
H25V C252 H25W 109.5 . . ?
O86 C253 O85 114.7(3) . . ?
O86 C253 C254 123.0(4) . . ?
O85 C253 C254 122.3(4) . . ?
C253 C254 H25G 109.5 . . ?
C253 C254 H25H 109.5 . . ?
H25G C254 H25H 109.5 . . ?
C253 C254 H25I 109.5 . . ?
H25G C254 H25I 109.5 . . ?
H25H C254 H25I 109.5 . . ?
O88 C255 O87 122.0(4) . . ?
O88 C255 C256 122.1(4) . . ?
O87 C255 C256 115.8(4) . . ?
C255 C256 H25J 109.5 . . ?
C255 C256 H25K 109.5 . . ?
H25J C256 H25K 109.5 . . ?
C255 C256 H25L 109.5 . . ?
H25J C256 H25L 109.5 . . ?
H25K C256 H25L 109.5 . . ?
O90 C257 O89 119.8(3) . . ?
O90 C257 C258 121.4(4) . . ?
O89 C257 C258 117.0(4) . . ?
O90 C257 Dy13 57.63(16) . . ?
O89 C257 Dy13 62.17(16) . . ?
C258 C257 Dy13 166.1(3) . . ?
C257 C258 H25M 109.5 . . ?
C257 C258 H25N 109.5 . . ?
H25M C258 H25N 109.5 . . ?
C257 C258 H25O 109.5 . . ?
H25M C258 H25O 109.5 . . ?
H25N C258 H25O 109.5 . . ?
O91 C259 O92 122.3(3) . . ?
O91 C259 C260 119.9(4) . . ?
O92 C259 C260 117.7(4) . . ?
O91 C259 Dy15 58.70(16) . . ?
O92 C259 Dy15 64.07(16) . . ?
C260 C259 Dy15 170.6(3) . . ?
C259 C260 H26A 109.5 . . ?
C259 C260 H26B 109.5 . . ?
H26A C260 H26B 109.5 . . ?
C259 C260 H26C 109.5 . . ?
H26A C260 H26C 109.5 . . ?
H26B C260 H26C 109.5 . . ?
O93 C261 O94 126.6(4) . . ?
O93 C261 C262 116.4(4) . . ?
O94 C261 C262 116.8(4) . . ?
C261 C262 H26D 109.5 . . ?
C261 C262 H26E 109.5 . . ?
H26D C262 H26E 109.5 . . ?
C261 C262 H26F 109.5 . . ?
H26D C262 H26F 109.5 . . ?
H26E C262 H26F 109.5 . . ?
O95 C263 O96 116.8(4) . . ?
O95 C263 C264 122.0(4) . . ?
O96 C263 C264 121.3(4) . . ?
C263 C264 H26G 109.5 . . ?
C263 C264 H26H 109.5 . . ?
H26G C264 H26H 109.5 . . ?
C263 C264 H26I 109.5 . . ?
H26G C264 H26I 109.5 . . ?
H26H C264 H26I 109.5 . . ?
O97 C265 O98 113.0(3) . . ?
O97 C265 C266 122.9(4) . . ?
O98 C265 C266 124.0(4) . . ?
O97 C265 Dy16 59.17(18) . . ?
O98 C265 Dy16 54.81(17) . . ?
C266 C265 Dy16 168.8(3) . . ?
C265 C266 H26J 109.5 . . ?
C265 C266 H26K 109.5 . . ?
H26J C266 H26K 109.5 . . ?
C265 C266 H26L 109.5 . . ?
H26J C266 H26L 109.5 . . ?
H26K C266 H26L 109.5 . . ?
O99 C267 O100 119.2(3) . . ?
O99 C267 C268 120.5(4) . . ?
O100 C267 C268 120.2(4) . . ?
O99 C267 Dy18 59.61(17) . . ?
O100 C267 Dy18 60.23(17) . . ?
C268 C267 Dy18 169.5(3) . . ?
C267 C268 H26M 109.5 . . ?
C267 C268 H26N 109.5 . . ?
H26M C268 H26N 109.5 . . ?
C267 C268 H26O 109.5 . . ?
H26M C268 H26O 109.5 . . ?
H26N C268 H26O 109.5 . . ?
O101 C269 O102 129.7(4) . . ?
O101 C269 C270 111.4(4) . . ?
O102 C269 C270 118.5(4) . . ?
C269 C270 H27A 109.5 . . ?
C269 C270 H27B 109.5 . . ?
H27A C270 H27B 109.5 . . ?
C269 C270 H27C 109.5 . . ?
H27A C270 H27C 109.5 . . ?
H27B C270 H27C 109.5 . . ?
O104 C271 O103 130.9(4) . . ?
O104 C271 C272 112.7(4) . . ?
O103 C271 C272 115.1(4) . . ?
C271 C272 H27D 109.5 . . ?
C271 C272 H27E 109.5 . . ?
H27D C272 H27E 109.5 . . ?
C271 C272 H27F 109.5 . . ?
H27D C272 H27F 109.5 . . ?
H27E C272 H27F 109.5 . . ?
O106 C273 O105 122.9(3) . . ?
O106 C273 C274 119.0(3) . . ?
O105 C273 C274 117.9(4) . . ?
O106 C273 Dy19 59.03(16) . . ?
O105 C273 Dy19 64.25(17) . . ?
C274 C273 Dy19 168.0(3) . . ?
C273 C274 H27G 109.5 . . ?
C273 C274 H27H 109.5 . . ?
H27G C274 H27H 109.5 . . ?
C273 C274 H27I 109.5 . . ?
H27G C274 H27I 109.5 . . ?
H27H C274 H27I 109.5 . . ?
O107 C275 O108 120.2(3) . . ?
O107 C275 C276 118.8(4) . . ?
O108 C275 C276 119.9(4) . . ?
O107 C275 Dy21 59.41(16) . . ?
O108 C275 Dy21 60.85(16) . . ?
C276 C275 Dy21 167.5(3) . . ?
C275 C276 H27J 109.5 . . ?
C275 C276 H27K 109.5 . . ?
H27J C276 H27K 109.5 . . ?
C275 C276 H27L 109.5 . . ?
H27J C276 H27L 109.5 . . ?
H27K C276 H27L 109.5 . . ?
O109 C277 O110 118.1(3) . . ?
O109 C277 C278 116.3(4) . . ?
O110 C277 C278 125.3(4) . . ?
C277 C278 H27M 109.5 . . ?
C277 C278 H27N 109.5 . . ?
H27M C278 H27N 109.5 . . ?
C277 C278 H27O 109.5 . . ?
H27M C278 H27O 109.5 . . ?
H27N C278 H27O 109.5 . . ?
O112 C279 O111 119.9(4) . . ?
O112 C279 C280 120.9(4) . . ?
O111 C279 C280 119.0(4) . . ?
C279 C280 H28A 109.5 . . ?
C279 C280 H28B 109.5 . . ?
H28A C280 H28B 109.5 . . ?
C279 C280 H28C 109.5 . . ?
H28A C280 H28C 109.5 . . ?
H28B C280 H28C 109.5 . . ?
O114 C281 O113 117.0(3) . . ?
O114 C281 C282 121.1(4) . . ?
O113 C281 C282 121.8(4) . . ?
O114 C281 Dy24 57.68(17) . . ?
O113 C281 Dy24 59.78(18) . . ?
C282 C281 Dy24 170.3(3) . . ?
C281 C282 H28D 109.5 . . ?
C281 C282 H28E 109.5 . . ?
H28D C282 H28E 109.5 . . ?
C281 C282 H28F 109.5 . . ?
H28D C282 H28F 109.5 . . ?
H28E C282 H28F 109.5 . . ?
O115 C283 O116 123.1(3) . . ?
O115 C283 C284 119.8(4) . . ?
O116 C283 C284 117.0(4) . . ?
O115 C283 Dy22 59.68(17) . . ?
O116 C283 Dy22 63.88(17) . . ?
C284 C283 Dy22 169.2(3) . . ?
C283 C284 H28G 109.5 . . ?
C283 C284 H28H 109.5 . . ?
H28G C284 H28H 109.5 . . ?
C283 C284 H28I 109.5 . . ?
H28G C284 H28I 109.5 . . ?
H28H C284 H28I 109.5 . . ?
O117 C285 O118 114.8(3) . . ?
O117 C285 C286 126.4(4) . . ?
O118 C285 C286 118.7(4) . . ?
C285 C286 H28J 109.5 . . ?
C285 C286 H28K 109.5 . . ?
H28J C286 H28K 109.5 . . ?
C285 C286 H28L 109.5 . . ?
H28J C286 H28L 109.5 . . ?
H28K C286 H28L 109.5 . . ?
O120 C287 O119 117.1(4) . . ?
O120 C287 C288 124.8(4) . . ?
O119 C287 C288 118.0(4) . . ?
C287 C288 H28M 109.5 . . ?
C287 C288 H28N 109.5 . . ?
H28M C288 H28N 109.5 . . ?
C287 C288 H28O 109.5 . . ?
H28M C288 H28O 109.5 . . ?
H28N C288 H28O 109.5 . . ?
O121 C289 O122 120.1(4) . . ?
O121 C289 C290 118.1(4) . . ?
O122 C289 C290 120.8(4) . . ?
O121 C289 Dy25 61.42(18) . . ?
O122 C289 Dy25 58.91(18) . . ?
C290 C289 Dy25 165.2(3) . . ?
C289 C290 H29A 109.5 . . ?
C289 C290 H29B 109.5 . . ?
H29A C290 H29B 109.5 . . ?
C289 C290 H29C 109.5 . . ?
H29A C290 H29C 109.5 . . ?
H29B C290 H29C 109.5 . . ?
O124 C291 O123 125.3(3) . . ?
O124 C291 C292 114.8(4) . . ?
O123 C291 C292 119.7(4) . . ?
O124 C291 Dy27 64.53(18) . . ?
O123 C291 Dy27 61.00(17) . . ?
C292 C291 Dy27 169.5(3) . . ?
C291 C292 H29D 109.5 . . ?
C291 C292 H29E 109.5 . . ?
H29D C292 H29E 109.5 . . ?
C291 C292 H29F 109.5 . . ?
H29D C292 H29F 109.5 . . ?
H29E C292 H29F 109.5 . . ?
O125 C293 O126 118.0(3) . . ?
O125 C293 C294 121.2(4) . . ?
O126 C293 C294 120.5(4) . . ?
C293 C294 H29G 109.5 . . ?
C293 C294 H29H 109.5 . . ?
H29G C294 H29H 109.5 . . ?
C293 C294 H29I 109.5 . . ?
H29G C294 H29I 109.5 . . ?
H29H C294 H29I 109.5 . . ?
O127 C295 O128 114.4(4) . . ?
O127 C295 C296 123.0(4) . . ?
O128 C295 C296 122.6(4) . . ?
C295 C296 H29J 109.5 . . ?
C295 C296 H29K 109.5 . . ?
H29J C296 H29K 109.5 . . ?
C295 C296 H29L 109.5 . . ?
H29J C296 H29L 109.5 . . ?
H29K C296 H29L 109.5 . . ?
O130 C297 O129 125.9(4) . . ?
O130 C297 C298 119.4(4) . . ?
O129 C297 C298 114.6(4) . . ?
O130 C297 Dy28 62.72(18) . . ?
O129 C297 Dy28 63.49(18) . . ?
C298 C297 Dy28 172.4(3) . . ?
C297 C298 H29M 109.5 . . ?
C297 C298 H29N 109.5 . . ?
H29M C298 H29N 109.5 . . ?
C297 C298 H29O 109.5 . . ?
H29M C298 H29O 109.5 . . ?
H29N C298 H29O 109.5 . . ?
O131 C299 O132 123.5(4) . . ?
O131 C299 C300 122.5(4) . . ?
O132 C299 C300 113.7(4) . . ?
O131 C299 Dy30 58.73(17) . . ?
O132 C299 Dy30 65.03(18) . . ?
C300 C299 Dy30 169.3(3) . . ?
C299 C300 H30A 109.5 . . ?
C299 C300 H30B 109.5 . . ?
H30A C300 H30B 109.5 . . ?
C299 C300 H30C 109.5 . . ?
H30A C300 H30C 109.5 . . ?
H30B C300 H30C 109.5 . . ?
O137 C301 C302 117.2(4) . . ?
O137 C301 C306 123.0(4) . . ?
C302 C301 C306 119.9(4) . . ?
C303 C302 C301 119.9(4) . . ?
C303 C302 H302 120.0 . . ?
C301 C302 H302 120.0 . . ?
C304 C303 C302 120.3(5) . . ?
C304 C303 H303 119.8 . . ?
C302 C303 H303 119.8 . . ?
C303 C304 C305 119.3(5) . . ?
C303 C304 H304 120.3 . . ?
C305 C304 H304 120.3 . . ?
C306 C305 C304 120.8(4) . . ?
C306 C305 H305 119.6 . . ?
C304 C305 H305 119.6 . . ?
C305 C306 C301 119.8(4) . . ?
C305 C306 C307 115.3(4) . . ?
C301 C306 C307 124.4(4) . . ?
N73 C307 C306 119.7(4) . . ?
N73 C307 H307 120.1 . . ?
C306 C307 H307 120.1 . . ?
O138 C308 N74 124.4(4) . . ?
O138 C308 C309 117.8(4) . . ?
N74 C308 C309 116.8(4) . . ?
N75 C309 C310 109.6(4) . . ?
N75 C309 C308 115.2(4) . . ?
C310 C309 C308 135.0(5) . . ?
O139 C310 C309 125.9(4) . . ?
O139 C310 C311 126.7(4) . . ?
C309 C310 C311 107.4(4) . . ?
C312 C311 C310 131.1(5) . . ?
C312 C311 N76 121.4(4) . . ?
C310 C311 N76 107.5(3) . . ?
N77 C312 O140 122.3(3) . . ?
N77 C312 C311 123.0(4) . . ?
O140 C312 C311 114.7(4) . . ?
N78 C313 C314 122.9(4) . . ?
N78 C313 H313 118.5 . . ?
C314 C313 H313 118.5 . . ?
C315 C314 C319 119.4(4) . . ?
C315 C314 C313 114.5(4) . . ?
C319 C314 C313 125.9(4) . . ?
C316 C315 C314 121.2(5) . . ?
C316 C315 H315 119.4 . . ?
C314 C315 H315 119.4 . . ?
C315 C316 C317 119.2(5) . . ?
C315 C316 H316 120.4 . . ?
C317 C316 H316 120.4 . . ?
C318 C317 C316 120.6(5) . . ?
C318 C317 H317 119.7 . . ?
C316 C317 H317 119.7 . . ?
C317 C318 C319 120.8(5) . . ?
C317 C318 H318 119.6 . . ?
C319 C318 H318 119.6 . . ?
O141 C319 C318 120.2(4) . . ?
O141 C319 C314 121.0(4) . . ?
C318 C319 C314 118.7(4) . . ?
O142 C320 C325 121.9(4) . . ?
O142 C320 C321 118.6(4) . . ?
C325 C320 C321 119.4(5) . . ?
C320 C321 C322 119.4(5) . . ?
C320 C321 H321 120.3 . . ?
C322 C321 H321 120.3 . . ?
C323 C322 C321 121.1(4) . . ?
C323 C322 H322 119.5 . . ?
C321 C322 H322 119.5 . . ?
C322 C323 C324 119.2(5) . . ?
C322 C323 H323 120.4 . . ?
C324 C323 H323 120.4 . . ?
C325 C324 C323 120.0(5) . . ?
C325 C324 H324 120.0 . . ?
C323 C324 H324 120.0 . . ?
C324 C325 C320 120.8(4) . . ?
C324 C325 C326 116.3(4) . . ?
C320 C325 C326 122.5(4) . . ?
N79 C326 C325 125.8(4) . . ?
N79 C326 H326 117.1 . . ?
C325 C326 H326 117.1 . . ?
N80 C327 O143 122.1(3) . . ?
N80 C327 C328 124.8(4) . . ?
O143 C327 C328 113.1(4) . . ?
N81 C328 C329 109.3(3) . . ?
N81 C328 C327 119.1(4) . . ?
C329 C328 C327 131.3(4) . . ?
O144 C329 C328 122.9(3) . . ?
O144 C329 C330 130.1(4) . . ?
C328 C329 C330 106.9(4) . . ?
N82 C330 C329 107.7(4) . . ?
N82 C330 C331 121.1(4) . . ?
C329 C330 C331 131.1(4) . . ?
N83 C331 O145 121.3(3) . . ?
N83 C331 C330 128.5(4) . . ?
O145 C331 C330 110.0(3) . . ?
N84 C332 C333 125.4(4) . . ?
N84 C332 H332 117.3 . . ?
C333 C332 H332 117.3 . . ?
C334 C333 C338 119.6(4) . . ?
C334 C333 C332 115.8(4) . . ?
C338 C333 C332 124.6(4) . . ?
C333 C334 C335 120.9(5) . . ?
C333 C334 H334 119.6 . . ?
C335 C334 H334 119.6 . . ?
C334 C335 C336 120.0(4) . . ?
C334 C335 H335 120.0 . . ?
C336 C335 H335 120.0 . . ?
C335 C336 C337 119.7(4) . . ?
C335 C336 H336 120.2 . . ?
C337 C336 H336 120.2 . . ?
C338 C337 C336 120.6(5) . . ?
C338 C337 H337 119.7 . . ?
C336 C337 H337 119.7 . . ?
O146 C338 C337 117.5(4) . . ?
O146 C338 C333 123.2(4) . . ?
C337 C338 C333 119.2(4) . . ?
O147 C339 C340 119.1(4) . . ?
O147 C339 C344 121.9(4) . . ?
C340 C339 C344 118.9(4) . . ?
C339 C340 C341 120.6(5) . . ?
C339 C340 H340 119.7 . . ?
C341 C340 H340 119.7 . . ?
C342 C341 C340 120.5(5) . . ?
C342 C341 H341 119.7 . . ?
C340 C341 H341 119.7 . . ?
C341 C342 C343 120.0(5) . . ?
C341 C342 H342 120.0 . . ?
C343 C342 H342 120.0 . . ?
C344 C343 C342 120.2(5) . . ?
C344 C343 H343 119.9 . . ?
C342 C343 H343 119.9 . . ?
C343 C344 C339 119.8(4) . . ?
C343 C344 C345 115.1(4) . . ?
C339 C344 C345 125.0(4) . . ?
N85 C345 C344 125.5(4) . . ?
N85 C345 H345 117.3 . . ?
C344 C345 H345 117.3 . . ?
O148 C346 N86 130.3(4) . . ?
O148 C346 C347 115.5(4) . . ?
N86 C346 C347 113.6(4) . . ?
C348 C347 N87 109.4(4) . . ?
C348 C347 C346 133.3(4) . . ?
N87 C347 C346 117.3(3) . . ?
C347 C348 C349 107.1(4) . . ?
C347 C348 O149 128.5(4) . . ?
C349 C348 O149 124.4(4) . . ?
N88 C349 C348 107.7(3) . . ?
N88 C349 C350 121.5(3) . . ?
C348 C349 C350 130.8(4) . . ?
N89 C350 O150 120.7(3) . . ?
N89 C350 C349 128.2(4) . . ?
O150 C350 C349 111.0(3) . . ?
N90 C351 C352 126.8(4) . . ?
N90 C351 H351 116.6 . . ?
C352 C351 H351 116.6 . . ?
C353 C352 C357 119.7(4) . . ?
C353 C352 C351 118.8(4) . . ?
C357 C352 C351 121.3(4) . . ?
C352 C353 C354 120.8(4) . . ?
C352 C353 H353 119.6 . . ?
C354 C353 H353 119.6 . . ?
C355 C354 C353 119.3(5) . . ?
C355 C354 H354 120.3 . . ?
C353 C354 H354 120.3 . . ?
C354 C355 C356 120.4(5) . . ?
C354 C355 H355 119.8 . . ?
C356 C355 H355 119.8 . . ?
C357 C356 C355 120.4(4) . . ?
C357 C356 H356 119.8 . . ?
C355 C356 H356 119.8 . . ?
C356 C357 C352 119.3(4) . . ?
C356 C357 O151 114.8(4) . . ?
C352 C357 O151 125.9(4) . . ?
C359 C358 C363 119.6(5) . . ?
C359 C358 O152 119.6(4) . . ?
C363 C358 O152 120.8(4) . . ?
C358 C359 C360 120.3(5) . . ?
C358 C359 H359 119.9 . . ?
C360 C359 H359 119.9 . . ?
C361 C360 C359 119.8(5) . . ?
C361 C360 H360 120.1 . . ?
C359 C360 H360 120.1 . . ?
C360 C361 C362 120.5(5) . . ?
C360 C361 H361 119.8 . . ?
C362 C361 H361 119.8 . . ?
C361 C362 C363 119.8(4) . . ?
C361 C362 H362 120.1 . . ?
C363 C362 H362 120.1 . . ?
C362 C363 C358 120.0(4) . . ?
C362 C363 C364 115.6(4) . . ?
C358 C363 C364 124.4(4) . . ?
N91 C364 C363 125.0(4) . . ?
N91 C364 H364 117.5 . . ?
C363 C364 H364 117.5 . . ?
O153 C365 C366 120.7(4) . . ?
O153 C365 N92 124.1(4) . . ?
C366 C365 N92 115.2(4) . . ?
C365 C366 N93 116.1(4) . . ?
C365 C366 C367 134.7(4) . . ?
N93 C366 C367 109.2(4) . . ?
O154 C367 C366 125.6(4) . . ?
O154 C367 C368 127.7(4) . . ?
C366 C367 C368 106.4(4) . . ?
N94 C368 C367 107.6(4) . . ?
N94 C368 C369 125.8(3) . . ?
C367 C368 C369 126.6(4) . . ?
O155 C369 N95 125.4(3) . . ?
O155 C369 C368 116.2(4) . . ?
N95 C369 C368 118.4(3) . . ?
N96 C370 C371 129.4(4) . . ?
N96 C370 H370 115.3 . . ?
C371 C370 H370 115.3 . . ?
C376 C371 C372 119.5(5) . . ?
C376 C371 C370 125.1(4) . . ?
C372 C371 C370 115.4(4) . . ?
C373 C372 C371 120.5(5) . . ?
C373 C372 H372 119.7 . . ?
C371 C372 H372 119.7 . . ?
C374 C373 C372 119.1(5) . . ?
C374 C373 H373 120.4 . . ?
C372 C373 H373 120.4 . . ?
C375 C374 C373 120.6(5) . . ?
C375 C374 H374 119.7 . . ?
C373 C374 H374 119.7 . . ?
C374 C375 C376 119.9(5) . . ?
C374 C375 H375 120.0 . . ?
C376 C375 H375 120.0 . . ?
C371 C376 C375 120.4(5) . . ?
C371 C376 O156 119.5(4) . . ?
C375 C376 O156 120.2(4) . . ?
C382 C377 C378 119.7(5) . . ?
C382 C377 O157 121.5(5) . . ?
C378 C377 O157 118.5(5) . . ?
C379 C378 C377 120.3(5) . . ?
C379 C378 H378 119.8 . . ?
C377 C378 H378 119.8 . . ?
C378 C379 C380 118.7(6) . . ?
C378 C379 H379 120.6 . . ?
C380 C379 H379 120.6 . . ?
C381 C380 C379 120.4(6) . . ?
C381 C380 H380 119.8 . . ?
C379 C380 H380 119.8 . . ?
C380 C381 C382 121.3(6) . . ?
C380 C381 H381 119.3 . . ?
C382 C381 H381 119.3 . . ?
C383 C382 C377 119.0(5) . . ?
C383 C382 C381 121.1(5) . . ?
C377 C382 C381 119.4(5) . . ?
N97 C383 C382 141.0(5) . . ?
N97 C383 H383 109.5 . . ?
C382 C383 H383 109.5 . . ?
O158 C384 N98 128.0(4) . . ?
O158 C384 C385 117.4(4) . . ?
N98 C384 C385 114.1(4) . . ?
C384 C385 N99 114.6(4) . . ?
C384 C385 C386 136.7(5) . . ?
N99 C385 C386 108.6(4) . . ?
O159 C386 C385 125.5(4) . . ?
O159 C386 C387 127.5(4) . . ?
C385 C386 C387 107.0(4) . . ?
N100 C387 C386 108.1(4) . . ?
N100 C387 C388 126.5(4) . . ?
C386 C387 C388 125.4(4) . . ?
O160 C388 N101 127.1(4) . . ?
O160 C388 C387 117.5(4) . . ?
N101 C388 C387 115.3(4) . . ?
N102 C389 C390 122.1(4) . . ?
N102 C389 H389 118.9 . . ?
C390 C389 H389 118.9 . . ?
C391 C390 C395 119.9(5) . . ?
C391 C390 C389 114.7(4) . . ?
C395 C390 C389 125.0(4) . . ?
C392 C391 C390 121.2(5) . . ?
C392 C391 H391 119.4 . . ?
C390 C391 H391 119.4 . . ?
C391 C392 C393 119.4(4) . . ?
C391 C392 H392 120.3 . . ?
C393 C392 H392 120.3 . . ?
C394 C393 C392 120.2(5) . . ?
C394 C393 H393 119.9 . . ?
C392 C393 H393 119.9 . . ?
C393 C394 C395 120.3(4) . . ?
C393 C394 H394 119.9 . . ?
C395 C394 H394 119.9 . . ?
O161 C395 C394 117.7(4) . . ?
O161 C395 C390 123.3(4) . . ?
C394 C395 C390 119.0(4) . . ?
O162 C396 C401 127.5(4) . . ?
O162 C396 C397 113.1(4) . . ?
C401 C396 C397 119.4(5) . . ?
C398 C397 C396 120.6(5) . . ?
C398 C397 H397 119.7 . . ?
C396 C397 H397 119.7 . . ?
C397 C398 C399 119.8(5) . . ?
C397 C398 H398 120.1 . . ?
C399 C398 H398 120.1 . . ?
C400 C399 C398 120.4(5) . . ?
C400 C399 H399 119.8 . . ?
C398 C399 H399 119.8 . . ?
C401 C400 C399 120.6(5) . . ?
C401 C400 H400 119.7 . . ?
C399 C400 H400 119.7 . . ?
C402 C401 C400 122.1(5) . . ?
C402 C401 C396 118.6(5) . . ?
C400 C401 C396 119.3(5) . . ?
N103 C402 C401 137.2(4) . . ?
N103 C402 H402 111.4 . . ?
C401 C402 H402 111.4 . . ?
O163 C403 N104 126.4(3) . . ?
O163 C403 C404 113.9(4) . . ?
N104 C403 C404 119.8(4) . . ?
C403 C404 N105 117.7(4) . . ?
C403 C404 C405 134.1(4) . . ?
N105 C404 C405 107.9(4) . . ?
O164 C405 C404 128.2(4) . . ?
O164 C405 C406 124.2(4) . . ?
C404 C405 C406 107.6(4) . . ?
C407 C406 N106 124.6(4) . . ?
C407 C406 C405 128.0(4) . . ?
N106 C406 C405 107.4(3) . . ?
O165 C407 C406 121.1(4) . . ?
O165 C407 N107 114.5(3) . . ?
C406 C407 N107 124.4(4) . . ?
N108 C408 C409 126.2(4) . . ?
N108 C408 H408 116.9 . . ?
C409 C408 H408 116.9 . . ?
C410 C409 C414 119.9(4) . . ?
C410 C409 C408 116.7(4) . . ?
C414 C409 C408 123.4(4) . . ?
C411 C410 C409 120.4(5) . . ?
C411 C410 H410 119.8 . . ?
C409 C410 H410 119.8 . . ?
C412 C411 C410 119.8(4) . . ?
C412 C411 H411 120.1 . . ?
C410 C411 H411 120.1 . . ?
C411 C412 C413 120.4(4) . . ?
C411 C412 H412 119.8 . . ?
C413 C412 H412 119.8 . . ?
C414 C413 C412 120.2(5) . . ?
C414 C413 H413 119.9 . . ?
C412 C413 H413 119.9 . . ?
C413 C414 C409 119.4(4) . . ?
C413 C414 O166 118.8(4) . . ?
C409 C414 O166 121.8(4) . . ?
C420 C415 C416 119.3(4) . . ?
C420 C415 O167 119.7(4) . . ?
C416 C415 O167 120.7(4) . . ?
C417 C416 C415 120.5(5) . . ?
C417 C416 H416 119.8 . . ?
C415 C416 H416 119.8 . . ?
C416 C417 C418 120.0(4) . . ?
C416 C417 H417 120.0 . . ?
C418 C417 H417 120.0 . . ?
C419 C418 C417 120.2(4) . . ?
C419 C418 H418 119.9 . . ?
C417 C418 H418 119.9 . . ?
C418 C419 C420 118.9(5) . . ?
C418 C419 H419 120.5 . . ?
C420 C419 H419 120.5 . . ?
C415 C420 C419 121.0(4) . . ?
C415 C420 C421 119.9(4) . . ?
C419 C420 C421 118.3(5) . . ?
N109 C421 C420 129.4(4) . . ?
N109 C421 H421 115.3 . . ?
C420 C421 H421 115.3 . . ?
O168 C422 N110 126.4(4) . . ?
O168 C422 C423 113.3(4) . . ?
N110 C422 C423 120.2(4) . . ?
C422 C423 N111 118.0(4) . . ?
C422 C423 C424 132.7(4) . . ?
N111 C423 C424 109.3(4) . . ?
O169 C424 C425 126.6(4) . . ?
O169 C424 C423 126.8(4) . . ?
C425 C424 C423 106.5(4) . . ?
N112 C425 C424 108.1(4) . . ?
N112 C425 C426 122.6(4) . . ?
C424 C425 C426 129.2(4) . . ?
N113 C426 O170 126.0(4) . . ?
N113 C426 C425 122.1(4) . . ?
O170 C426 C425 111.7(3) . . ?
N114 C427 C428 126.2(4) . . ?
N114 C427 H427 116.9 . . ?
C428 C427 H427 116.9 . . ?
C433 C428 C429 119.3(4) . . ?
C433 C428 C427 125.4(4) . . ?
C429 C428 C427 115.0(4) . . ?
C430 C429 C428 120.8(5) . . ?
C430 C429 H429 119.6 . . ?
C428 C429 H429 119.6 . . ?
C429 C430 C431 119.8(4) . . ?
C429 C430 H430 120.1 . . ?
C431 C430 H430 120.1 . . ?
C432 C431 C430 120.0(4) . . ?
C432 C431 H431 120.0 . . ?
C430 C431 H431 120.0 . . ?
C431 C432 C433 120.6(5) . . ?
C431 C432 H432 119.7 . . ?
C433 C432 H432 119.7 . . ?
O171 C433 C428 123.6(4) . . ?
O171 C433 C432 117.0(4) . . ?
C428 C433 C432 119.4(4) . . ?
O172 C434 C439 120.1(4) . . ?
O172 C434 C435 120.7(4) . . ?
C439 C434 C435 119.2(5) . . ?
C436 C435 C434 120.5(4) . . ?
C436 C435 H435 119.8 . . ?
C434 C435 H435 119.8 . . ?
C437 C436 C435 120.0(4) . . ?
C437 C436 H436 120.0 . . ?
C435 C436 H436 120.0 . . ?
C436 C437 C438 120.5(5) . . ?
C436 C437 H437 119.7 . . ?
C438 C437 H437 119.7 . . ?
C437 C438 C439 120.1(4) . . ?
C437 C438 H438 120.0 . . ?
C439 C438 H438 120.0 . . ?
C434 C439 C438 119.7(4) . . ?
C434 C439 C440 126.9(4) . . ?
C438 C439 C440 112.8(4) . . ?
N115 C440 C439 124.4(4) . . ?
N115 C440 H440 117.8 . . ?
C439 C440 H440 117.8 . . ?
O173 C441 N116 125.6(3) . . ?
O173 C441 C442 118.0(4) . . ?
N116 C441 C442 116.5(4) . . ?
C443 C442 N117 108.9(3) . . ?
C443 C442 C441 132.5(4) . . ?
N117 C442 C441 118.5(4) . . ?
O174 C443 C442 127.4(4) . . ?
O174 C443 C444 125.9(3) . . ?
C442 C443 C444 106.7(4) . . ?
N118 C444 C443 108.0(3) . . ?
N118 C444 C445 125.5(4) . . ?
C443 C444 C445 126.4(4) . . ?
O175 C445 N119 126.9(3) . . ?
O175 C445 C444 114.3(4) . . ?
N119 C445 C444 118.8(4) . . ?
N120 C446 C447 122.4(4) . . ?
N120 C446 H446 118.8 . . ?
C447 C446 H446 118.8 . . ?
C448 C447 C452 121.0(4) . . ?
C448 C447 C446 113.3(4) . . ?
C452 C447 C446 125.6(4) . . ?
C449 C448 C447 119.7(4) . . ?
C449 C448 H448 120.2 . . ?
C447 C448 H448 120.2 . . ?
C450 C449 C448 120.4(4) . . ?
C450 C449 H449 119.8 . . ?
C448 C449 H449 119.8 . . ?
C451 C450 C449 120.0(4) . . ?
C451 C450 H450 120.0 . . ?
C449 C450 H450 120.0 . . ?
C450 C451 C452 121.3(4) . . ?
C450 C451 H451 119.4 . . ?
C452 C451 H451 119.4 . . ?
O176 C452 C451 119.5(4) . . ?
O176 C452 C447 122.8(3) . . ?
C451 C452 C447 117.6(4) . . ?
C458 C453 C454 119.2(5) . . ?
C458 C453 O177 121.8(4) . . ?
C454 C453 O177 118.7(4) . . ?
C455 C454 C453 120.3(5) . . ?
C455 C454 H454 119.8 . . ?
C453 C454 H454 119.8 . . ?
C454 C455 C456 119.8(5) . . ?
C454 C455 H455 120.1 . . ?
C456 C455 H455 120.1 . . ?
C457 C456 C455 119.2(5) . . ?
C457 C456 H456 120.4 . . ?
C455 C456 H456 120.4 . . ?
C458 C457 C456 121.1(5) . . ?
C458 C457 H457 119.5 . . ?
C456 C457 H457 119.5 . . ?
C457 C458 C453 120.4(5) . . ?
C457 C458 C459 114.0(4) . . ?
C453 C458 C459 125.4(4) . . ?
N121 C459 C458 126.2(4) . . ?
N121 C459 H459 116.9 . . ?
C458 C459 H459 116.9 . . ?
N122 C460 O178 129.3(4) . . ?
N122 C460 C461 119.5(3) . . ?
O178 C460 C461 111.0(4) . . ?
N123 C461 C462 109.4(4) . . ?
N123 C461 C460 120.1(3) . . ?
C462 C461 C460 130.3(4) . . ?
O179 C462 C461 124.1(4) . . ?
O179 C462 C463 129.8(4) . . ?
C461 C462 C463 106.1(4) . . ?
N124 C463 C464 125.8(4) . . ?
N124 C463 C462 108.1(3) . . ?
C464 C463 C462 125.9(4) . . ?
N125 C464 O180 122.8(3) . . ?
N125 C464 C463 118.7(4) . . ?
O180 C464 C463 118.4(4) . . ?
N126 C465 C466 128.1(4) . . ?
N126 C465 H465 116.0 . . ?
C466 C465 H465 116.0 . . ?
C471 C466 C467 120.3(4) . . ?
C471 C466 C465 124.8(4) . . ?
C467 C466 C465 115.0(4) . . ?
C468 C467 C466 120.7(4) . . ?
C468 C467 H467 119.6 . . ?
C466 C467 H467 119.6 . . ?
C467 C468 C469 119.1(4) . . ?
C467 C468 H468 120.4 . . ?
C469 C468 H468 120.4 . . ?
C468 C469 C470 121.1(4) . . ?
C468 C469 H469 119.5 . . ?
C470 C469 H469 119.5 . . ?
C469 C470 C471 119.3(4) . . ?
C469 C470 H470 120.4 . . ?
C471 C470 H470 120.4 . . ?
C466 C471 O181 123.0(4) . . ?
C466 C471 C470 119.5(4) . . ?
O181 C471 C470 117.5(3) . . ?
O182 C472 C473 121.7(4) . . ?
O182 C472 C477 118.9(4) . . ?
C473 C472 C477 119.4(4) . . ?
C472 C473 C474 120.4(5) . . ?
C472 C473 H473 119.8 . . ?
C474 C473 H473 119.8 . . ?
C475 C474 C473 120.0(5) . . ?
C475 C474 H474 120.0 . . ?
C473 C474 H474 120.0 . . ?
C476 C475 C474 120.0(4) . . ?
C476 C475 H475 120.0 . . ?
C474 C475 H475 120.0 . . ?
C475 C476 C477 120.2(4) . . ?
C475 C476 H476 119.9 . . ?
C477 C476 H476 119.9 . . ?
C476 C477 C472 120.1(4) . . ?
C476 C477 C478 115.1(4) . . ?
C472 C477 C478 124.6(4) . . ?
N127 C478 C477 124.8(4) . . ?
N127 C478 H478 117.6 . . ?
C477 C478 H478 117.6 . . ?
O183 C479 N128 136.0(4) . . ?
O183 C479 C480 110.7(4) . . ?
N128 C479 C480 113.1(4) . . ?
N129 C480 C481 108.9(4) . . ?
N129 C480 C479 117.3(4) . . ?
C481 C480 C479 133.4(4) . . ?
O184 C481 C482 124.8(4) . . ?
O184 C481 C480 128.5(4) . . ?
C482 C481 C480 106.7(4) . . ?
N130 C482 C481 107.9(4) . . ?
N130 C482 C483 121.9(4) . . ?
C481 C482 C483 129.7(4) . . ?
N131 C483 O185 126.9(4) . . ?
N131 C483 C482 122.3(4) . . ?
O185 C483 C482 109.8(4) . . ?
N132 C484 C485 128.0(4) . . ?
N132 C484 H484 116.0 . . ?
C485 C484 H484 116.0 . . ?
C486 C485 C490 120.0(4) . . ?
C486 C485 C484 116.5(4) . . ?
C490 C485 C484 123.3(5) . . ?
C487 C486 C485 121.4(5) . . ?
C487 C486 H486 119.3 . . ?
C485 C486 H486 119.3 . . ?
C486 C487 C488 119.2(5) . . ?
C486 C487 H487 120.4 . . ?
C488 C487 H487 120.4 . . ?
C487 C488 C489 120.2(4) . . ?
C487 C488 H488 119.9 . . ?
C489 C488 H488 119.9 . . ?
C490 C489 C488 120.6(4) . . ?
C490 C489 H489 119.7 . . ?
C488 C489 H489 119.7 . . ?
O186 C490 C489 117.2(4) . . ?
O186 C490 C485 124.0(4) . . ?
C489 C490 C485 118.6(5) . . ?
C492 C491 C496 118.4(5) . . ?
C492 C491 O187 122.0(4) . . ?
C496 C491 O187 119.5(4) . . ?
C493 C492 C491 120.9(5) . . ?
C493 C492 H492 119.5 . . ?
C491 C492 H492 119.5 . . ?
C492 C493 C494 120.0(5) . . ?
C492 C493 H493 120.0 . . ?
C494 C493 H493 120.0 . . ?
C495 C494 C493 119.8(5) . . ?
C495 C494 H494 120.1 . . ?
C493 C494 H494 120.1 . . ?
C494 C495 C496 120.3(5) . . ?
C494 C495 H495 119.8 . . ?
C496 C495 H495 119.8 . . ?
C495 C496 C491 120.6(4) . . ?
C495 C496 C497 116.1(4) . . ?
C491 C496 C497 123.2(5) . . ?
N133 C497 C496 126.9(4) . . ?
N133 C497 H497 116.5 . . ?
C496 C497 H497 116.5 . . ?
N134 C498 O188 124.8(3) . . ?
N134 C498 C499 120.2(4) . . ?
O188 C498 C499 115.0(4) . . ?
C498 C499 N135 118.3(4) . . ?
C498 C499 C500 132.8(5) . . ?
N135 C499 C500 108.9(3) . . ?
O189 C500 C501 123.5(4) . . ?
O189 C500 C499 129.6(4) . . ?
C501 C500 C499 106.8(4) . . ?
N136 C501 C500 108.1(3) . . ?
N136 C501 C502 122.6(4) . . ?
C500 C501 C502 129.3(4) . . ?
N137 C502 O190 120.8(3) . . ?
N137 C502 C501 124.5(4) . . ?
O190 C502 C501 114.3(3) . . ?
N138 C503 C504 124.9(4) . . ?
N138 C503 H503 117.5 . . ?
C504 C503 H503 117.5 . . ?
C509 C504 C505 119.6(4) . . ?
C509 C504 C503 123.5(4) . . ?
C505 C504 C503 116.9(4) . . ?
C506 C505 C504 120.7(4) . . ?
C506 C505 H505 119.6 . . ?
C504 C505 H505 119.6 . . ?
C505 C506 C507 119.7(4) . . ?
C505 C506 H506 120.2 . . ?
C507 C506 H506 120.2 . . ?
C508 C507 C506 119.5(4) . . ?
C508 C507 H507 120.3 . . ?
C506 C507 H507 120.3 . . ?
C507 C508 C509 121.1(4) . . ?
C507 C508 H508 119.4 . . ?
C509 C508 H508 119.4 . . ?
O191 C509 C504 125.1(4) . . ?
O191 C509 C508 115.4(4) . . ?
C504 C509 C508 119.4(4) . . ?
C515 C510 C511 119.0(5) . . ?
C515 C510 O192 122.1(4) . . ?
C511 C510 O192 118.9(4) . . ?
C512 C511 C510 120.1(5) . . ?
C512 C511 H511 120.0 . . ?
C510 C511 H511 120.0 . . ?
C513 C512 C511 120.1(5) . . ?
C513 C512 H512 119.9 . . ?
C511 C512 H512 119.9 . . ?
C514 C513 C512 119.9(5) . . ?
C514 C513 H513 120.0 . . ?
C512 C513 H513 120.0 . . ?
C513 C514 C515 120.3(5) . . ?
C513 C514 H514 119.8 . . ?
C515 C514 H514 119.8 . . ?
C510 C515 C514 120.5(4) . . ?
C510 C515 C516 119.9(5) . . ?
C514 C515 C516 119.2(4) . . ?
N139 C516 C515 133.1(5) . . ?
N139 C516 H516 113.4 . . ?
C515 C516 H516 113.4 . . ?
O193 C517 N140 124.6(4) . . ?
O193 C517 C518 115.9(4) . . ?
N140 C517 C518 119.3(4) . . ?
N141 C518 C519 108.7(3) . . ?
N141 C518 C517 120.1(4) . . ?
C519 C518 C517 130.9(4) . . ?
O194 C519 C520 126.7(4) . . ?
O194 C519 C518 126.7(4) . . ?
C520 C519 C518 106.7(4) . . ?
N142 C520 C519 108.1(4) . . ?
N142 C520 C521 125.1(3) . . ?
C519 C520 C521 126.8(4) . . ?
O195 C521 N143 124.0(3) . . ?
O195 C521 C520 115.6(4) . . ?
N143 C521 C520 120.3(3) . . ?
N144 C522 C523 130.1(4) . . ?
N144 C522 H522 115.0 . . ?
C523 C522 H522 115.0 . . ?
C524 C523 C528 119.6(4) . . ?
C524 C523 C522 117.5(4) . . ?
C528 C523 C522 122.9(4) . . ?
C525 C524 C523 120.4(4) . . ?
C525 C524 H524 119.8 . . ?
C523 C524 H524 119.8 . . ?
C526 C525 C524 120.4(4) . . ?
C526 C525 H525 119.8 . . ?
C524 C525 H525 119.8 . . ?
C525 C526 C527 119.9(5) . . ?
C525 C526 H526 120.1 . . ?
C527 C526 H526 120.1 . . ?
C528 C527 C526 120.4(5) . . ?
C528 C527 H527 119.8 . . ?
C526 C527 H527 119.8 . . ?
C527 C528 C523 119.3(4) . . ?
C527 C528 O196 119.1(4) . . ?
C523 C528 O196 121.5(4) . . ?
O197 C529 O198 116.7(3) . . ?
O197 C529 C530 120.6(4) . . ?
O198 C529 C530 122.2(4) . . ?
C529 C530 H53A 109.5 . . ?
C529 C530 H53B 109.5 . . ?
H53A C530 H53B 109.5 . . ?
C529 C530 H53C 109.5 . . ?
H53A C530 H53C 109.5 . . ?
H53B C530 H53C 109.5 . . ?
O199 C531 O200 130.9(4) . . ?
O199 C531 C532 109.5(4) . . ?
O200 C531 C532 118.2(4) . . ?
C531 C532 H53D 109.5 . . ?
C531 C532 H53E 109.5 . . ?
H53D C532 H53E 109.5 . . ?
C531 C532 H53F 109.5 . . ?
H53D C532 H53F 109.5 . . ?
H53E C532 H53F 109.5 . . ?
O201 C533 O202 122.8(3) . . ?
O201 C533 C534 119.1(4) . . ?
O202 C533 C534 118.1(4) . . ?
O201 C533 Dy43 64.25(17) . . ?
O202 C533 Dy43 59.27(17) . . ?
C534 C533 Dy43 171.7(3) . . ?
C533 C534 H53G 109.5 . . ?
C533 C534 H53H 109.5 . . ?
H53G C534 H53H 109.5 . . ?
C533 C534 H53I 109.5 . . ?
H53G C534 H53I 109.5 . . ?
H53H C534 H53I 109.5 . . ?
O203 C535 O204 118.7(3) . . ?
O203 C535 C536 119.9(4) . . ?
O204 C535 C536 120.3(4) . . ?
O203 C535 Dy45 58.51(16) . . ?
O204 C535 Dy45 60.27(16) . . ?
C536 C535 Dy45 167.2(3) . . ?
C535 C536 H53J 109.5 . . ?
C535 C536 H53K 109.5 . . ?
H53J C536 H53K 109.5 . . ?
C535 C536 H53L 109.5 . . ?
H53J C536 H53L 109.5 . . ?
H53K C536 H53L 109.5 . . ?
O205 C537 O206 131.4(4) . . ?
O205 C537 C538 115.7(4) . . ?
O206 C537 C538 112.9(4) . . ?
C537 C538 H53M 109.5 . . ?
C537 C538 H53N 109.5 . . ?
H53M C538 H53N 109.5 . . ?
C537 C538 H53O 109.5 . . ?
H53M C538 H53O 109.5 . . ?
H53N C538 H53O 109.5 . . ?
O208 C539 O207 127.4(4) . . ?
O208 C539 C540 115.8(4) . . ?
O207 C539 C540 116.7(4) . . ?
C539 C540 H54A 109.5 . . ?
C539 C540 H54B 109.5 . . ?
H54A C540 H54B 109.5 . . ?
C539 C540 H54C 109.5 . . ?
H54A C540 H54C 109.5 . . ?
H54B C540 H54C 109.5 . . ?
O209 C541 O210 113.5(3) . . ?
O209 C541 C542 123.5(4) . . ?
O210 C541 C542 123.0(4) . . ?
O209 C541 Dy46 59.16(18) . . ?
O210 C541 Dy46 55.21(17) . . ?
C542 C541 Dy46 171.0(3) . . ?
C541 C542 H54D 109.5 . . ?
C541 C542 H54E 109.5 . . ?
H54D C542 H54E 109.5 . . ?
C541 C542 H54F 109.5 . . ?
H54D C542 H54F 109.5 . . ?
H54E C542 H54F 109.5 . . ?
O212 C543 O211 118.3(4) . . ?
O212 C543 C544 120.5(4) . . ?
O211 C543 C544 121.2(4) . . ?
O212 C543 Dy48 60.25(18) . . ?
O211 C543 Dy48 59.18(18) . . ?
C544 C543 Dy48 170.6(3) . . ?
C543 C544 H54G 109.5 . . ?
C543 C544 H54H 109.5 . . ?
H54G C544 H54H 109.5 . . ?
C543 C544 H54I 109.5 . . ?
H54G C544 H54I 109.5 . . ?
H54H C544 H54I 109.5 . . ?
O214 C545 O213 115.7(3) . . ?
O214 C545 C546 122.4(4) . . ?
O213 C545 C546 121.8(3) . . ?
C545 C546 H54J 109.5 . . ?
C545 C546 H54K 109.5 . . ?
H54J C546 H54K 109.5 . . ?
C545 C546 H54L 109.5 . . ?
H54J C546 H54L 109.5 . . ?
H54K C546 H54L 109.5 . . ?
O216 C547 O215 114.4(4) . . ?
O216 C547 C548 126.1(4) . . ?
O215 C547 C548 119.4(4) . . ?
C547 C548 H54M 109.5 . . ?
C547 C548 H54N 109.5 . . ?
H54M C548 H54N 109.5 . . ?
C547 C548 H54O 109.5 . . ?
H54M C548 H54O 109.5 . . ?
H54N C548 H54O 109.5 . . ?
O218 C549 O217 124.6(4) . . ?
O218 C549 C550 118.6(4) . . ?
O217 C549 C550 116.3(4) . . ?
O218 C549 Dy51 63.02(19) . . ?
O217 C549 Dy51 61.64(18) . . ?
C550 C549 Dy51 171.6(3) . . ?
C549 C550 H55A 109.5 . . ?
C549 C550 H55B 109.5 . . ?
H55A C550 H55B 109.5 . . ?
C549 C550 H55C 109.5 . . ?
H55A C550 H55C 109.5 . . ?
H55B C550 H55C 109.5 . . ?
O219 C551 O220 123.0(4) . . ?
O219 C551 C552 122.0(4) . . ?
O220 C551 C552 114.9(4) . . ?
O219 C551 Dy49 59.16(18) . . ?
O220 C551 Dy49 65.07(19) . . ?
C552 C551 Dy49 171.6(3) . . ?
C551 C552 H55D 109.5 . . ?
C551 C552 H55E 109.5 . . ?
H55D C552 H55E 109.5 . . ?
C551 C552 H55F 109.5 . . ?
H55D C552 H55F 109.5 . . ?
H55E C552 H55F 109.5 . . ?
O222 C553 O221 113.7(3) . . ?
O222 C553 C554 128.1(4) . . ?
O221 C553 C554 118.2(3) . . ?
C553 C554 H55G 109.5 . . ?
C553 C554 H55H 109.5 . . ?
H55G C554 H55H 109.5 . . ?
C553 C554 H55I 109.5 . . ?
H55G C554 H55I 109.5 . . ?
H55H C554 H55I 109.5 . . ?
O224 C555 O223 119.1(3) . . ?
O224 C555 C556 120.6(4) . . ?
O223 C555 C556 120.2(4) . . ?
C555 C556 H55J 109.5 . . ?
C555 C556 H55K 109.5 . . ?
H55J C556 H55K 109.5 . . ?
C555 C556 H55L 109.5 . . ?
H55J C556 H55L 109.5 . . ?
H55K C556 H55L 109.5 . . ?
O225 C557 O226 121.3(4) . . ?
O225 C557 C558 119.1(4) . . ?
O226 C557 C558 119.6(4) . . ?
O225 C557 Dy52 62.26(18) . . ?
O226 C557 Dy52 59.75(18) . . ?
C558 C557 Dy52 172.7(3) . . ?
C557 C558 H55M 109.5 . . ?
C557 C558 H55N 109.5 . . ?
H55M C558 H55N 109.5 . . ?
C557 C558 H55O 109.5 . . ?
H55M C558 H55O 109.5 . . ?
H55N C558 H55O 109.5 . . ?
O227 C559 O228 121.6(4) . . ?
O227 C559 C560 122.7(4) . . ?
O228 C559 C560 114.9(4) . . ?
O227 C559 Dy54 58.34(17) . . ?
O228 C559 Dy54 63.36(18) . . ?
C560 C559 Dy54 168.1(3) . . ?
C559 C560 H56A 109.5 . . ?
C559 C560 H56B 109.5 . . ?
H56A C560 H56B 109.5 . . ?
C559 C560 H56C 109.5 . . ?
H56A C560 H56C 109.5 . . ?
H56B C560 H56C 109.5 . . ?
O229 C561 O230 117.3(4) . . ?
O229 C561 C562 119.8(4) . . ?
O230 C561 C562 121.8(4) . . ?
C561 C562 H56D 109.5 . . ?
C561 C562 H56E 109.5 . . ?
H56D C562 H56E 109.5 . . ?
C561 C562 H56F 109.5 . . ?
H56D C562 H56F 109.5 . . ?
H56E C562 H56F 109.5 . . ?
O232 C563 O231 124.6(4) . . ?
O232 C563 C564 121.0(4) . . ?
O231 C563 C564 114.3(4) . . ?
C563 C564 H56G 109.5 . . ?
C563 C564 H56H 109.5 . . ?
H56G C564 H56H 109.5 . . ?
C563 C564 H56I 109.5 . . ?
H56G C564 H56I 109.5 . . ?
H56H C564 H56I 109.5 . . ?
O233 C565 O234 119.6(4) . . ?
O233 C565 C566 125.5(4) . . ?
O234 C565 C566 114.7(4) . . ?
O233 C565 Dy55 61.04(18) . . ?
O234 C565 Dy55 59.02(18) . . ?
C566 C565 Dy55 168.0(3) . . ?
C565 C566 H56J 109.5 . . ?
C565 C566 H56K 109.5 . . ?
H56J C566 H56K 109.5 . . ?
C565 C566 H56L 109.5 . . ?
H56J C566 H56L 109.5 . . ?
H56K C566 H56L 109.5 . . ?
O235 C567 O236 116.7(3) . . ?
O235 C567 C568 118.7(4) . . ?
O236 C567 C568 124.4(4) . . ?
O235 C567 Dy57 57.92(17) . . ?
O236 C567 Dy57 59.24(17) . . ?
C568 C567 Dy57 169.8(3) . . ?
C567 C568 H56M 109.5 . . ?
C567 C568 H56N 109.5 . . ?
H56M C568 H56N 109.5 . . ?
C567 C568 H56O 109.5 . . ?
H56M C568 H56O 109.5 . . ?
H56N C568 H56O 109.5 . . ?
O238 C569 O237 121.9(4) . . ?
O238 C569 C570 115.2(4) . . ?
O237 C569 C570 122.6(4) . . ?
C569 C570 H57A 109.5 . . ?
C569 C570 H57B 109.5 . . ?
H57A C570 H57B 109.5 . . ?
C569 C570 H57C 109.5 . . ?
H57A C570 H57C 109.5 . . ?
H57B C570 H57C 109.5 . . ?
O240 C571 O239 120.1(4) . . ?
O240 C571 C572 115.3(4) . . ?
O239 C571 C572 124.5(4) . . ?
C571 C572 H57D 109.5 . . ?
C571 C572 H57E 109.5 . . ?
H57D C572 H57E 109.5 . . ?
C571 C572 H57F 109.5 . . ?
H57D C572 H57F 109.5 . . ?
H57E C572 H57F 109.5 . . ?
O241 C573 O242 125.4(4) . . ?
O241 C573 C574 114.4(4) . . ?
O242 C573 C574 119.4(4) . . ?
O241 C573 Dy58 65.67(19) . . ?
O242 C573 Dy58 59.75(18) . . ?
C574 C573 Dy58 168.1(3) . . ?
C573 C574 H57G 109.5 . . ?
C573 C574 H57H 109.5 . . ?
H57G C574 H57H 109.5 . . ?
C573 C574 H57I 109.5 . . ?
H57G C574 H57I 109.5 . . ?
H57H C574 H57I 109.5 . . ?
O243 C575 O244 118.9(3) . . ?
O243 C575 C576 119.1(4) . . ?
O244 C575 C576 121.9(4) . . ?
O243 C575 Dy60 58.85(18) . . ?
O244 C575 Dy60 60.85(18) . . ?
C576 C575 Dy60 173.7(3) . . ?
C575 C576 H57J 109.5 . . ?
C575 C576 H57K 109.5 . . ?
H57J C576 H57K 109.5 . . ?
C575 C576 H57L 109.5 . . ?
H57J C576 H57L 109.5 . . ?
H57K C576 H57L 109.5 . . ?
O246 C577 O245 124.6(4) . . ?
O246 C577 C578 113.5(4) . . ?
O245 C577 C578 121.9(5) . . ?
C577 C578 H57M 109.5 . . ?
C577 C578 H57N 109.5 . . ?
H57M C578 H57N 109.5 . . ?
C577 C578 H57O 109.5 . . ?
H57M C578 H57O 109.5 . . ?
H57N C578 H57O 109.5 . . ?
O248 C579 O247 123.1(4) . . ?
O248 C579 C580 124.2(4) . . ?
O247 C579 C580 112.7(4) . . ?
C579 C580 H58A 109.5 . . ?
C579 C580 H58B 109.5 . . ?
H58A C580 H58B 109.5 . . ?
C579 C580 H58C 109.5 . . ?
H58A C580 H58C 109.5 . . ?
H58B C580 H58C 109.5 . . ?
O249 C581 O250 123.8(4) . . ?
O249 C581 C582 117.3(4) . . ?
O250 C581 C582 118.8(4) . . ?
C581 C582 H58D 109.5 . . ?
C581 C582 H58E 109.5 . . ?
H58D C582 H58E 109.5 . . ?
C581 C582 H58F 109.5 . . ?
H58D C582 H58F 109.5 . . ?
H58E C582 H58F 109.5 . . ?
O252 C583 O251 125.2(4) . . ?
O252 C583 C584 117.3(4) . . ?
O251 C583 C584 117.5(4) . . ?
C583 C584 H58G 109.5 . . ?
C583 C584 H58H 109.5 . . ?
H58G C584 H58H 109.5 . . ?
C583 C584 H58I 109.5 . . ?
H58G C584 H58I 109.5 . . ?
H58H C584 H58I 109.5 . . ?
O253 C585 O254 123.4(4) . . ?
O253 C585 C586 113.5(4) . . ?
O254 C585 C586 123.0(5) . . ?
C585 C586 H58J 109.5 . . ?
C585 C586 H58K 109.5 . . ?
H58J C586 H58K 109.5 . . ?
C585 C586 H58L 109.5 . . ?
H58J C586 H58L 109.5 . . ?
H58K C586 H58L 109.5 . . ?
O256 C587 O255 122.5(5) . . ?
O256 C587 C588 116.8(4) . . ?
O255 C587 C588 120.8(4) . . ?
C587 C588 H58P 109.5 . . ?
C587 C588 H58Q 109.5 . . ?
H58P C588 H58Q 109.5 . . ?
C587 C588 H58R 109.5 . . ?
H58P C588 H58R 109.5 . . ?
H58Q C588 H58R 109.5 . . ?
O257 C589 O258 127.5(4) . . ?
O257 C589 C590 123.4(4) . . ?
O258 C589 C590 108.8(4) . . ?
C589 C590 H59A 109.5 . . ?
C589 C590 H59B 109.5 . . ?
H59A C590 H59B 109.5 . . ?
C589 C590 H59C 109.5 . . ?
H59A C590 H59C 109.5 . . ?
H59B C590 H59C 109.5 . . ?
O259 C591 O260 132.7(4) . . ?
O259 C591 C592 112.5(4) . . ?
O260 C591 C592 114.8(4) . . ?
C591 C592 H59D 109.5 . . ?
C591 C592 H59E 109.5 . . ?
H59D C592 H59E 109.5 . . ?
C591 C592 H59F 109.5 . . ?
H59D C592 H59F 109.5 . . ?
H59E C592 H59F 109.5 . . ?
O262 C593 O261 119.0(4) . . ?
O262 C593 C594 116.4(4) . . ?
O261 C593 C594 124.5(4) . . ?
C593 C594 H59G 109.5 . . ?
C593 C594 H59H 109.5 . . ?
H59G C594 H59H 109.5 . . ?
C593 C594 H59I 109.5 . . ?
H59G C594 H59I 109.5 . . ?
H59H C594 H59I 109.5 . . ?
O264 C595 O263 123.8(3) . . ?
O264 C595 C596 123.0(4) . . ?
O263 C595 C596 113.3(4) . . ?
C595 C596 H59J 109.5 . . ?
C595 C596 H59K 109.5 . . ?
H59J C596 H59K 109.5 . . ?
C595 C596 H59L 109.5 . . ?
H59J C596 H59L 109.5 . . ?
H59K C596 H59L 109.5 . . ?
O265 C597 O266 124.8(4) . . ?
O265 C597 C598 120.0(4) . . ?
O266 C597 C598 115.1(4) . . ?
C597 C598 H59M 109.5 . . ?
C597 C598 H59N 109.5 . . ?
H59M C598 H59N 109.5 . . ?
C597 C598 H59O 109.5 . . ?
H59M C598 H59O 109.5 . . ?
H59N C598 H59O 109.5 . . ?
O1 Dy1 O66 76.64(11) . . ?
O1 Dy1 O2 138.40(11) . . ?
O66 Dy1 O2 83.66(10) . . ?
O1 Dy1 O61 75.20(11) . . ?
O66 Dy1 O61 100.69(10) . . ?
O2 Dy1 O61 145.21(10) . . ?
O1 Dy1 O7 134.22(11) . . ?
O66 Dy1 O7 142.22(10) . . ?
O2 Dy1 O7 81.43(10) . . ?
O61 Dy1 O7 74.18(10) . . ?
O1 Dy1 O133 138.25(10) . . ?
O66 Dy1 O133 75.50(10) . . ?
O2 Dy1 O133 67.46(9) . . ?
O61 Dy1 O133 80.14(10) . . ?
O7 Dy1 O133 66.73(9) . . ?
O1 Dy1 N1 76.41(9) . . ?
O66 Dy1 N1 78.76(8) . . ?
O2 Dy1 N1 63.89(8) . . ?
O61 Dy1 N1 150.90(9) . . ?
O7 Dy1 N1 123.65(8) . . ?
O133 Dy1 N1 126.68(8) . . ?
O1 Dy1 N9 93.05(8) . . ?
O66 Dy1 N9 150.08(8) . . ?
O2 Dy1 N9 86.11(8) . . ?
O61 Dy1 N9 103.69(8) . . ?
O7 Dy1 N9 62.72(8) . . ?
O133 Dy1 N9 125.57(8) . . ?
N1 Dy1 N9 71.49(11) . . ?
O1 Dy1 Dy3 145.75(8) . . ?
O66 Dy1 Dy3 69.52(8) . . ?
O2 Dy1 Dy3 33.65(6) . . ?
O61 Dy1 Dy3 115.65(7) . . ?
O7 Dy1 Dy3 79.06(7) . . ?
O133 Dy1 Dy3 35.52(7) . . ?
N1 Dy1 Dy3 91.67(8) . . ?
N9 Dy1 Dy3 113.72(8) . . ?
O1 Dy1 Dy2 141.25(8) . . ?
O66 Dy1 Dy2 109.75(7) . . ?
O2 Dy1 Dy2 79.91(7) . . ?
O61 Dy1 Dy2 66.05(8) . . ?
O7 Dy1 Dy2 33.34(6) . . ?
O133 Dy1 Dy2 35.27(7) . . ?
N1 Dy1 Dy2 141.97(9) . . ?
N9 Dy1 Dy2 95.94(8) . . ?
Dy3 Dy1 Dy2 59.912(8) . . ?
O6 Dy2 O62 79.68(11) . . ?
O6 Dy2 O7 135.70(10) . . ?
O62 Dy2 O7 83.10(10) . . ?
O6 Dy2 O63 78.34(11) . . ?
O62 Dy2 O63 95.99(10) . . ?
O7 Dy2 O63 144.26(10) . . ?
O6 Dy2 O12 130.52(11) . . ?
O62 Dy2 O12 144.81(10) . . ?
O7 Dy2 O12 83.55(9) . . ?
O63 Dy2 O12 76.84(10) . . ?
O6 Dy2 O133 143.31(10) . . ?
O62 Dy2 O133 76.06(10) . . ?
O7 Dy2 O133 67.76(9) . . ?
O63 Dy2 O133 77.30(10) . . ?
O12 Dy2 O133 68.75(10) . . ?
O6 Dy2 N7 71.68(8) . . ?
O62 Dy2 N7 76.24(8) . . ?
O7 Dy2 N7 64.66(8) . . ?
O63 Dy2 N7 149.89(8) . . ?
O12 Dy2 N7 125.65(8) . . ?
O133 Dy2 N7 126.92(8) . . ?
O6 Dy2 N15 87.84(8) . . ?
O62 Dy2 N15 148.47(8) . . ?
O7 Dy2 N15 86.05(7) . . ?
O63 Dy2 N15 109.78(8) . . ?
O12 Dy2 N15 62.06(8) . . ?
O133 Dy2 N15 126.23(8) . . ?
N7 Dy2 N15 72.35(11) . . ?
O6 Dy2 Dy3 144.89(8) . . ?
O62 Dy2 Dy3 110.57(8) . . ?
O7 Dy2 Dy3 79.41(7) . . ?
O63 Dy2 Dy3 67.43(8) . . ?
O12 Dy2 Dy3 34.70(7) . . ?
O133 Dy2 Dy3 35.23(7) . . ?
N7 Dy2 Dy3 142.64(8) . . ?
N15 Dy2 Dy3 96.29(8) . . ?
O6 Dy2 Dy1 147.44(8) . . ?
O62 Dy2 Dy1 68.90(8) . . ?
O7 Dy2 Dy1 34.28(7) . . ?
O63 Dy2 Dy1 112.42(8) . . ?
O12 Dy2 Dy1 81.94(7) . . ?
O133 Dy2 Dy1 35.40(6) . . ?
N7 Dy2 Dy1 92.16(8) . . ?
N15 Dy2 Dy1 114.62(7) . . ?
Dy3 Dy2 Dy1 59.624(8) . . ?
O11 Dy3 O65 77.70(11) . . ?
O11 Dy3 O2 127.76(10) . . ?
O65 Dy3 O2 78.94(10) . . ?
O11 Dy3 O64 88.13(11) . . ?
O65 Dy3 O64 95.13(11) . . ?
O2 Dy3 O64 140.09(10) . . ?
O11 Dy3 O12 134.62(11) . . ?
O65 Dy3 O12 145.95(10) . . ?
O2 Dy3 O12 84.84(10) . . ?
O64 Dy3 O12 78.50(10) . . ?
O11 Dy3 O133 147.18(10) . . ?
O65 Dy3 O133 77.40(10) . . ?
O2 Dy3 O133 66.97(9) . . ?
O64 Dy3 O133 73.20(10) . . ?
O12 Dy3 O133 68.70(10) . . ?
O11 Dy3 N13 72.69(8) . . ?
O65 Dy3 N13 149.30(8) . . ?
O2 Dy3 N13 126.30(7) . . ?
O64 Dy3 N13 76.18(8) . . ?
O12 Dy3 N13 62.05(8) . . ?
O133 Dy3 N13 125.81(8) . . ?
O11 Dy3 N3 82.92(8) . . ?
O65 Dy3 N3 111.69(8) . . ?
O2 Dy3 N3 63.79(8) . . ?
O64 Dy3 N3 148.98(8) . . ?
O12 Dy3 N3 86.84(8) . . ?
O133 Dy3 N3 126.37(8) . . ?
N13 Dy3 N3 72.80(11) . . ?
O11 Dy3 Dy1 142.51(8) . . ?
O65 Dy3 Dy1 67.76(7) . . ?
O2 Dy3 Dy1 32.72(7) . . ?
O64 Dy3 Dy1 108.49(8) . . ?
O12 Dy3 Dy1 82.46(7) . . ?
O133 Dy3 Dy1 35.95(6) . . ?
N13 Dy3 Dy1 142.94(8) . . ?
N3 Dy3 Dy1 96.31(8) . . ?
O11 Dy3 Dy2 152.45(8) . . ?
O65 Dy3 Dy2 112.53(8) . . ?
O2 Dy3 Dy2 79.79(7) . . ?
O64 Dy3 Dy2 66.04(8) . . ?
O12 Dy3 Dy2 34.38(7) . . ?
O133 Dy3 Dy2 35.51(7) . . ?
N13 Dy3 Dy2 91.08(8) . . ?
N3 Dy3 Dy2 114.02(8) . . ?
Dy1 Dy3 Dy2 60.464(7) . . ?
O16 Dy4 O17 136.88(11) . . ?
O16 Dy4 O72 80.22(11) . . ?
O17 Dy4 O72 86.20(10) . . ?
O16 Dy4 O67 74.01(11) . . ?
O17 Dy4 O67 148.19(11) . . ?
O72 Dy4 O67 94.20(10) . . ?
O16 Dy4 O134 143.88(10) . . ?
O17 Dy4 O134 68.44(10) . . ?
O72 Dy4 O134 76.28(10) . . ?
O67 Dy4 O134 80.74(10) . . ?
O16 Dy4 O22 126.48(11) . . ?
O17 Dy4 O22 84.70(10) . . ?
O72 Dy4 O22 146.67(11) . . ?
O67 Dy4 O22 77.61(10) . . ?
O134 Dy4 O22 70.55(11) . . ?
O16 Dy4 N19 73.49(8) . . ?
O17 Dy4 N19 64.22(8) . . ?
O72 Dy4 N19 82.55(8) . . ?
O67 Dy4 N19 147.42(8) . . ?
O134 Dy4 N19 128.95(8) . . ?
O22 Dy4 N19 121.23(8) . . ?
O16 Dy4 N27 85.90(8) . . ?
O17 Dy4 N27 86.53(7) . . ?
O72 Dy4 N27 150.68(7) . . ?
O67 Dy4 N27 106.67(8) . . ?
O134 Dy4 N27 126.52(7) . . ?
O22 Dy4 N27 60.35(7) . . ?
N19 Dy4 N27 68.73(11) . . ?
O16 Dy4 Dy6 150.54(8) . . ?
O17 Dy4 Dy6 35.39(7) . . ?
O72 Dy4 Dy6 71.45(7) . . ?
O67 Dy4 Dy6 115.21(8) . . ?
O134 Dy4 Dy6 34.68(7) . . ?
O22 Dy4 Dy6 82.85(7) . . ?
N19 Dy4 Dy6 94.57(8) . . ?
N27 Dy4 Dy6 115.33(7) . . ?
O16 Dy4 Dy5 140.81(8) . . ?
O17 Dy4 Dy5 82.19(7) . . ?
O72 Dy4 Dy5 111.29(8) . . ?
O67 Dy4 Dy5 68.01(8) . . ?
O134 Dy4 Dy5 36.75(7) . . ?
O22 Dy4 Dy5 35.64(7) . . ?
N19 Dy4 Dy5 143.12(8) . . ?
N27 Dy4 Dy5 95.77(7) . . ?
Dy6 Dy4 Dy5 61.000(7) . . ?
O21 Dy5 O68 85.45(11) . . ?
O21 Dy5 O69 79.38(11) . . ?
O68 Dy5 O69 94.05(11) . . ?
O21 Dy5 O22 136.82(11) . . ?
O68 Dy5 O22 84.06(10) . . ?
O69 Dy5 O22 143.06(10) . . ?
O21 Dy5 O27 127.08(10) . . ?
O68 Dy5 O27 143.62(10) . . ?
O69 Dy5 O27 78.93(10) . . ?
O22 Dy5 O27 81.09(9) . . ?
O21 Dy5 O134 149.07(10) . . ?
O68 Dy5 O134 77.97(10) . . ?
O69 Dy5 O134 76.00(10) . . ?
O22 Dy5 O134 67.50(10) . . ?
O27 Dy5 O134 65.68(9) . . ?
O21 Dy5 N25 73.27(9) . . ?
O68 Dy5 N25 77.43(8) . . ?
O69 Dy5 N25 151.83(9) . . ?
O22 Dy5 N25 63.58(9) . . ?
O27 Dy5 N25 123.38(8) . . ?
O134 Dy5 N25 126.77(9) . . ?
O21 Dy5 N33 81.91(8) . . ?
O68 Dy5 N33 147.45(8) . . ?
O69 Dy5 N33 112.75(8) . . ?
O22 Dy5 N33 84.92(8) . . ?
O27 Dy5 N33 63.56(7) . . ?
O134 Dy5 N33 124.96(7) . . ?
N25 Dy5 N33 70.23(10) . . ?
O21 Dy5 Dy4 155.06(7) . . ?
O68 Dy5 Dy4 70.96(8) . . ?
O69 Dy5 Dy4 109.52(8) . . ?
O22 Dy5 Dy4 35.31(7) . . ?
O27 Dy5 Dy4 77.86(6) . . ?
O134 Dy5 Dy4 33.92(7) . . ?
N25 Dy5 Dy4 93.20(9) . . ?
N33 Dy5 Dy4 113.73(8) . . ?
O21 Dy5 Dy6 141.48(8) . . ?
O68 Dy5 Dy6 111.13(7) . . ?
O69 Dy5 Dy6 65.41(7) . . ?
O22 Dy5 Dy6 80.85(7) . . ?
O27 Dy5 Dy6 33.68(7) . . ?
O134 Dy5 Dy6 34.47(7) . . ?
N25 Dy5 Dy6 142.73(8) . . ?
N33 Dy5 Dy6 97.15(7) . . ?
Dy4 Dy5 Dy6 58.954(7) . . ?
O26 Dy6 O70 85.85(10) . . ?
O26 Dy6 O27 135.93(10) . . ?
O70 Dy6 O27 86.60(10) . . ?
O26 Dy6 O71 79.88(10) . . ?
O70 Dy6 O71 92.80(10) . . ?
O27 Dy6 O71 143.86(10) . . ?
O26 Dy6 O134 149.07(10) . . ?
O70 Dy6 O134 76.81(10) . . ?
O27 Dy6 O134 69.02(10) . . ?
O71 Dy6 O134 75.66(10) . . ?
O26 Dy6 O17 126.70(10) . . ?
O70 Dy6 O17 142.43(9) . . ?
O27 Dy6 O17 81.17(10) . . ?
O71 Dy6 O17 77.52(10) . . ?
O134 Dy6 O17 65.64(9) . . ?
O26 Dy6 N31 72.49(9) . . ?
O70 Dy6 N31 79.99(8) . . ?
O27 Dy6 N31 63.45(9) . . ?
O71 Dy6 N31 151.82(9) . . ?
O134 Dy6 N31 127.78(8) . . ?
O17 Dy6 N31 123.90(9) . . ?
O26 Dy6 N21 83.16(7) . . ?
O70 Dy6 N21 150.12(8) . . ?
O27 Dy6 N21 82.27(7) . . ?
O71 Dy6 N21 112.35(8) . . ?
O134 Dy6 N21 123.65(7) . . ?
O17 Dy6 N21 62.69(7) . . ?
N31 Dy6 N21 70.22(11) . . ?
O26 Dy6 Dy4 143.06(7) . . ?
O70 Dy6 Dy4 109.52(7) . . ?
O27 Dy6 Dy4 79.79(7) . . ?
O71 Dy6 Dy4 66.39(7) . . ?
O134 Dy6 Dy4 33.81(7) . . ?
O17 Dy6 Dy4 33.38(6) . . ?
N31 Dy6 Dy4 141.70(9) . . ?
N21 Dy6 Dy4 95.69(7) . . ?
O26 Dy6 Dy5 153.20(7) . . ?
O70 Dy6 Dy5 69.88(7) . . ?
O27 Dy6 Dy5 35.26(7) . . ?
O71 Dy6 Dy5 111.56(7) . . ?
O134 Dy6 Dy5 36.40(7) . . ?
O17 Dy6 Dy5 80.05(6) . . ?
N31 Dy6 Dy5 91.64(8) . . ?
N21 Dy6 Dy5 112.25(7) . . ?
Dy4 Dy6 Dy5 60.045(7) . . ?
O31 Dy7 O76 84.61(11) . . ?
O31 Dy7 O32 137.02(11) . . ?
O76 Dy7 O32 83.89(11) . . ?
O31 Dy7 O77 78.62(11) . . ?
O76 Dy7 O77 92.50(11) . . ?
O32 Dy7 O77 143.11(10) . . ?
O31 Dy7 O37 126.93(10) . . ?
O76 Dy7 O37 143.53(10) . . ?
O32 Dy7 O37 82.70(10) . . ?
O77 Dy7 O37 78.68(10) . . ?
O31 Dy7 O135 146.86(10) . . ?
O76 Dy7 O135 75.33(10) . . ?
O32 Dy7 O135 67.31(9) . . ?
O77 Dy7 O135 76.24(9) . . ?
O37 Dy7 O135 68.20(10) . . ?
O31 Dy7 N37 74.36(8) . . ?
O76 Dy7 N37 77.66(8) . . ?
O32 Dy7 N37 62.74(8) . . ?
O77 Dy7 N37 151.94(8) . . ?
O37 Dy7 N37 124.23(8) . . ?
O135 Dy7 N37 124.87(8) . . ?
O31 Dy7 N45 83.99(8) . . ?
O76 Dy7 N45 148.20(7) . . ?
O32 Dy7 N45 84.47(8) . . ?
O77 Dy7 N45 114.08(8) . . ?
O37 Dy7 N45 63.22(7) . . ?
O135 Dy7 N45 126.11(7) . . ?
N37 Dy7 N45 70.69(11) . . ?
O31 Dy7 Dy8 142.56(8) . . ?
O76 Dy7 Dy8 110.17(7) . . ?
O32 Dy7 Dy8 79.93(7) . . ?
O77 Dy7 Dy8 66.89(7) . . ?
O37 Dy7 Dy8 33.91(6) . . ?
O135 Dy7 Dy8 35.91(7) . . ?
N37 Dy7 Dy8 141.17(8) . . ?
N45 Dy7 Dy8 96.72(7) . . ?
O31 Dy7 Dy9 152.96(8) . . ?
O76 Dy7 Dy9 69.69(8) . . ?
O32 Dy7 Dy9 34.96(7) . . ?
O77 Dy7 Dy9 109.83(7) . . ?
O37 Dy7 Dy9 80.09(7) . . ?
O135 Dy7 Dy9 33.94(6) . . ?
N37 Dy7 Dy9 91.52(8) . . ?
N45 Dy7 Dy9 113.46(7) . . ?
Dy8 Dy7 Dy9 59.077(7) . . ?
O78 Dy8 O36 85.91(11) . . ?
O78 Dy8 O37 85.65(10) . . ?
O36 Dy8 O37 133.74(11) . . ?
O78 Dy8 O135 80.48(10) . . ?
O36 Dy8 O135 151.47(10) . . ?
O37 Dy8 O135 70.26(10) . . ?
O78 Dy8 O73 110.00(13) . . ?
O36 Dy8 O73 79.79(11) . . ?
O37 Dy8 O73 145.10(11) . . ?
O135 Dy8 O73 81.51(10) . . ?
O78 Dy8 O42 147.57(10) . . ?
O36 Dy8 O42 121.82(10) . . ?
O37 Dy8 O42 85.58(10) . . ?
O135 Dy8 O42 67.18(10) . . ?
O73 Dy8 O42 64.29(12) . . ?
O78 Dy8 N43 79.21(8) . . ?
O36 Dy8 N43 69.59(8) . . ?
O37 Dy8 N43 64.14(7) . . ?
O135 Dy8 N43 131.00(8) . . ?
O73 Dy8 N43 147.46(8) . . ?
O42 Dy8 N43 123.82(8) . . ?
O78 Dy8 N51 147.51(8) . . ?
O36 Dy8 N51 77.89(8) . . ?
O37 Dy8 N51 85.59(7) . . ?
O135 Dy8 N51 125.15(7) . . ?
O73 Dy8 N51 94.73(10) . . ?
O42 Dy8 N51 62.36(8) . . ?
N43 Dy8 N51 68.82(11) . . ?
O78 Dy8 Dy9 114.27(7) . . ?
O36 Dy8 Dy9 141.35(8) . . ?
O37 Dy8 Dy9 82.52(7) . . ?
O135 Dy8 Dy9 34.94(7) . . ?
O73 Dy8 Dy9 62.68(8) . . ?
O42 Dy8 Dy9 33.50(7) . . ?
N43 Dy8 Dy9 143.49(8) . . ?
N51 Dy8 Dy9 95.47(8) . . ?
O78 Dy8 Dy7 73.31(7) . . ?
O36 Dy8 Dy7 156.23(8) . . ?
O37 Dy8 Dy7 35.43(7) . . ?
O135 Dy8 Dy7 36.50(7) . . ?
O73 Dy8 Dy7 117.75(8) . . ?
O42 Dy8 Dy7 81.59(7) . . ?
N43 Dy8 Dy7 94.76(7) . . ?
N51 Dy8 Dy7 113.99(7) . . ?
Dy9 Dy8 Dy7 60.686(7) . . ?
O41 Dy9 O42 135.66(11) . . ?
O41 Dy9 O75 76.48(11) . . ?
O42 Dy9 O75 147.81(11) . . ?
O41 Dy9 O135 151.43(12) . . ?
O42 Dy9 O135 71.22(10) . . ?
O75 Dy9 O135 76.89(11) . . ?
O41 Dy9 O32 116.91(10) . . ?
O42 Dy9 O32 84.33(10) . . ?
O75 Dy9 O32 79.71(11) . . ?
O135 Dy9 O32 67.77(9) . . ?
O41 Dy9 N49 72.99(8) . . ?
O42 Dy9 N49 63.28(8) . . ?
O75 Dy9 N49 147.38(9) . . ?
O135 Dy9 N49 129.71(8) . . ?
O32 Dy9 N49 124.69(8) . . ?
O41 Dy9 O74 100.80(12) . . ?
O42 Dy9 O74 85.83(10) . . ?
O75 Dy9 O74 85.73(11) . . ?
O135 Dy9 O74 66.98(11) . . ?
O32 Dy9 O74 134.49(12) . . ?
N49 Dy9 O74 88.88(9) . . ?
O41 Dy9 N39 74.90(9) . . ?
O42 Dy9 N39 83.43(8) . . ?
O75 Dy9 N39 112.74(8) . . ?
O135 Dy9 N39 125.69(8) . . ?
O32 Dy9 N39 62.46(8) . . ?
N49 Dy9 N39 69.93(11) . . ?
O74 Dy9 N39 158.76(9) . . ?
O41 Dy9 Dy8 162.45(7) . . ?
O42 Dy9 Dy8 36.52(7) . . ?
O75 Dy9 Dy8 112.57(8) . . ?
O135 Dy9 Dy8 36.06(7) . . ?
O32 Dy9 Dy8 80.17(7) . . ?
N49 Dy9 Dy8 94.31(8) . . ?
O74 Dy9 Dy8 66.16(8) . . ?
N39 Dy9 Dy8 112.72(8) . . ?
O41 Dy9 Dy7 136.41(8) . . ?
O42 Dy9 Dy7 83.24(8) . . ?
O75 Dy9 Dy7 68.02(8) . . ?
O135 Dy9 Dy7 35.60(6) . . ?
O32 Dy9 Dy7 33.77(7) . . ?
N49 Dy9 Dy7 144.43(9) . . ?
O74 Dy9 Dy7 100.93(10) . . ?
N39 Dy9 Dy7 95.94(8) . . ?
Dy8 Dy9 Dy7 60.237(7) . . ?
O41 Dy9 H13R 134.8 . . ?
O42 Dy9 H13R 82.7 . . ?
O75 Dy9 H13R 68.0 . . ?
O135 Dy9 H13R 19.4 . . ?
O32 Dy9 H13R 83.9 . . ?
N49 Dy9 H13R 129.7 . . ?
O74 Dy9 H13R 50.8 . . ?
N39 Dy9 H13R 144.6 . . ?
Dy8 Dy9 H13R 46.2 . . ?
Dy7 Dy9 H13R 50.2 . . ?
O84 Dy10 O46 85.73(11) . . ?
O84 Dy10 O47 90.47(11) . . ?
O46 Dy10 O47 132.26(10) . . ?
O84 Dy10 O52 146.44(11) . . ?
O46 Dy10 O52 121.57(11) . . ?
O47 Dy10 O52 84.54(10) . . ?
O84 Dy10 O79 88.25(11) . . ?
O46 Dy10 O79 74.58(10) . . ?
O47 Dy10 O79 152.95(10) . . ?
O52 Dy10 O79 81.73(10) . . ?
O84 Dy10 O136 80.86(10) . . ?
O46 Dy10 O136 151.84(10) . . ?
O47 Dy10 O136 72.79(10) . . ?
O52 Dy10 O136 65.94(10) . . ?
O79 Dy10 O136 80.34(10) . . ?
O84 Dy10 N55 77.64(8) . . ?
O46 Dy10 N55 69.92(7) . . ?
O47 Dy10 N55 62.82(7) . . ?
O52 Dy10 N55 127.49(8) . . ?
O79 Dy10 N55 142.51(8) . . ?
O136 Dy10 N55 129.92(7) . . ?
O84 Dy10 N63 148.60(8) . . ?
O46 Dy10 N63 76.94(8) . . ?
O47 Dy10 N63 82.47(8) . . ?
O52 Dy10 N63 63.51(8) . . ?
O79 Dy10 N63 111.50(7) . . ?
O136 Dy10 N63 125.11(8) . . ?
N55 Dy10 N63 71.90(11) . . ?
O84 Dy10 Dy12 75.21(7) . . ?
O46 Dy10 Dy12 156.93(8) . . ?
O47 Dy10 Dy12 37.38(7) . . ?
O52 Dy10 Dy12 80.99(7) . . ?
O79 Dy10 Dy12 116.92(7) . . ?
O136 Dy10 Dy12 37.52(7) . . ?
N55 Dy10 Dy12 93.01(7) . . ?
N63 Dy10 Dy12 113.34(8) . . ?
O84 Dy10 Dy11 114.04(8) . . ?
O46 Dy10 Dy11 141.45(8) . . ?
O47 Dy10 Dy11 82.51(7) . . ?
O52 Dy10 Dy11 32.41(7) . . ?
O79 Dy10 Dy11 73.43(7) . . ?
O136 Dy10 Dy11 34.46(7) . . ?
N55 Dy10 Dy11 144.00(8) . . ?
N63 Dy10 Dy11 95.41(8) . . ?
Dy12 Dy10 Dy11 60.485(7) . . ?
O51 Dy11 O13W 78.26(11) . . ?
O51 Dy11 O52 135.09(11) . . ?
O13W Dy11 O52 90.96(11) . . ?
O51 Dy11 O136 148.40(11) . . ?
O13W Dy11 O136 78.98(11) . . ?
O52 Dy11 O136 66.69(10) . . ?
O51 Dy11 O57 127.87(10) . . ?
O13W Dy11 O57 144.52(11) . . ?
O52 Dy11 O57 84.51(10) . . ?
O136 Dy11 O57 66.90(9) . . ?
O51 Dy11 N61 70.68(9) . . ?
O13W Dy11 N61 79.04(8) . . ?
O52 Dy11 N61 64.47(9) . . ?
O136 Dy11 N61 125.45(9) . . ?
O57 Dy11 N61 128.69(8) . . ?
O51 Dy11 O82 91.04(12) . . ?
O13W Dy11 O82 70.74(12) . . ?
O52 Dy11 O82 126.52(12) . . ?
O136 Dy11 O82 60.72(12) . . ?
O57 Dy11 O82 83.87(10) . . ?
N61 Dy11 O82 147.41(8) . . ?
O51 Dy11 N69 83.84(8) . . ?
O13W Dy11 N69 150.35(8) . . ?
O52 Dy11 N69 85.20(8) . . ?
O136 Dy11 N69 125.30(8) . . ?
O57 Dy11 N69 64.41(7) . . ?
N61 Dy11 N69 72.78(11) . . ?
O82 Dy11 N69 133.51(9) . . ?
O51 Dy11 Dy10 153.02(7) . . ?
O13W Dy11 Dy10 78.35(9) . . ?
O52 Dy11 Dy10 32.74(7) . . ?
O136 Dy11 Dy10 34.90(7) . . ?
O57 Dy11 Dy10 79.07(7) . . ?
N61 Dy11 Dy10 91.79(9) . . ?
O82 Dy11 Dy10 93.78(10) . . ?
N69 Dy11 Dy10 111.10(8) . . ?
O51 Dy11 Dy12 144.45(8) . . ?
O13W Dy11 Dy12 112.65(8) . . ?
O52 Dy11 Dy12 79.94(7) . . ?
O136 Dy11 Dy12 36.17(7) . . ?
O57 Dy11 Dy12 31.93(7) . . ?
N61 Dy11 Dy12 143.04(9) . . ?
O82 Dy11 Dy12 63.72(8) . . ?
N69 Dy11 Dy12 95.64(7) . . ?
Dy10 Dy11 Dy12 59.055(7) . . ?
O56 Dy12 O57 137.64(10) . . ?
O56 Dy12 O81 80.90(12) . . ?
O57 Dy12 O81 95.52(11) . . ?
O56 Dy12 O83 79.56(10) . . ?
O57 Dy12 O83 141.87(10) . . ?
O81 Dy12 O83 80.43(12) . . ?
O56 Dy12 O136 146.17(10) . . ?
O57 Dy12 O136 67.46(9) . . ?
O81 Dy12 O136 73.04(10) . . ?
O83 Dy12 O136 75.21(10) . . ?
O56 Dy12 O47 125.78(11) . . ?
O57 Dy12 O47 83.85(10) . . ?
O81 Dy12 O47 138.68(10) . . ?
O83 Dy12 O47 75.49(10) . . ?
O136 Dy12 O47 68.65(9) . . ?
O56 Dy12 N67 74.19(9) . . ?
O57 Dy12 N67 63.64(9) . . ?
O81 Dy12 N67 91.10(9) . . ?
O83 Dy12 N67 153.39(9) . . ?
O136 Dy12 N67 126.49(9) . . ?
O47 Dy12 N67 124.09(9) . . ?
O56 Dy12 N57 84.16(9) . . ?
O57 Dy12 N57 85.91(8) . . ?
O81 Dy12 N57 159.28(8) . . ?
O83 Dy12 N57 110.91(8) . . ?
O136 Dy12 N57 125.83(8) . . ?
O47 Dy12 N57 62.04(7) . . ?
N67 Dy12 N57 70.96(11) . . ?
O56 Dy12 Dy10 140.35(7) . . ?
O57 Dy12 Dy10 81.59(7) . . ?
O81 Dy12 Dy10 104.89(8) . . ?
O83 Dy12 Dy10 63.38(7) . . ?
O136 Dy12 Dy10 36.63(7) . . ?
O47 Dy12 Dy10 33.97(6) . . ?
N67 Dy12 Dy10 143.08(9) . . ?
N57 Dy12 Dy10 95.78(7) . . ?
O56 Dy12 Dy11 153.91(9) . . ?
O57 Dy12 Dy11 33.80(7) . . ?
O81 Dy12 Dy11 77.07(8) . . ?
O83 Dy12 Dy11 109.99(7) . . ?
O136 Dy12 Dy11 34.86(7) . . ?
O47 Dy12 Dy11 80.30(7) . . ?
N67 Dy12 Dy11 92.32(9) . . ?
N57 Dy12 Dy11 112.93(8) . . ?
Dy10 Dy12 Dy11 60.460(7) . . ?
O55 Dy13 O54 136.63(10) . . ?
O55 Dy13 O13 156.30(10) . . ?
O54 Dy13 O13 65.93(10) . . ?
O55 Dy13 O85 90.49(10) . . ?
O54 Dy13 O85 84.94(10) . . ?
O13 Dy13 O85 83.95(10) . . ?
O55 Dy13 O90 86.97(10) . . ?
O54 Dy13 O90 81.32(10) . . ?
O13 Dy13 O90 106.84(9) . . ?
O85 Dy13 O90 156.98(10) . . ?
O55 Dy13 N66 75.14(8) . . ?
O54 Dy13 N66 61.50(8) . . ?
O13 Dy13 N66 126.98(9) . . ?
O85 Dy13 N66 85.07(7) . . ?
O90 Dy13 N66 72.16(7) . . ?
O55 Dy13 O89 90.36(10) . . ?
O54 Dy13 O89 113.35(9) . . ?
O13 Dy13 O89 83.77(10) . . ?
O85 Dy13 O89 151.13(10) . . ?
O90 Dy13 O89 51.84(9) . . ?
N66 Dy13 O89 122.92(7) . . ?
O55 Dy13 N14 82.39(8) . . ?
O54 Dy13 N14 138.34(8) . . ?
O13 Dy13 N14 73.96(8) . . ?
O85 Dy13 N14 80.02(7) . . ?
O90 Dy13 N14 122.17(7) . . ?
N66 Dy13 N14 152.86(11) . . ?
O89 Dy13 N14 71.49(7) . . ?
O55 Dy13 C257 88.39(9) . . ?
O54 Dy13 C257 97.82(10) . . ?
O13 Dy13 C257 95.96(9) . . ?
O85 Dy13 C257 176.95(10) . . ?
O90 Dy13 C257 25.75(10) . . ?
N66 Dy13 C257 97.38(10) . . ?
O89 Dy13 C257 26.10(10) . . ?
N14 Dy13 C257 97.01(10) . . ?
O55 Dy13 Dy14 157.54(7) . . ?
O54 Dy13 Dy14 37.08(8) . . ?
O13 Dy13 Dy14 34.37(7) . . ?
O85 Dy13 Dy14 68.75(7) . . ?
O90 Dy13 Dy14 108.66(7) . . ?
N66 Dy13 Dy14 93.95(8) . . ?
O89 Dy13 Dy14 111.92(7) . . ?
N14 Dy13 Dy14 101.48(8) . . ?
C257 Dy13 Dy14 112.77(9) . . ?
O13 Dy14 O1W 81.14(10) . . ?
O13 Dy14 O87 150.78(10) . . ?
O1W Dy14 O87 72.32(10) . . ?
O13 Dy14 O86 80.56(10) . . ?
O1W Dy14 O86 72.45(10) . . ?
O87 Dy14 O86 102.26(10) . . ?
O13 Dy14 O53 110.93(9) . . ?
O1W Dy14 O53 134.31(10) . . ?
O87 Dy14 O53 80.81(10) . . ?
O86 Dy14 O53 150.94(10) . . ?
O13 Dy14 O54 65.39(9) . . ?
O1W Dy14 O54 143.41(10) . . ?
O87 Dy14 O54 143.23(10) . . ?
O86 Dy14 O54 87.27(10) . . ?
O53 Dy14 O54 74.71(10) . . ?
O13 Dy14 O14 75.37(10) . . ?
O1W Dy14 O14 78.11(10) . . ?
O87 Dy14 O14 87.18(10) . . ?
O86 Dy14 O14 144.34(10) . . ?
O53 Dy14 O14 64.06(9) . . ?
O54 Dy14 O14 105.64(9) . . ?
O13 Dy14 O2W 134.57(10) . . ?
O1W Dy14 O2W 125.13(10) . . ?
O87 Dy14 O2W 72.91(10) . . ?
O86 Dy14 O2W 75.13(10) . . ?
O53 Dy14 O2W 78.35(10) . . ?
O54 Dy14 O2W 75.55(10) . . ?
O14 Dy14 O2W 139.89(10) . . ?
O13 Dy14 Dy13 35.09(7) . . ?
O1W Dy14 Dy13 107.64(8) . . ?
O87 Dy14 Dy13 169.62(7) . . ?
O86 Dy14 Dy13 68.35(7) . . ?
O53 Dy14 Dy13 105.17(7) . . ?
O54 Dy14 Dy13 35.77(7) . . ?
O14 Dy14 Dy13 103.03(7) . . ?
O2W Dy14 Dy13 99.68(7) . . ?
O13 Dy14 Dy15 105.44(7) . . ?
O1W Dy14 Dy15 100.33(7) . . ?
O87 Dy14 Dy15 68.58(7) . . ?
O86 Dy14 Dy15 170.06(7) . . ?
O53 Dy14 Dy15 34.43(7) . . ?
O54 Dy14 Dy15 102.40(7) . . ?
O14 Dy14 Dy15 35.15(7) . . ?
O2W Dy14 Dy15 104.78(7) . . ?
Dy13 Dy14 Dy15 121.080(9) . . ?
O15 Dy15 O53 154.43(11) . . ?
O15 Dy15 O14 138.78(10) . . ?
O53 Dy15 O14 66.40(10) . . ?
O15 Dy15 O88 91.90(10) . . ?
O53 Dy15 O88 86.30(10) . . ?
O14 Dy15 O88 83.75(10) . . ?
O15 Dy15 O91 87.41(10) . . ?
O53 Dy15 O91 104.32(10) . . ?
O14 Dy15 O91 81.07(10) . . ?
O88 Dy15 O91 156.00(10) . . ?
O15 Dy15 O92 90.13(9) . . ?
O53 Dy15 O92 79.54(10) . . ?
O14 Dy15 O92 112.96(10) . . ?
O88 Dy15 O92 150.76(10) . . ?
O91 Dy15 O92 53.24(10) . . ?
O15 Dy15 N18 76.23(8) . . ?
O53 Dy15 N18 128.84(8) . . ?
O14 Dy15 N18 62.57(8) . . ?
O88 Dy15 N18 84.94(8) . . ?
O91 Dy15 N18 71.58(8) . . ?
O92 Dy15 N18 123.76(8) . . ?
O15 Dy15 N62 81.09(8) . . ?
O53 Dy15 N62 73.56(8) . . ?
O14 Dy15 N62 136.97(8) . . ?
O88 Dy15 N62 78.49(7) . . ?
O91 Dy15 N62 124.94(8) . . ?
O92 Dy15 N62 73.02(7) . . ?
N18 Dy15 N62 151.34(11) . . ?
O15 Dy15 C259 86.68(9) . . ?
O53 Dy15 C259 93.92(8) . . ?
O14 Dy15 C259 98.93(10) . . ?
O88 Dy15 C259 177.17(10) . . ?
O91 Dy15 C259 26.44(10) . . ?
O92 Dy15 C259 26.93(10) . . ?
N18 Dy15 C259 97.09(10) . . ?
N62 Dy15 C259 98.85(10) . . ?
O15 Dy15 Dy14 160.04(7) . . ?
O53 Dy15 Dy14 35.30(7) . . ?
O14 Dy15 Dy14 36.89(7) . . ?
O88 Dy15 Dy14 69.05(7) . . ?
O91 Dy15 Dy14 107.44(7) . . ?
O92 Dy15 Dy14 109.37(7) . . ?
N18 Dy15 Dy14 95.49(8) . . ?
N62 Dy15 Dy14 100.11(8) . . ?
C259 Dy15 Dy14 112.60(9) . . ?
O5 Dy16 O93 90.23(11) . . ?
O5 Dy16 O33 155.89(10) . . ?
O93 Dy16 O33 86.24(10) . . ?
O5 Dy16 O4 139.00(10) . . ?
O93 Dy16 O4 83.23(10) . . ?
O33 Dy16 O4 64.20(9) . . ?
O5 Dy16 O98 88.50(10) . . ?
O93 Dy16 O98 156.30(9) . . ?
O33 Dy16 O98 104.05(10) . . ?
O4 Dy16 O98 82.29(10) . . ?
O5 Dy16 O97 90.81(10) . . ?
O93 Dy16 O97 152.97(9) . . ?
O33 Dy16 O97 81.89(9) . . ?
O4 Dy16 O97 112.64(9) . . ?
O98 Dy16 O97 50.73(8) . . ?
O5 Dy16 N6 75.11(8) . . ?
O93 Dy16 N6 84.33(8) . . ?
O33 Dy16 N6 128.06(8) . . ?
O4 Dy16 N6 63.99(8) . . ?
O98 Dy16 N6 72.48(8) . . ?
O97 Dy16 N6 121.94(8) . . ?
O5 Dy16 N38 81.50(8) . . ?
O93 Dy16 N38 82.25(8) . . ?
O33 Dy16 N38 74.40(8) . . ?
O4 Dy16 N38 136.79(8) . . ?
O98 Dy16 N38 120.89(8) . . ?
O97 Dy16 N38 71.21(8) . . ?
N6 Dy16 N38 152.90(11) . . ?
O5 Dy16 C265 86.75(9) . . ?
O93 Dy16 C265 176.41(8) . . ?
O33 Dy16 C265 95.74(9) . . ?
O4 Dy16 C265 100.33(8) . . ?
O98 Dy16 C265 25.64(9) . . ?
O97 Dy16 C265 25.39(9) . . ?
N6 Dy16 C265 96.74(9) . . ?
N38 Dy16 C265 95.38(8) . . ?
O5 Dy16 Dy17 158.65(7) . . ?
O93 Dy16 Dy17 69.32(8) . . ?
O33 Dy16 Dy17 33.84(6) . . ?
O4 Dy16 Dy17 36.00(7) . . ?
O98 Dy16 Dy17 107.66(7) . . ?
O97 Dy16 Dy17 110.15(7) . . ?
N6 Dy16 Dy17 96.10(8) . . ?
N38 Dy16 Dy17 100.98(8) . . ?
C265 Dy16 Dy17 113.89(9) . . ?
O94 Dy17 O33 80.69(11) . . ?
O94 Dy17 O95 102.29(11) . . ?
O33 Dy17 O95 152.26(10) . . ?
O94 Dy17 O3 149.67(10) . . ?
O33 Dy17 O3 111.82(10) . . ?
O95 Dy17 O3 79.57(10) . . ?
O94 Dy17 O34 144.80(11) . . ?
O33 Dy17 O34 75.96(10) . . ?
O95 Dy17 O34 87.36(10) . . ?
O3 Dy17 O34 65.03(9) . . ?
O94 Dy17 O4 87.40(11) . . ?
O33 Dy17 O4 63.88(10) . . ?
O95 Dy17 O4 143.20(10) . . ?
O3 Dy17 O4 75.01(10) . . ?
O34 Dy17 O4 105.06(10) . . ?
O94 Dy17 O4W 73.77(11) . . ?
O33 Dy17 O4W 81.22(10) . . ?
O95 Dy17 O4W 73.41(10) . . ?
O3 Dy17 O4W 133.88(10) . . ?
O34 Dy17 O4W 76.90(10) . . ?
O4 Dy17 O4W 142.72(10) . . ?
O94 Dy17 O3W 71.80(10) . . ?
O33 Dy17 O3W 132.33(10) . . ?
O95 Dy17 O3W 73.25(10) . . ?
O3 Dy17 O3W 80.05(9) . . ?
O34 Dy17 O3W 142.71(10) . . ?
O4 Dy17 O3W 76.46(10) . . ?
O4W Dy17 O3W 124.64(10) . . ?
O94 Dy17 Dy18 169.68(8) . . ?
O33 Dy17 Dy18 106.02(7) . . ?
O95 Dy17 Dy18 68.08(8) . . ?
O3 Dy17 Dy18 35.21(6) . . ?
O34 Dy17 Dy18 35.19(7) . . ?
O4 Dy17 Dy18 102.54(7) . . ?
O4W Dy17 Dy18 99.20(7) . . ?
O3W Dy17 Dy18 107.55(7) . . ?
O94 Dy17 Dy16 68.55(8) . . ?
O33 Dy17 Dy16 34.15(7) . . ?
O95 Dy17 Dy16 169.61(7) . . ?
O3 Dy17 Dy16 105.73(7) . . ?
O34 Dy17 Dy16 102.96(7) . . ?
O4 Dy17 Dy16 35.34(7) . . ?
O4W Dy17 Dy16 107.42(7) . . ?
O3W Dy17 Dy16 98.58(7) . . ?
Dy18 Dy17 Dy16 121.366(10) . . ?
O35 Dy18 O96 91.36(10) . . ?
O35 Dy18 O34 137.57(10) . . ?
O96 Dy18 O34 84.76(10) . . ?
O35 Dy18 O3 155.82(10) . . ?
O96 Dy18 O3 85.58(10) . . ?
O34 Dy18 O3 66.09(10) . . ?
O35 Dy18 N42 73.20(8) . . ?
O96 Dy18 N42 85.28(8) . . ?
O34 Dy18 N42 64.38(8) . . ?
O3 Dy18 N42 130.21(8) . . ?
O35 Dy18 O99 84.89(10) . . ?
O96 Dy18 O99 155.46(10) . . ?
O34 Dy18 O99 81.84(10) . . ?
O3 Dy18 O99 107.33(10) . . ?
N42 Dy18 O99 70.41(8) . . ?
O35 Dy18 O100 89.35(10) . . ?
O96 Dy18 O100 153.37(9) . . ?
O34 Dy18 O100 112.03(10) . . ?
O3 Dy18 O100 82.99(10) . . ?
N42 Dy18 O100 120.24(8) . . ?
O99 Dy18 O100 51.03(9) . . ?
O35 Dy18 N2 80.41(8) . . ?
O96 Dy18 N2 82.02(8) . . ?
O34 Dy18 N2 140.05(8) . . ?
O3 Dy18 N2 75.40(8) . . ?
N42 Dy18 N2 150.35(11) . . ?
O99 Dy18 N2 120.97(8) . . ?
O100 Dy18 N2 71.85(8) . . ?
O35 Dy18 C267 84.63(9) . . ?
O96 Dy18 C267 175.79(9) . . ?
O34 Dy18 C267 99.07(9) . . ?
O3 Dy18 C267 97.55(9) . . ?
N42 Dy18 C267 94.76(9) . . ?
O99 Dy18 C267 25.47(9) . . ?
O100 Dy18 C267 25.74(9) . . ?
N2 Dy18 C267 96.01(9) . . ?
O35 Dy18 Dy17 159.10(7) . . ?
O96 Dy18 Dy17 69.63(7) . . ?
O34 Dy18 Dy17 35.83(7) . . ?
O3 Dy18 Dy17 35.75(7) . . ?
N42 Dy18 Dy17 95.91(8) . . ?
O99 Dy18 Dy17 108.65(7) . . ?
O100 Dy18 Dy17 111.53(7) . . ?
N2 Dy18 Dy17 104.49(8) . . ?
C267 Dy18 Dy17 114.53(9) . . ?
O25 Dy19 O43 153.98(10) . . ?
O25 Dy19 O101 89.65(10) . . ?
O43 Dy19 O101 88.93(10) . . ?
O25 Dy19 O24 139.08(10) . . ?
O43 Dy19 O24 66.65(10) . . ?
O101 Dy19 O24 85.67(10) . . ?
O25 Dy19 O106 86.03(10) . . ?
O43 Dy19 O106 104.38(9) . . ?
O101 Dy19 O106 157.60(10) . . ?
O24 Dy19 O106 83.32(9) . . ?
O25 Dy19 N30 74.40(8) . . ?
O43 Dy19 N30 131.21(8) . . ?
O101 Dy19 N30 84.05(8) . . ?
O24 Dy19 N30 64.69(8) . . ?
O106 Dy19 N30 73.61(8) . . ?
O25 Dy19 O105 87.63(10) . . ?
O43 Dy19 O105 80.52(10) . . ?
O101 Dy19 O105 149.31(10) . . ?
O24 Dy19 O105 115.51(10) . . ?
O106 Dy19 O105 52.51(10) . . ?
N30 Dy19 O105 124.30(8) . . ?
O25 Dy19 N50 80.27(8) . . ?
O43 Dy19 N50 73.91(8) . . ?
O101 Dy19 N50 79.74(7) . . ?
O24 Dy19 N50 138.05(7) . . ?
O106 Dy19 N50 120.95(7) . . ?
N30 Dy19 N50 149.89(11) . . ?
O105 Dy19 N50 69.66(7) . . ?
O25 Dy19 C273 84.67(9) . . ?
O43 Dy19 C273 94.31(9) . . ?
O101 Dy19 C273 172.91(9) . . ?
O24 Dy19 C273 101.40(9) . . ?
O106 Dy19 C273 26.19(9) . . ?
N30 Dy19 C273 98.45(9) . . ?
O105 Dy19 C273 26.44(9) . . ?
N50 Dy19 C273 95.09(9) . . ?
O25 Dy19 Dy20 160.88(7) . . ?
O43 Dy19 Dy20 36.32(7) . . ?
O101 Dy19 Dy20 72.51(7) . . ?
O24 Dy19 Dy20 35.52(7) . . ?
O106 Dy19 Dy20 107.79(7) . . ?
N30 Dy19 Dy20 96.42(8) . . ?
O105 Dy19 Dy20 111.19(7) . . ?
N50 Dy19 Dy20 102.58(7) . . ?
C273 Dy19 Dy20 113.61(9) . . ?
O102 Dy20 O23 147.86(11) . . ?
O102 Dy20 O24 84.19(10) . . ?
O23 Dy20 O24 75.54(10) . . ?
O102 Dy20 O44 144.51(11) . . ?
O23 Dy20 O44 66.49(10) . . ?
O24 Dy20 O44 105.96(10) . . ?
O102 Dy20 O103 104.11(10) . . ?
O23 Dy20 O103 82.17(10) . . ?
O24 Dy20 O103 147.91(11) . . ?
O44 Dy20 O103 85.35(11) . . ?
O102 Dy20 O43 80.01(10) . . ?
O23 Dy20 O43 111.90(9) . . ?
O24 Dy20 O43 64.32(9) . . ?
O44 Dy20 O43 74.57(10) . . ?
O103 Dy20 O43 147.12(10) . . ?
O102 Dy20 O6W 72.70(11) . . ?
O23 Dy20 O6W 79.28(10) . . ?
O24 Dy20 O6W 79.83(10) . . ?
O44 Dy20 O6W 141.90(10) . . ?
O103 Dy20 O6W 73.51(11) . . ?
O43 Dy20 O6W 136.73(10) . . ?
O102 Dy20 O5W 74.29(11) . . ?
O23 Dy20 O5W 136.06(11) . . ?
O24 Dy20 O5W 139.97(10) . . ?
O44 Dy20 O5W 76.75(10) . . ?
O103 Dy20 O5W 71.36(10) . . ?
O43 Dy20 O5W 78.75(9) . . ?
O6W Dy20 O5W 123.09(10) . . ?
O102 Dy20 Dy21 172.99(7) . . ?
O23 Dy20 Dy21 34.44(7) . . ?
O24 Dy20 Dy21 102.14(7) . . ?
O44 Dy20 Dy21 36.79(7) . . ?
O103 Dy20 Dy21 68.91(8) . . ?
O43 Dy20 Dy21 105.37(7) . . ?
O6W Dy20 Dy21 105.19(8) . . ?
O5W Dy20 Dy21 102.06(8) . . ?
O102 Dy20 Dy19 67.03(7) . . ?
O23 Dy20 Dy19 105.49(7) . . ?
O24 Dy20 Dy19 35.20(7) . . ?
O44 Dy20 Dy19 101.69(7) . . ?
O103 Dy20 Dy19 171.14(8) . . ?
O43 Dy20 Dy19 34.08(7) . . ?
O6W Dy20 Dy19 103.17(7) . . ?
O5W Dy20 Dy19 104.77(7) . . ?
Dy21 Dy20 Dy19 119.934(9) . . ?
O45 Dy21 O23 155.73(10) . . ?
O45 Dy21 O104 87.91(10) . . ?
O23 Dy21 O104 88.38(10) . . ?
O45 Dy21 O44 136.66(10) . . ?
O23 Dy21 O44 66.71(10) . . ?
O104 Dy21 O44 84.77(10) . . ?
O45 Dy21 O107 84.82(10) . . ?
O23 Dy21 O107 108.59(10) . . ?
O104 Dy21 O107 152.40(10) . . ?
O44 Dy21 O107 82.44(10) . . ?
O45 Dy21 O108 89.74(9) . . ?
O23 Dy21 O108 82.98(10) . . ?
O104 Dy21 O108 153.36(10) . . ?
O44 Dy21 O108 114.25(9) . . ?
O107 Dy21 O108 53.34(9) . . ?
O45 Dy21 N54 74.58(9) . . ?
O23 Dy21 N54 128.20(9) . . ?
O104 Dy21 N54 80.05(8) . . ?
O44 Dy21 N54 62.08(9) . . ?
O107 Dy21 N54 72.34(7) . . ?
O108 Dy21 N54 124.70(8) . . ?
O45 Dy21 N26 81.84(9) . . ?
O23 Dy21 N26 73.88(9) . . ?
O104 Dy21 N26 81.25(8) . . ?
O44 Dy21 N26 138.40(9) . . ?
O107 Dy21 N26 123.74(7) . . ?
O108 Dy21 N26 72.16(7) . . ?
N54 Dy21 N26 150.26(11) . . ?
O45 Dy21 C275 86.34(10) . . ?
O23 Dy21 C275 96.89(10) . . ?
O104 Dy21 C275 174.24(10) . . ?
O44 Dy21 C275 99.41(9) . . ?
O107 Dy21 C275 26.58(9) . . ?
O108 Dy21 C275 26.77(10) . . ?
N54 Dy21 C275 98.35(10) . . ?
N26 Dy21 C275 97.95(9) . . ?
O45 Dy21 Dy20 158.76(6) . . ?
O23 Dy21 Dy20 35.16(7) . . ?
O104 Dy21 Dy20 72.31(7) . . ?
O44 Dy21 Dy20 36.32(7) . . ?
O107 Dy21 Dy20 109.08(7) . . ?
O108 Dy21 Dy20 111.40(7) . . ?
N54 Dy21 Dy20 93.95(9) . . ?
N26 Dy21 Dy20 102.12(8) . . ?
C275 Dy21 Dy20 113.38(10) . . ?
O30 Dy22 O112 91.76(10) . . ?
O30 Dy22 O58 154.83(10) . . ?
O112 Dy22 O58 83.36(10) . . ?
O30 Dy22 O29 138.23(10) . . ?
O112 Dy22 O29 82.62(10) . . ?
O58 Dy22 O29 65.76(9) . . ?
O30 Dy22 O115 87.38(10) . . ?
O112 Dy22 O115 158.53(9) . . ?
O58 Dy22 O115 105.98(10) . . ?
O29 Dy22 O115 83.79(10) . . ?
O30 Dy22 O116 90.98(10) . . ?
O112 Dy22 O116 148.45(9) . . ?
O58 Dy22 O116 80.94(9) . . ?
O29 Dy22 O116 114.85(9) . . ?
O115 Dy22 O116 53.01(9) . . ?
O30 Dy22 N36 74.51(8) . . ?
O112 Dy22 N36 86.54(8) . . ?
O58 Dy22 N36 129.47(8) . . ?
O29 Dy22 N36 63.87(8) . . ?
O115 Dy22 N36 72.55(8) . . ?
O116 Dy22 N36 124.35(9) . . ?
O30 Dy22 N68 80.34(8) . . ?
O112 Dy22 N68 78.60(7) . . ?
O58 Dy22 N68 74.49(8) . . ?
O29 Dy22 N68 137.59(8) . . ?
O115 Dy22 N68 122.25(8) . . ?
O116 Dy22 N68 70.91(7) . . ?
N36 Dy22 N68 150.30(11) . . ?
O30 Dy22 C283 87.15(9) . . ?
O112 Dy22 C283 175.06(9) . . ?
O58 Dy22 C283 95.59(9) . . ?
O29 Dy22 C283 101.38(9) . . ?
O115 Dy22 C283 26.27(9) . . ?
O116 Dy22 C283 26.87(9) . . ?
N36 Dy22 C283 97.81(9) . . ?
N68 Dy22 C283 96.46(9) . . ?
O30 Dy22 Dy23 158.48(7) . . ?
O112 Dy22 Dy23 68.35(7) . . ?
O58 Dy22 Dy23 35.41(6) . . ?
O29 Dy22 Dy23 34.96(7) . . ?
O115 Dy22 Dy23 108.01(7) . . ?
O116 Dy22 Dy23 110.23(7) . . ?
N36 Dy22 Dy23 95.38(8) . . ?
N68 Dy22 Dy23 102.64(8) . . ?
C283 Dy22 Dy23 113.36(9) . . ?
O28 Dy23 O110 82.56(10) . . ?
O28 Dy23 O29 76.32(10) . . ?
O110 Dy23 O29 146.89(10) . . ?
O28 Dy23 O58 111.78(10) . . ?
O110 Dy23 O58 146.63(10) . . ?
O29 Dy23 O58 66.15(10) . . ?
O28 Dy23 O111 149.37(9) . . ?
O110 Dy23 O111 99.48(11) . . ?
O29 Dy23 O111 86.73(10) . . ?
O58 Dy23 O111 83.24(10) . . ?
O28 Dy23 O59 65.36(9) . . ?
O110 Dy23 O59 84.70(10) . . ?
O29 Dy23 O59 108.53(10) . . ?
O58 Dy23 O59 75.39(10) . . ?
O111 Dy23 O59 145.18(9) . . ?
O28 Dy23 O7W 78.50(9) . . ?
O110 Dy23 O7W 72.64(10) . . ?
O29 Dy23 O7W 78.31(10) . . ?
O58 Dy23 O7W 138.20(10) . . ?
O111 Dy23 O7W 73.13(9) . . ?
O59 Dy23 O7W 139.50(10) . . ?
O28 Dy23 O8W 136.50(10) . . ?
O110 Dy23 O8W 71.83(10) . . ?
O29 Dy23 O8W 139.73(10) . . ?
O58 Dy23 O8W 77.82(10) . . ?
O111 Dy23 O8W 71.24(10) . . ?
O59 Dy23 O8W 77.52(10) . . ?
O7W Dy23 O8W 123.56(10) . . ?
O28 Dy23 Dy24 34.35(7) . . ?
O110 Dy23 Dy24 68.28(7) . . ?
O29 Dy23 Dy24 104.29(7) . . ?
O58 Dy23 Dy24 106.09(7) . . ?
O111 Dy23 Dy24 167.68(8) . . ?
O59 Dy23 Dy24 36.23(7) . . ?
O7W Dy23 Dy24 103.34(7) . . ?
O8W Dy23 Dy24 102.39(7) . . ?
O28 Dy23 Dy22 105.76(7) . . ?
O110 Dy23 Dy22 170.11(7) . . ?
O29 Dy23 Dy22 35.59(7) . . ?
O58 Dy23 Dy22 35.20(7) . . ?
O111 Dy23 Dy22 70.63(8) . . ?
O59 Dy23 Dy22 103.50(7) . . ?
O7W Dy23 Dy22 103.38(8) . . ?
O8W Dy23 Dy22 104.22(7) . . ?
Dy24 Dy23 Dy22 121.609(10) . . ?
O60 Dy24 O28 156.54(10) . . ?
O60 Dy24 O109 88.93(11) . . ?
O28 Dy24 O109 87.84(10) . . ?
O60 Dy24 O59 136.98(9) . . ?
O28 Dy24 O59 65.28(9) . . ?
O109 Dy24 O59 81.49(10) . . ?
O60 Dy24 O114 87.49(10) . . ?
O28 Dy24 O114 105.82(10) . . ?
O109 Dy24 O114 151.92(9) . . ?
O59 Dy24 O114 82.27(10) . . ?
O60 Dy24 O113 89.66(10) . . ?
O28 Dy24 O113 83.87(10) . . ?
O109 Dy24 O113 155.70(9) . . ?
O59 Dy24 O113 115.08(10) . . ?
O114 Dy24 O113 52.14(9) . . ?
O60 Dy24 N72 74.06(8) . . ?
O28 Dy24 N72 128.15(8) . . ?
O109 Dy24 N72 80.82(8) . . ?
O59 Dy24 N72 63.05(8) . . ?
O114 Dy24 N72 71.41(8) . . ?
O113 Dy24 N72 121.94(8) . . ?
O60 Dy24 N32 82.53(8) . . ?
O28 Dy24 N32 74.01(8) . . ?
O109 Dy24 N32 82.35(8) . . ?
O59 Dy24 N32 136.49(8) . . ?
O114 Dy24 N32 124.65(8) . . ?
O113 Dy24 N32 73.42(8) . . ?
N72 Dy24 N32 151.27(12) . . ?
O60 Dy24 C281 86.42(8) . . ?
O28 Dy24 C281 97.13(8) . . ?
O109 Dy24 C281 175.02(8) . . ?
O59 Dy24 C281 100.73(9) . . ?
O114 Dy24 C281 26.05(9) . . ?
O113 Dy24 C281 26.23(9) . . ?
N72 Dy24 C281 96.16(9) . . ?
N32 Dy24 C281 98.80(9) . . ?
O60 Dy24 Dy23 157.83(8) . . ?
O28 Dy24 Dy23 34.08(7) . . ?
O109 Dy24 Dy23 69.80(7) . . ?
O59 Dy24 Dy23 36.41(6) . . ?
O114 Dy24 Dy23 108.20(7) . . ?
O113 Dy24 Dy23 112.27(7) . . ?
N72 Dy24 Dy23 95.71(8) . . ?
N32 Dy24 Dy23 100.10(8) . . ?
C281 Dy24 Dy23 114.60(8) . . ?
O50 Dy25 O117 88.80(11) . . ?
O50 Dy25 O49 138.28(10) . . ?
O117 Dy25 O49 84.65(10) . . ?
O50 Dy25 O38 154.33(10) . . ?
O117 Dy25 O38 87.41(10) . . ?
O49 Dy25 O38 66.52(10) . . ?
O50 Dy25 O122 88.61(10) . . ?
O117 Dy25 O122 156.60(10) . . ?
O49 Dy25 O122 81.90(10) . . ?
O38 Dy25 O122 104.47(9) . . ?
O50 Dy25 O121 90.68(10) . . ?
O117 Dy25 O121 150.05(10) . . ?
O49 Dy25 O121 114.40(9) . . ?
O38 Dy25 O121 80.26(10) . . ?
O122 Dy25 O121 53.24(10) . . ?
O50 Dy25 N60 74.01(8) . . ?
O117 Dy25 N60 84.25(9) . . ?
O49 Dy25 N60 64.36(8) . . ?
O38 Dy25 N60 130.70(8) . . ?
O122 Dy25 N60 72.69(9) . . ?
O121 Dy25 N60 124.24(9) . . ?
O50 Dy25 N44 80.85(8) . . ?
O117 Dy25 N44 79.56(8) . . ?
O49 Dy25 N44 137.47(7) . . ?
O38 Dy25 N44 73.50(7) . . ?
O122 Dy25 N44 122.88(8) . . ?
O121 Dy25 N44 70.81(8) . . ?
N60 Dy25 N44 150.27(11) . . ?
O50 Dy25 C289 88.24(8) . . ?
O117 Dy25 C289 175.50(9) . . ?
O49 Dy25 C289 99.81(9) . . ?
O38 Dy25 C289 93.80(8) . . ?
O122 Dy25 C289 26.64(10) . . ?
O121 Dy25 C289 26.66(10) . . ?
N60 Dy25 C289 98.19(10) . . ?
N44 Dy25 C289 96.61(10) . . ?
O50 Dy25 Dy26 158.26(8) . . ?
O117 Dy25 Dy26 70.50(7) . . ?
O49 Dy25 Dy26 36.41(7) . . ?
O38 Dy25 Dy26 35.69(7) . . ?
O122 Dy25 Dy26 107.65(6) . . ?
O121 Dy25 Dy26 110.52(6) . . ?
N60 Dy25 Dy26 96.66(8) . . ?
N44 Dy25 Dy26 101.12(7) . . ?
C289 Dy25 Dy26 112.81(8) . . ?
O48 Dy26 O39 67.34(10) . . ?
O48 Dy26 O38 113.08(10) . . ?
O39 Dy26 O38 75.64(10) . . ?
O48 Dy26 O49 74.78(10) . . ?
O39 Dy26 O49 107.02(10) . . ?
O38 Dy26 O49 65.46(10) . . ?
O48 Dy26 O119 81.64(10) . . ?
O39 Dy26 O119 89.00(10) . . ?
O38 Dy26 O119 151.37(10) . . ?
O49 Dy26 O119 143.09(10) . . ?
O48 Dy26 O118 145.24(10) . . ?
O39 Dy26 O118 146.99(10) . . ?
O38 Dy26 O118 82.25(10) . . ?
O49 Dy26 O118 85.00(10) . . ?
O119 Dy26 O118 99.54(10) . . ?
O48 Dy26 O10W 137.04(10) . . ?
O39 Dy26 O10W 76.68(10) . . ?
O38 Dy26 O10W 78.11(10) . . ?
O49 Dy26 O10W 140.45(10) . . ?
O119 Dy26 O10W 74.86(9) . . ?
O118 Dy26 O10W 74.98(10) . . ?
O48 Dy26 O9W 78.60(10) . . ?
O39 Dy26 O9W 143.39(10) . . ?
O38 Dy26 O9W 132.67(9) . . ?
O49 Dy26 O9W 75.08(10) . . ?
O119 Dy26 O9W 72.67(10) . . ?
O118 Dy26 O9W 68.90(10) . . ?
O10W Dy26 O9W 125.57(10) . . ?
O48 Dy26 Dy27 36.27(7) . . ?
O39 Dy26 Dy27 36.10(7) . . ?
O38 Dy26 Dy27 106.31(7) . . ?
O49 Dy26 Dy27 103.26(7) . . ?
O119 Dy26 Dy27 70.39(7) . . ?
O118 Dy26 Dy27 169.92(7) . . ?
O10W Dy26 Dy27 101.22(6) . . ?
O9W Dy26 Dy27 107.30(7) . . ?
O48 Dy26 Dy25 105.84(7) . . ?
O39 Dy26 Dy25 104.01(7) . . ?
O38 Dy26 Dy25 35.45(7) . . ?
O49 Dy26 Dy25 35.48(7) . . ?
O119 Dy26 Dy25 166.67(7) . . ?
O118 Dy26 Dy25 67.95(7) . . ?
O10W Dy26 Dy25 104.97(7) . . ?
O9W Dy26 Dy25 97.66(7) . . ?
Dy27 Dy26 Dy25 122.121(10) . . ?
O40 Dy27 O120 93.06(10) . . ?
O40 Dy27 O39 138.06(10) . . ?
O120 Dy27 O39 85.61(10) . . ?
O40 Dy27 O48 156.02(10) . . ?
O120 Dy27 O48 82.30(10) . . ?
O39 Dy27 O48 65.32(9) . . ?
O40 Dy27 O123 85.13(10) . . ?
O120 Dy27 O123 157.76(10) . . ?
O39 Dy27 O123 81.12(9) . . ?
O48 Dy27 O123 107.82(9) . . ?
O40 Dy27 N48 73.58(8) . . ?
O120 Dy27 N48 86.13(8) . . ?
O39 Dy27 N48 64.50(8) . . ?
O48 Dy27 N48 129.12(8) . . ?
O123 Dy27 N48 72.07(8) . . ?
O40 Dy27 O124 88.67(10) . . ?
O120 Dy27 O124 148.45(10) . . ?
O39 Dy27 O124 113.43(9) . . ?
O48 Dy27 O124 83.47(9) . . ?
O123 Dy27 O124 53.77(9) . . ?
N48 Dy27 O124 124.29(8) . . ?
O40 Dy27 N56 79.47(8) . . ?
O120 Dy27 N56 76.00(8) . . ?
O39 Dy27 N56 139.54(8) . . ?
O48 Dy27 N56 76.58(7) . . ?
O123 Dy27 N56 125.11(8) . . ?
N48 Dy27 N56 146.69(11) . . ?
O124 Dy27 N56 73.37(8) . . ?
O40 Dy27 C291 85.13(8) . . ?
O120 Dy27 C291 174.79(10) . . ?
O39 Dy27 C291 99.01(9) . . ?
O48 Dy27 C291 97.38(8) . . ?
O123 Dy27 C291 27.02(10) . . ?
N48 Dy27 C291 98.01(10) . . ?
O124 Dy27 C291 26.82(10) . . ?
N56 Dy27 C291 98.85(10) . . ?
O40 Dy27 Dy26 159.89(8) . . ?
O120 Dy27 Dy26 69.26(6) . . ?
O39 Dy27 Dy26 35.27(7) . . ?
O48 Dy27 Dy26 34.88(7) . . ?
O123 Dy27 Dy26 107.47(6) . . ?
N48 Dy27 Dy26 95.02(8) . . ?
O124 Dy27 Dy26 111.40(6) . . ?
N56 Dy27 Dy26 104.29(8) . . ?
C291 Dy27 Dy26 113.30(8) . . ?
O10 Dy28 O125 91.16(11) . . ?
O10 Dy28 O18 156.90(10) . . ?
O125 Dy28 O18 83.23(10) . . ?
O10 Dy28 O9 137.00(10) . . ?
O125 Dy28 O9 82.71(10) . . ?
O18 Dy28 O9 64.64(10) . . ?
O10 Dy28 O130 87.55(10) . . ?
O125 Dy28 O130 156.16(10) . . ?
O18 Dy28 O130 106.45(10) . . ?
O9 Dy28 O130 82.08(9) . . ?
O10 Dy28 N12 73.58(7) . . ?
O125 Dy28 N12 85.56(9) . . ?
O18 Dy28 N12 127.92(8) . . ?
O9 Dy28 N12 63.55(7) . . ?
O130 Dy28 N12 71.24(8) . . ?
O10 Dy28 O129 91.30(10) . . ?
O125 Dy28 O129 150.32(10) . . ?
O18 Dy28 O129 82.99(9) . . ?
O9 Dy28 O129 114.39(10) . . ?
O130 Dy28 O129 53.52(9) . . ?
N12 Dy28 O129 123.39(9) . . ?
O10 Dy28 N20 82.28(7) . . ?
O125 Dy28 N20 79.93(8) . . ?
O18 Dy28 N20 74.68(7) . . ?
O9 Dy28 N20 137.24(7) . . ?
O130 Dy28 N20 123.37(8) . . ?
N12 Dy28 N20 151.51(11) . . ?
O129 Dy28 N20 71.11(8) . . ?
O10 Dy28 C297 87.79(9) . . ?
O125 Dy28 C297 177.38(9) . . ?
O18 Dy28 C297 96.81(9) . . ?
O9 Dy28 C297 99.69(9) . . ?
O130 Dy28 C297 26.20(10) . . ?
N12 Dy28 C297 96.44(10) . . ?
O129 Dy28 C297 27.40(10) . . ?
N20 Dy28 C297 97.54(9) . . ?
O10 Dy28 Dy29 156.87(7) . . ?
O125 Dy28 Dy29 67.58(7) . . ?
O18 Dy28 Dy29 34.43(7) . . ?
O9 Dy28 Dy29 35.48(7) . . ?
O130 Dy28 Dy29 108.08(6) . . ?
N12 Dy28 Dy29 94.94(8) . . ?
O129 Dy28 Dy29 111.65(6) . . ?
N20 Dy28 Dy29 101.86(7) . . ?
C297 Dy28 Dy29 113.83(9) . . ?
O18 Dy29 O19 75.50(10) . . ?
O18 Dy29 O9 65.59(10) . . ?
O19 Dy29 O9 106.63(10) . . ?
O18 Dy29 O8 113.29(11) . . ?
O19 Dy29 O8 66.24(10) . . ?
O9 Dy29 O8 75.68(10) . . ?
O18 Dy29 O126 82.22(10) . . ?
O19 Dy29 O126 143.02(10) . . ?
O9 Dy29 O126 89.99(10) . . ?
O8 Dy29 O126 150.73(10) . . ?
O18 Dy29 O127 150.56(10) . . ?
O19 Dy29 O127 89.01(10) . . ?
O9 Dy29 O127 143.77(10) . . ?
O8 Dy29 O127 81.58(10) . . ?
O126 Dy29 O127 96.70(9) . . ?
O18 Dy29 O11W 80.61(9) . . ?
O19 Dy29 O11W 74.28(10) . . ?
O9 Dy29 O11W 144.14(9) . . ?
O8 Dy29 O11W 131.86(10) . . ?
O126 Dy29 O11W 73.22(10) . . ?
O127 Dy29 O11W 71.05(9) . . ?
O18 Dy29 O12W 131.70(10) . . ?
O19 Dy29 O12W 145.71(9) . . ?
O9 Dy29 O12W 75.60(10) . . ?
O8 Dy29 O12W 81.88(10) . . ?
O126 Dy29 O12W 69.77(10) . . ?
O127 Dy29 O12W 73.54(10) . . ?
O11W Dy29 O12W 124.25(9) . . ?
O18 Dy29 Dy28 35.12(7) . . ?
O19 Dy29 Dy28 103.47(7) . . ?
O9 Dy29 Dy28 35.85(7) . . ?
O8 Dy29 Dy28 106.74(7) . . ?
O126 Dy29 Dy28 71.06(6) . . ?
O127 Dy29 Dy28 166.96(7) . . ?
O11W Dy29 Dy28 108.34(6) . . ?
O12W Dy29 Dy28 97.33(7) . . ?
O18 Dy29 Dy30 107.24(7) . . ?
O19 Dy29 Dy30 36.35(6) . . ?
O9 Dy29 Dy30 104.33(7) . . ?
O8 Dy29 Dy30 35.76(7) . . ?
O126 Dy29 Dy30 165.10(7) . . ?
O127 Dy29 Dy30 69.32(6) . . ?
O11W Dy29 Dy30 96.57(7) . . ?
O12W Dy29 Dy30 109.39(7) . . ?
Dy28 Dy29 Dy30 123.257(10) . . ?
O20 Dy30 O128 90.87(10) . . ?
O20 Dy30 O8 155.48(10) . . ?
O128 Dy30 O8 83.51(10) . . ?
O20 Dy30 O19 139.22(10) . . ?
O128 Dy30 O19 86.20(9) . . ?
O8 Dy30 O19 64.40(9) . . ?
O20 Dy30 O131 86.78(10) . . ?
O128 Dy30 O131 160.20(10) . . ?
O8 Dy30 O131 106.25(10) . . ?
O19 Dy30 O131 82.83(10) . . ?
O20 Dy30 N24 73.70(8) . . ?
O128 Dy30 N24 86.23(8) . . ?
O8 Dy30 N24 129.36(8) . . ?
O19 Dy30 N24 65.53(7) . . ?
O131 Dy30 N24 74.24(8) . . ?
O20 Dy30 O132 89.52(10) . . ?
O128 Dy30 O132 147.34(9) . . ?
O8 Dy30 O132 82.74(9) . . ?
O19 Dy30 O132 113.81(9) . . ?
O131 Dy30 O132 52.37(9) . . ?
N24 Dy30 O132 124.97(8) . . ?
O20 Dy30 N8 81.58(7) . . ?
O128 Dy30 N8 75.49(8) . . ?
O8 Dy30 N8 73.90(7) . . ?
O19 Dy30 N8 136.01(8) . . ?
O131 Dy30 N8 123.43(8) . . ?
N24 Dy30 N8 148.94(11) . . ?
O132 Dy30 N8 72.27(8) . . ?
O20 Dy30 C299 86.59(9) . . ?
O128 Dy30 C299 173.04(9) . . ?
O8 Dy30 C299 96.14(9) . . ?
O19 Dy30 C299 99.95(9) . . ?
O131 Dy30 C299 26.12(9) . . ?
N24 Dy30 C299 99.25(9) . . ?
O132 Dy30 C299 26.32(9) . . ?
N8 Dy30 C299 97.71(9) . . ?
O20 Dy30 Dy29 158.15(8) . . ?
O128 Dy30 Dy29 69.35(7) . . ?
O8 Dy30 Dy29 35.32(7) . . ?
O19 Dy30 Dy29 34.73(7) . . ?
O131 Dy30 Dy29 108.58(7) . . ?
N24 Dy30 Dy29 95.12(8) . . ?
O132 Dy30 Dy29 112.10(6) . . ?
N8 Dy30 Dy29 101.41(8) . . ?
C299 Dy30 Dy29 114.11(9) . . ?
O245 Dy31 O137 96.26(12) . . ?
O245 Dy31 O138 78.76(12) . . ?
O137 Dy31 O138 133.42(10) . . ?
O245 Dy31 O267 76.47(11) . . ?
O137 Dy31 O267 155.28(11) . . ?
O138 Dy31 O267 69.06(10) . . ?
O245 Dy31 O148 144.26(11) . . ?
O137 Dy31 O148 117.28(10) . . ?
O138 Dy31 O148 85.99(10) . . ?
O267 Dy31 O148 67.89(9) . . ?
O245 Dy31 O250 101.68(12) . . ?
O137 Dy31 O250 76.79(11) . . ?
O138 Dy31 O250 149.77(10) . . ?
O267 Dy31 O250 81.56(10) . . ?
O148 Dy31 O250 76.23(10) . . ?
O245 Dy31 N73 73.31(9) . . ?
O137 Dy31 N73 71.10(9) . . ?
O138 Dy31 N73 63.06(9) . . ?
O267 Dy31 N73 126.99(8) . . ?
O148 Dy31 N73 127.16(8) . . ?
O250 Dy31 N73 146.57(9) . . ?
O245 Dy31 N87 145.32(9) . . ?
O137 Dy31 N87 74.22(8) . . ?
O138 Dy31 N87 84.11(8) . . ?
O267 Dy31 N87 124.63(8) . . ?
O148 Dy31 N87 62.56(8) . . ?
O250 Dy31 N87 108.11(8) . . ?
N73 Dy31 N87 72.06(11) . . ?
O245 Dy31 Dy33 111.65(9) . . ?
O137 Dy31 Dy33 137.59(7) . . ?
O138 Dy31 Dy33 84.57(7) . . ?
O267 Dy31 Dy33 36.16(6) . . ?
O148 Dy31 Dy33 34.05(7) . . ?
O250 Dy31 Dy33 66.98(7) . . ?
N73 Dy31 Dy33 146.15(9) . . ?
N87 Dy31 Dy33 96.31(8) . . ?
O245 Dy31 Dy32 69.37(9) . . ?
O137 Dy31 Dy32 162.22(8) . . ?
O138 Dy31 Dy32 35.88(7) . . ?
O267 Dy31 Dy32 33.94(7) . . ?
O148 Dy31 Dy32 79.31(7) . . ?
O250 Dy31 Dy32 115.46(8) . . ?
N73 Dy31 Dy32 94.10(9) . . ?
N87 Dy31 Dy32 111.34(8) . . ?
Dy33 Dy31 Dy32 59.840(7) . . ?
O142 Dy32 O246 78.01(11) . . ?
O142 Dy32 O247 85.65(11) . . ?
O246 Dy32 O247 93.70(11) . . ?
O142 Dy32 O267 147.54(11) . . ?
O246 Dy32 O267 76.30(10) . . ?
O247 Dy32 O267 76.60(10) . . ?
O142 Dy32 O143 136.40(10) . . ?
O246 Dy32 O143 144.60(10) . . ?
O247 Dy32 O143 83.23(10) . . ?
O267 Dy32 O143 68.66(10) . . ?
O142 Dy32 O138 122.52(10) . . ?
O246 Dy32 O138 75.54(10) . . ?
O247 Dy32 O138 145.53(10) . . ?
O267 Dy32 O138 69.07(10) . . ?
O143 Dy32 O138 87.19(10) . . ?
O142 Dy32 N79 72.18(8) . . ?
O246 Dy32 N79 149.53(8) . . ?
O247 Dy32 N79 78.10(8) . . ?
O267 Dy32 N79 128.43(7) . . ?
O143 Dy32 N79 64.29(8) . . ?
O138 Dy32 N79 126.47(8) . . ?
O142 Dy32 N75 81.92(8) . . ?
O246 Dy32 N75 108.84(8) . . ?
O247 Dy32 N75 151.20(8) . . ?
O267 Dy32 N75 125.23(7) . . ?
O143 Dy32 N75 88.04(7) . . ?
O138 Dy32 N75 60.62(8) . . ?
N79 Dy32 N75 73.39(11) . . ?
O142 Dy32 Dy33 153.68(8) . . ?
O246 Dy32 Dy33 111.45(8) . . ?
O247 Dy32 Dy33 69.63(7) . . ?
O267 Dy32 Dy33 35.59(7) . . ?
O143 Dy32 Dy33 34.79(7) . . ?
O138 Dy32 Dy33 83.79(7) . . ?
N79 Dy32 Dy33 93.32(7) . . ?
N75 Dy32 Dy33 115.60(7) . . ?
O142 Dy32 Dy31 142.12(8) . . ?
O246 Dy32 Dy31 67.30(7) . . ?
O247 Dy32 Dy31 110.59(8) . . ?
O267 Dy32 Dy31 34.85(7) . . ?
O143 Dy32 Dy31 80.76(7) . . ?
O138 Dy32 Dy31 34.99(7) . . ?
N79 Dy32 Dy31 143.08(8) . . ?
N75 Dy32 Dy31 94.89(8) . . ?
Dy33 Dy32 Dy31 59.691(7) . . ?
O147 Dy33 O249 85.17(12) . . ?
O147 Dy33 O248 77.92(11) . . ?
O249 Dy33 O248 93.12(11) . . ?
O147 Dy33 O148 135.87(10) . . ?
O249 Dy33 O148 85.48(11) . . ?
O248 Dy33 O148 145.64(10) . . ?
O147 Dy33 O143 125.61(11) . . ?
O249 Dy33 O143 144.80(10) . . ?
O248 Dy33 O143 79.27(10) . . ?
O148 Dy33 O143 82.32(10) . . ?
O147 Dy33 O267 148.71(10) . . ?
O249 Dy33 O267 77.67(11) . . ?
O248 Dy33 O267 77.11(11) . . ?
O148 Dy33 O267 69.04(10) . . ?
O143 Dy33 O267 67.12(10) . . ?
O147 Dy33 N85 73.23(8) . . ?
O249 Dy33 N85 79.15(8) . . ?
O248 Dy33 N85 150.62(8) . . ?
O148 Dy33 N85 62.65(8) . . ?
O143 Dy33 N85 122.60(8) . . ?
O267 Dy33 N85 127.45(8) . . ?
O147 Dy33 N81 82.02(8) . . ?
O249 Dy33 N81 149.55(7) . . ?
O248 Dy33 N81 110.88(8) . . ?
O148 Dy33 N81 84.74(7) . . ?
O143 Dy33 N81 61.58(7) . . ?
O267 Dy33 N81 124.70(7) . . ?
N85 Dy33 N81 70.73(11) . . ?
O147 Dy33 Dy31 153.26(8) . . ?
O249 Dy33 Dy31 70.13(8) . . ?
O248 Dy33 Dy31 112.51(8) . . ?
O148 Dy33 Dy31 35.39(7) . . ?
O143 Dy33 Dy31 81.09(7) . . ?
O267 Dy33 Dy31 36.02(7) . . ?
N85 Dy33 Dy31 91.64(8) . . ?
N81 Dy33 Dy31 114.27(7) . . ?
O147 Dy33 Dy32 142.32(8) . . ?
O249 Dy33 Dy32 111.12(7) . . ?
O248 Dy33 Dy32 67.79(8) . . ?
O148 Dy33 Dy32 80.70(7) . . ?
O143 Dy33 Dy32 34.26(7) . . ?
O267 Dy33 Dy32 34.53(7) . . ?
N85 Dy33 Dy32 141.43(8) . . ?
N81 Dy33 Dy32 95.62(7) . . ?
Dy31 Dy33 Dy32 60.469(7) . . ?
O152 Dy34 O153 136.80(10) . . ?
O152 Dy34 O251 81.37(12) . . ?
O153 Dy34 O251 80.94(12) . . ?
O152 Dy34 O268 144.56(11) . . ?
O153 Dy34 O268 71.62(10) . . ?
O251 Dy34 O268 84.60(11) . . ?
O152 Dy34 O256 76.22(11) . . ?
O153 Dy34 O256 146.47(11) . . ?
O251 Dy34 O256 116.55(13) . . ?
O268 Dy34 O256 81.38(11) . . ?
O152 Dy34 O163 127.67(11) . . ?
O153 Dy34 O163 81.13(11) . . ?
O251 Dy34 O163 149.76(11) . . ?
O268 Dy34 O163 66.69(10) . . ?
O256 Dy34 O163 69.93(11) . . ?
O152 Dy34 N91 73.53(9) . . ?
O153 Dy34 N91 63.30(9) . . ?
O251 Dy34 N91 67.50(9) . . ?
O268 Dy34 N91 129.52(9) . . ?
O256 Dy34 N91 148.42(9) . . ?
O163 Dy34 N91 123.82(9) . . ?
O152 Dy34 N105 84.87(8) . . ?
O153 Dy34 N105 83.64(8) . . ?
O251 Dy34 N105 139.52(9) . . ?
O268 Dy34 N105 125.08(8) . . ?
O256 Dy34 N105 96.50(9) . . ?
O163 Dy34 N105 61.44(8) . . ?
N91 Dy34 N105 72.12(11) . . ?
O152 Dy34 Dy35 151.51(8) . . ?
O153 Dy34 Dy35 35.17(7) . . ?
O251 Dy34 Dy35 70.54(9) . . ?
O268 Dy34 Dy35 39.06(8) . . ?
O256 Dy34 Dy35 120.37(8) . . ?
O163 Dy34 Dy35 80.82(7) . . ?
N91 Dy34 Dy35 90.94(9) . . ?
N105 Dy34 Dy35 113.46(8) . . ?
O152 Dy34 Dy36 142.05(7) . . ?
O153 Dy34 Dy36 80.70(7) . . ?
O251 Dy34 Dy36 117.41(9) . . ?
O268 Dy34 Dy36 32.89(7) . . ?
O256 Dy34 Dy36 65.92(8) . . ?
O163 Dy34 Dy36 35.19(7) . . ?
N91 Dy34 Dy36 142.91(9) . . ?
N105 Dy34 Dy36 96.47(8) . . ?
Dy35 Dy34 Dy36 60.661(8) . . ?
O157 Dy35 O252 73.98(12) . . ?
O157 Dy35 O253 77.62(11) . . ?
O252 Dy35 O253 96.42(12) . . ?
O157 Dy35 O158 137.87(12) . . ?
O252 Dy35 O158 147.00(11) . . ?
O253 Dy35 O158 85.67(11) . . ?
O157 Dy35 O153 132.04(11) . . ?
O252 Dy35 O153 79.45(11) . . ?
O253 Dy35 O153 145.38(11) . . ?
O158 Dy35 O153 80.42(10) . . ?
O157 Dy35 O268 142.85(11) . . ?
O252 Dy35 O268 81.13(11) . . ?
O253 Dy35 O268 78.27(10) . . ?
O158 Dy35 O268 67.00(10) . . ?
O153 Dy35 O268 67.11(10) . . ?
O157 Dy35 N97 74.24(9) . . ?
O252 Dy35 N97 148.19(9) . . ?
O253 Dy35 N97 75.56(9) . . ?
O158 Dy35 N97 64.17(9) . . ?
O153 Dy35 N97 124.29(8) . . ?
O268 Dy35 N97 125.55(9) . . ?
O157 Dy35 N93 89.71(9) . . ?
O252 Dy35 N93 110.73(8) . . ?
O253 Dy35 N93 145.64(9) . . ?
O158 Dy35 N93 82.72(8) . . ?
O153 Dy35 N93 63.48(7) . . ?
O268 Dy35 N93 125.23(8) . . ?
N97 Dy35 N93 70.26(11) . . ?
O157 Dy35 Dy34 141.94(9) . . ?
O252 Dy35 Dy34 68.69(8) . . ?
O253 Dy35 Dy34 113.21(8) . . ?
O158 Dy35 Dy34 80.19(8) . . ?
O153 Dy35 Dy34 33.22(7) . . ?
O268 Dy35 Dy34 36.28(7) . . ?
N97 Dy35 Dy34 142.92(9) . . ?
N93 Dy35 Dy34 96.51(7) . . ?
O157 Dy35 Dy36 148.31(8) . . ?
O252 Dy35 Dy36 114.99(8) . . ?
O253 Dy35 Dy36 71.29(8) . . ?
O158 Dy35 Dy36 34.98(7) . . ?
O153 Dy35 Dy36 79.36(7) . . ?
O268 Dy35 Dy36 34.16(7) . . ?
N97 Dy35 Dy36 91.90(9) . . ?
N93 Dy35 Dy36 112.66(8) . . ?
Dy34 Dy35 Dy36 60.517(8) . . ?
O255 Dy36 O162 82.11(13) . . ?
O255 Dy36 O268 83.00(12) . . ?
O162 Dy36 O268 146.92(11) . . ?
O255 Dy36 O158 149.52(12) . . ?
O162 Dy36 O158 128.31(12) . . ?
O268 Dy36 O158 69.78(11) . . ?
O255 Dy36 O163 77.37(11) . . ?
O162 Dy36 O163 137.20(11) . . ?
O268 Dy36 O163 66.51(10) . . ?
O158 Dy36 O163 79.32(10) . . ?
O255 Dy36 O254 111.90(13) . . ?
O162 Dy36 O254 77.36(11) . . ?
O268 Dy36 O254 81.11(11) . . ?
O158 Dy36 O254 77.98(10) . . ?
O163 Dy36 O254 145.30(10) . . ?
O255 Dy36 N103 61.04(10) . . ?
O162 Dy36 N103 74.54(9) . . ?
O268 Dy36 N103 122.20(9) . . ?
O158 Dy36 N103 122.92(8) . . ?
O163 Dy36 N103 62.66(9) . . ?
O254 Dy36 N103 151.71(9) . . ?
O255 Dy36 N99 134.82(10) . . ?
O162 Dy36 N99 83.49(9) . . ?
O268 Dy36 N99 126.94(8) . . ?
O158 Dy36 N99 61.24(8) . . ?
O163 Dy36 N99 85.00(8) . . ?
O254 Dy36 N99 106.24(9) . . ?
N103 Dy36 N99 73.88(11) . . ?
O255 Dy36 Dy34 71.08(9) . . ?
O162 Dy36 Dy34 153.08(9) . . ?
O268 Dy36 Dy34 33.39(7) . . ?
O158 Dy36 Dy34 78.58(7) . . ?
O163 Dy36 Dy34 34.51(7) . . ?
O254 Dy36 Dy34 114.50(8) . . ?
N103 Dy36 Dy34 89.95(9) . . ?
N99 Dy36 Dy34 113.66(8) . . ?
O255 Dy36 Dy35 120.29(10) . . ?
O162 Dy36 Dy35 143.35(8) . . ?
O268 Dy36 Dy35 37.31(8) . . ?
O158 Dy36 Dy35 34.73(7) . . ?
O163 Dy36 Dy35 78.80(7) . . ?
O254 Dy36 Dy35 67.60(8) . . ?
N103 Dy36 Dy35 140.58(9) . . ?
N99 Dy36 Dy35 95.89(8) . . ?
Dy34 Dy36 Dy35 58.821(7) . . ?
O255 Dy36 H268 66.4 . . ?
O162 Dy36 H268 127.5 . . ?
O268 Dy36 H268 21.0 . . ?
O158 Dy36 H268 89.4 . . ?
O163 Dy36 H268 76.7 . . ?
O254 Dy36 H268 77.2 . . ?
N103 Dy36 H268 118.2 . . ?
N99 Dy36 H268 147.9 . . ?
Dy34 Dy36 H268 42.5 . . ?
Dy35 Dy36 H268 55.1 . . ?
O167 Dy37 O257 89.92(11) . . ?
O167 Dy37 O26W 78.23(11) . . ?
O257 Dy37 O26W 83.83(11) . . ?
O167 Dy37 O178 120.24(11) . . ?
O257 Dy37 O178 142.92(11) . . ?
O26W Dy37 O178 82.17(10) . . ?
O167 Dy37 O168 135.39(11) . . ?
O257 Dy37 O168 83.99(10) . . ?
O26W Dy37 O168 144.04(10) . . ?
O178 Dy37 O168 87.54(10) . . ?
O167 Dy37 N109 72.24(9) . . ?
O257 Dy37 N109 74.37(8) . . ?
O26W Dy37 N109 142.94(8) . . ?
O178 Dy37 N109 132.26(8) . . ?
O168 Dy37 N109 63.54(8) . . ?
O167 Dy37 O269 152.13(11) . . ?
O257 Dy37 O269 78.42(10) . . ?
O26W Dy37 O269 75.43(10) . . ?
O178 Dy37 O269 64.87(10) . . ?
O168 Dy37 O269 69.03(10) . . ?
N109 Dy37 O269 126.90(8) . . ?
O167 Dy37 N123 77.47(8) . . ?
O257 Dy37 N123 148.26(8) . . ?
O26W Dy37 N123 120.84(8) . . ?
O178 Dy37 N123 65.84(7) . . ?
O168 Dy37 N123 84.96(8) . . ?
N109 Dy37 N123 74.06(11) . . ?
O269 Dy37 N123 124.44(7) . . ?
O167 Dy37 Dy38 158.17(8) . . ?
O257 Dy37 Dy38 71.32(8) . . ?
O26W Dy37 Dy38 109.66(8) . . ?
O178 Dy37 Dy38 81.43(7) . . ?
O168 Dy37 Dy38 34.47(7) . . ?
N109 Dy37 Dy38 91.49(8) . . ?
O269 Dy37 Dy38 36.21(7) . . ?
N123 Dy37 Dy38 112.69(8) . . ?
O167 Dy37 Dy39 140.18(8) . . ?
O257 Dy37 Dy39 112.42(8) . . ?
O26W Dy37 Dy39 72.29(7) . . ?
O178 Dy37 Dy39 30.50(7) . . ?
O168 Dy37 Dy39 81.45(7) . . ?
N109 Dy37 Dy39 143.84(8) . . ?
O269 Dy37 Dy39 34.98(6) . . ?
N123 Dy37 Dy39 95.15(7) . . ?
Dy38 Dy37 Dy39 60.369(7) . . ?
O173 Dy38 O259 88.83(10) . . ?
O173 Dy38 O172 138.34(10) . . ?
O259 Dy38 O172 79.68(11) . . ?
O173 Dy38 O168 81.77(10) . . ?
O259 Dy38 O168 148.90(11) . . ?
O172 Dy38 O168 125.88(11) . . ?
O173 Dy38 O269 67.17(10) . . ?
O259 Dy38 O269 76.53(11) . . ?
O172 Dy38 O269 144.51(10) . . ?
O168 Dy38 O269 72.49(11) . . ?
O173 Dy38 O258 145.65(11) . . ?
O259 Dy38 O258 101.53(10) . . ?
O172 Dy38 O258 75.99(11) . . ?
O168 Dy38 O258 72.48(10) . . ?
O269 Dy38 O258 83.37(11) . . ?
O173 Dy38 N115 64.80(8) . . ?
O259 Dy38 N115 76.65(8) . . ?
O172 Dy38 N115 73.59(8) . . ?
O168 Dy38 N115 124.09(8) . . ?
O269 Dy38 N115 124.66(8) . . ?
O258 Dy38 N115 149.35(8) . . ?
O173 Dy38 N111 85.63(7) . . ?
O259 Dy38 N111 148.10(7) . . ?
O172 Dy38 N111 83.77(8) . . ?
O168 Dy38 N111 60.89(8) . . ?
O269 Dy38 N111 128.82(8) . . ?
O258 Dy38 N111 100.64(8) . . ?
N115 Dy38 N111 72.57(11) . . ?
O173 Dy38 Dy37 79.52(8) . . ?
O259 Dy38 Dy37 113.47(8) . . ?
O172 Dy38 Dy37 141.67(7) . . ?
O168 Dy38 Dy37 35.70(8) . . ?
O269 Dy38 Dy37 38.55(7) . . ?
O258 Dy38 Dy37 66.27(8) . . ?
N115 Dy38 Dy37 143.03(8) . . ?
N111 Dy38 Dy37 96.37(8) . . ?
O173 Dy38 Dy39 34.92(8) . . ?
O259 Dy38 Dy39 73.45(8) . . ?
O172 Dy38 Dy39 151.87(8) . . ?
O168 Dy38 Dy39 82.23(7) . . ?
O269 Dy38 Dy39 33.85(7) . . ?
O258 Dy38 Dy39 117.14(8) . . ?
N115 Dy38 Dy39 92.00(8) . . ?
N111 Dy38 Dy39 115.40(8) . . ?
Dy37 Dy38 Dy39 60.324(7) . . ?
O177 Dy39 O80 79.87(11) . . ?
O177 Dy39 O178 141.12(11) . . ?
O80 Dy39 O178 95.60(11) . . ?
O177 Dy39 O269 142.62(11) . . ?
O80 Dy39 O269 72.18(11) . . ?
O178 Dy39 O269 67.46(10) . . ?
O177 Dy39 O173 127.12(11) . . ?
O80 Dy39 O173 133.55(10) . . ?
O178 Dy39 O173 83.59(10) . . ?
O269 Dy39 O173 64.70(9) . . ?
O177 Dy39 N121 76.61(9) . . ?
O80 Dy39 N121 94.03(8) . . ?
O178 Dy39 N121 65.13(8) . . ?
O269 Dy39 N121 128.74(8) . . ?
O173 Dy39 N121 126.08(9) . . ?
O177 Dy39 O260 75.72(11) . . ?
O80 Dy39 O260 86.62(11) . . ?
O178 Dy39 O260 142.98(10) . . ?
O269 Dy39 O260 78.29(10) . . ?
O173 Dy39 O260 68.95(10) . . ?
N121 Dy39 O260 151.75(8) . . ?
O177 Dy39 N117 85.28(8) . . ?
O80 Dy39 N117 162.12(8) . . ?
O178 Dy39 N117 89.72(8) . . ?
O269 Dy39 N117 125.44(8) . . ?
O173 Dy39 N117 63.95(8) . . ?
N121 Dy39 N117 72.73(11) . . ?
O260 Dy39 N117 99.36(8) . . ?
O177 Dy39 Dy37 155.73(8) . . ?
O80 Dy39 Dy37 79.56(8) . . ?
O178 Dy39 Dy37 30.51(7) . . ?
O269 Dy39 Dy37 37.59(7) . . ?
O173 Dy39 Dy37 76.88(7) . . ?
N121 Dy39 Dy37 92.14(8) . . ?
O260 Dy39 Dy37 115.65(7) . . ?
N117 Dy39 Dy37 112.18(8) . . ?
O177 Dy39 Dy38 138.39(9) . . ?
O80 Dy39 Dy38 101.80(8) . . ?
O178 Dy39 Dy38 80.46(7) . . ?
O269 Dy39 Dy38 34.17(7) . . ?
O173 Dy39 Dy38 32.05(6) . . ?
N121 Dy39 Dy38 143.36(9) . . ?
O260 Dy39 Dy38 63.01(7) . . ?
N117 Dy39 Dy38 95.90(8) . . ?
Dy37 Dy39 Dy38 59.307(7) . . ?
O182 Dy40 O261 86.87(11) . . ?
O182 Dy40 O266 81.80(11) . . ?
O261 Dy40 O266 89.47(11) . . ?
O182 Dy40 O193 119.68(10) . . ?
O261 Dy40 O193 148.45(10) . . ?
O266 Dy40 O193 78.82(10) . . ?
O182 Dy40 O270 156.34(11) . . ?
O261 Dy40 O270 81.97(10) . . ?
O266 Dy40 O270 77.32(11) . . ?
O193 Dy40 O270 66.96(9) . . ?
O182 Dy40 O183 132.59(11) . . ?
O261 Dy40 O183 87.63(10) . . ?
O266 Dy40 O183 145.18(10) . . ?
O193 Dy40 O183 85.76(10) . . ?
O270 Dy40 O183 67.91(10) . . ?
O182 Dy40 N127 70.23(8) . . ?
O261 Dy40 N127 77.64(8) . . ?
O266 Dy40 N127 149.61(8) . . ?
O193 Dy40 N127 125.19(7) . . ?
O270 Dy40 N127 126.71(8) . . ?
O183 Dy40 N127 62.59(8) . . ?
O182 Dy40 N141 73.51(8) . . ?
O261 Dy40 N141 145.89(8) . . ?
O266 Dy40 N141 114.20(8) . . ?
O193 Dy40 N141 64.17(8) . . ?
O270 Dy40 N141 125.51(8) . . ?
O183 Dy40 N141 85.76(8) . . ?
N127 Dy40 N141 69.62(11) . . ?
O182 Dy40 Dy42 140.41(8) . . ?
O261 Dy40 Dy42 114.37(8) . . ?
O266 Dy40 Dy42 66.27(8) . . ?
O193 Dy40 Dy42 34.19(7) . . ?
O270 Dy40 Dy42 35.07(7) . . ?
O183 Dy40 Dy42 83.50(7) . . ?
N127 Dy40 Dy42 144.12(8) . . ?
N141 Dy40 Dy42 98.07(8) . . ?
O182 Dy40 Dy41 160.35(8) . . ?
O261 Dy40 Dy41 79.85(8) . . ?
O266 Dy40 Dy41 112.24(8) . . ?
O193 Dy40 Dy41 77.78(7) . . ?
O270 Dy40 Dy41 35.05(7) . . ?
O183 Dy40 Dy41 33.27(7) . . ?
N127 Dy40 Dy41 92.65(8) . . ?
N141 Dy40 Dy41 110.35(8) . . ?
Dy42 Dy40 Dy41 59.130(8) . . ?
O187 Dy41 O188 137.86(11) . . ?
O187 Dy41 O263 91.54(11) . . ?
O188 Dy41 O263 82.83(10) . . ?
O187 Dy41 O183 116.69(11) . . ?
O188 Dy41 O183 89.28(10) . . ?
O263 Dy41 O183 143.90(11) . . ?
O187 Dy41 O27W 75.53(11) . . ?
O188 Dy41 O27W 144.93(11) . . ?
O263 Dy41 O27W 86.57(11) . . ?
O183 Dy41 O27W 79.93(10) . . ?
O187 Dy41 O270 149.22(10) . . ?
O188 Dy41 O270 68.92(10) . . ?
O263 Dy41 O270 75.16(10) . . ?
O183 Dy41 O270 69.14(10) . . ?
O27W Dy41 O270 76.06(10) . . ?
O187 Dy41 N133 70.96(8) . . ?
O188 Dy41 N133 66.90(8) . . ?
O263 Dy41 N133 81.05(8) . . ?
O183 Dy41 N133 127.65(8) . . ?
O27W Dy41 N133 143.78(8) . . ?
O270 Dy41 N133 131.76(9) . . ?
O187 Dy41 N129 79.52(8) . . ?
O188 Dy41 N129 86.60(7) . . ?
O263 Dy41 N129 152.56(8) . . ?
O183 Dy41 N129 60.70(8) . . ?
O27W Dy41 N129 115.56(8) . . ?
O270 Dy41 N129 124.00(8) . . ?
N133 Dy41 N129 71.51(11) . . ?
O187 Dy41 Dy42 158.49(9) . . ?
O188 Dy41 Dy42 35.33(7) . . ?
O263 Dy41 Dy42 68.57(7) . . ?
O183 Dy41 Dy42 84.81(7) . . ?
O27W Dy41 Dy42 109.96(8) . . ?
O270 Dy41 Dy42 35.25(6) . . ?
N133 Dy41 Dy42 96.94(9) . . ?
N129 Dy41 Dy42 114.26(8) . . ?
O187 Dy41 Dy40 139.45(8) . . ?
O188 Dy41 Dy40 80.71(7) . . ?
O263 Dy41 Dy40 108.79(8) . . ?
O183 Dy41 Dy40 35.12(7) . . ?
O27W Dy41 Dy40 71.29(8) . . ?
O270 Dy41 Dy40 34.44(7) . . ?
N133 Dy41 Dy40 144.93(8) . . ?
N129 Dy41 Dy40 94.29(8) . . ?
Dy42 Dy41 Dy40 58.994(8) . . ?
O192 Dy42 O265 79.91(11) . . ?
O192 Dy42 O264 75.60(11) . . ?
O265 Dy42 O264 92.23(11) . . ?
O192 Dy42 O193 135.70(10) . . ?
O265 Dy42 O193 88.67(11) . . ?
O264 Dy42 O193 148.06(10) . . ?
O192 Dy42 O270 145.35(11) . . ?
O265 Dy42 O270 76.79(10) . . ?
O264 Dy42 O270 80.02(10) . . ?
O193 Dy42 O270 69.12(10) . . ?
O192 Dy42 O188 128.07(10) . . ?
O265 Dy42 O188 146.02(10) . . ?
O264 Dy42 O188 79.27(11) . . ?
O193 Dy42 O188 82.29(10) . . ?
O270 Dy42 O188 69.37(9) . . ?
O192 Dy42 N139 72.94(9) . . ?
O265 Dy42 N139 78.85(8) . . ?
O264 Dy42 N139 148.32(9) . . ?
O193 Dy42 N139 62.86(9) . . ?
O270 Dy42 N139 126.01(8) . . ?
O188 Dy42 N139 123.99(9) . . ?
O192 Dy42 N135 86.01(8) . . ?
O265 Dy42 N135 150.61(8) . . ?
O264 Dy42 N135 109.15(8) . . ?
O193 Dy42 N135 83.58(8) . . ?
O270 Dy42 N135 125.57(8) . . ?
O188 Dy42 N135 60.74(8) . . ?
N139 Dy42 N135 72.37(11) . . ?
O192 Dy42 Dy40 149.46(8) . . ?
O265 Dy42 Dy40 71.63(8) . . ?
O264 Dy42 Dy40 115.62(7) . . ?
O193 Dy42 Dy40 35.51(6) . . ?
O270 Dy42 Dy40 35.99(7) . . ?
O188 Dy42 Dy40 82.47(7) . . ?
N139 Dy42 Dy40 90.55(8) . . ?
N135 Dy42 Dy40 113.83(8) . . ?
O192 Dy42 Dy41 142.92(8) . . ?
O265 Dy42 Dy41 112.07(7) . . ?
O264 Dy42 Dy41 69.18(8) . . ?
O193 Dy42 Dy41 80.93(7) . . ?
O270 Dy42 Dy41 36.83(7) . . ?
O188 Dy42 Dy41 34.21(6) . . ?
N139 Dy42 Dy41 142.32(9) . . ?
N135 Dy42 Dy41 94.67(8) . . ?
Dy40 Dy42 Dy41 61.876(8) . . ?
O161 Dy43 O197 91.57(10) . . ?
O161 Dy43 O160 137.71(10) . . ?
O197 Dy43 O160 83.05(10) . . ?
O161 Dy43 O169 156.08(10) . . ?
O197 Dy43 O169 87.51(10) . . ?
O160 Dy43 O169 65.87(10) . . ?
O161 Dy43 O202 84.65(10) . . ?
O197 Dy43 O202 154.78(10) . . ?
O160 Dy43 O202 83.13(10) . . ?
O169 Dy43 O202 105.80(9) . . ?
O161 Dy43 N102 72.77(9) . . ?
O197 Dy43 N102 82.42(8) . . ?
O160 Dy43 N102 64.95(9) . . ?
O169 Dy43 N102 130.60(9) . . ?
O202 Dy43 N102 72.63(8) . . ?
O161 Dy43 O201 85.91(10) . . ?
O197 Dy43 O201 153.18(10) . . ?
O160 Dy43 O201 116.18(9) . . ?
O169 Dy43 O201 84.26(10) . . ?
O202 Dy43 O201 51.55(9) . . ?
N102 Dy43 O201 121.85(8) . . ?
O161 Dy43 N110 81.56(9) . . ?
O197 Dy43 N110 80.70(8) . . ?
O160 Dy43 N110 137.78(9) . . ?
O169 Dy43 N110 74.70(9) . . ?
O202 Dy43 N110 123.09(7) . . ?
N102 Dy43 N110 148.73(12) . . ?
O201 Dy43 N110 72.51(7) . . ?
O161 Dy43 C533 82.39(9) . . ?
O197 Dy43 C533 173.86(9) . . ?
O160 Dy43 C533 102.16(10) . . ?
O169 Dy43 C533 97.57(9) . . ?
O202 Dy43 C533 26.01(10) . . ?
N102 Dy43 C533 96.76(9) . . ?
O201 Dy43 C533 25.74(10) . . ?
N110 Dy43 C533 97.25(10) . . ?
O161 Dy43 Dy44 160.99(7) . . ?
O197 Dy43 Dy44 70.74(7) . . ?
O160 Dy43 Dy44 36.12(7) . . ?
O169 Dy43 Dy44 34.65(7) . . ?
O202 Dy43 Dy44 108.27(7) . . ?
N102 Dy43 Dy44 97.31(9) . . ?
O201 Dy43 Dy44 113.00(7) . . ?
N110 Dy43 Dy44 101.66(9) . . ?
C533 Dy43 Dy44 115.39(9) . . ?
O169 Dy44 O159 110.90(10) . . ?
O169 Dy44 O198 81.68(11) . . ?
O159 Dy44 O198 146.82(11) . . ?
O169 Dy44 O170 73.33(10) . . ?
O159 Dy44 O170 66.00(10) . . ?
O198 Dy44 O170 145.87(11) . . ?
O169 Dy44 O160 66.83(10) . . ?
O159 Dy44 O160 75.13(10) . . ?
O198 Dy44 O160 82.81(10) . . ?
O170 Dy44 O160 107.32(10) . . ?
O169 Dy44 O15W 79.28(11) . . ?
O159 Dy44 O15W 136.24(10) . . ?
O198 Dy44 O15W 75.03(11) . . ?
O170 Dy44 O15W 77.74(10) . . ?
O160 Dy44 O15W 141.77(11) . . ?
O169 Dy44 O14W 140.46(11) . . ?
O159 Dy44 O14W 78.28(10) . . ?
O198 Dy44 O14W 73.56(11) . . ?
O170 Dy44 O14W 139.56(11) . . ?
O160 Dy44 O14W 79.70(10) . . ?
O15W Dy44 O14W 121.58(10) . . ?
O169 Dy44 O199 146.42(11) . . ?
O159 Dy44 O199 82.07(10) . . ?
O198 Dy44 O199 104.59(10) . . ?
O170 Dy44 O199 85.27(10) . . ?
O160 Dy44 O199 146.02(11) . . ?
O15W Dy44 O199 70.95(11) . . ?
O14W Dy44 O199 71.14(11) . . ?
O169 Dy44 Dy43 35.94(8) . . ?
O159 Dy44 Dy43 104.96(7) . . ?
O198 Dy44 Dy43 66.71(8) . . ?
O170 Dy44 Dy43 102.21(7) . . ?
O160 Dy44 Dy43 35.88(7) . . ?
O15W Dy44 Dy43 105.98(8) . . ?
O14W Dy44 Dy43 104.87(8) . . ?
O199 Dy44 Dy43 171.28(7) . . ?
O169 Dy44 Dy45 104.24(7) . . ?
O159 Dy44 Dy45 34.00(7) . . ?
O198 Dy44 Dy45 173.29(8) . . ?
O170 Dy44 Dy45 36.84(7) . . ?
O160 Dy44 Dy45 102.32(7) . . ?
O15W Dy44 Dy45 102.72(7) . . ?
O14W Dy44 Dy45 102.89(8) . . ?
O199 Dy44 Dy45 68.75(7) . . ?
Dy43 Dy44 Dy45 119.957(9) . . ?
O200 Dy45 O171 87.29(11) . . ?
O200 Dy45 O159 88.58(10) . . ?
O171 Dy45 O159 157.44(11) . . ?
O200 Dy45 O170 83.51(11) . . ?
O171 Dy45 O170 136.22(11) . . ?
O159 Dy45 O170 65.06(11) . . ?
O200 Dy45 O203 153.31(11) . . ?
O171 Dy45 O203 85.82(10) . . ?
O159 Dy45 O203 107.01(11) . . ?
O170 Dy45 O203 83.76(9) . . ?
O200 Dy45 O204 152.77(10) . . ?
O171 Dy45 O204 89.83(10) . . ?
O159 Dy45 O204 83.79(10) . . ?
O170 Dy45 O204 116.17(10) . . ?
O203 Dy45 O204 52.99(10) . . ?
O200 Dy45 N114 80.58(8) . . ?
O171 Dy45 N114 73.76(9) . . ?
O159 Dy45 N114 127.29(9) . . ?
O170 Dy45 N114 62.53(9) . . ?
O203 Dy45 N114 72.74(8) . . ?
O204 Dy45 N114 124.41(8) . . ?
O200 Dy45 N98 80.46(8) . . ?
O171 Dy45 N98 82.43(8) . . ?
O159 Dy45 N98 75.02(8) . . ?
O170 Dy45 N98 137.14(8) . . ?
O203 Dy45 N98 123.96(8) . . ?
O204 Dy45 N98 72.32(8) . . ?
N114 Dy45 N98 150.08(12) . . ?
O200 Dy45 C535 174.06(9) . . ?
O171 Dy45 C535 86.80(9) . . ?
O159 Dy45 C535 96.63(9) . . ?
O170 Dy45 C535 101.26(10) . . ?
O203 Dy45 C535 26.44(10) . . ?
O204 Dy45 C535 26.58(10) . . ?
N114 Dy45 C535 98.39(10) . . ?
N98 Dy45 C535 98.09(10) . . ?
O200 Dy45 Dy44 72.05(8) . . ?
O171 Dy45 Dy44 157.91(8) . . ?
O159 Dy45 Dy44 33.87(8) . . ?
O170 Dy45 Dy44 35.93(7) . . ?
O203 Dy45 Dy44 109.08(7) . . ?
O204 Dy45 Dy44 112.10(7) . . ?
N114 Dy45 Dy44 94.68(9) . . ?
N98 Dy45 Dy44 101.20(8) . . ?
C535 Dy45 Dy44 113.89(9) . . ?
O141 Dy46 O140 137.45(10) . . ?
O141 Dy46 O205 88.18(10) . . ?
O140 Dy46 O205 85.81(10) . . ?
O141 Dy46 O184 156.25(10) . . ?
O140 Dy46 O184 65.88(10) . . ?
O205 Dy46 O184 89.81(10) . . ?
O141 Dy46 O210 84.50(10) . . ?
O140 Dy46 O210 83.43(10) . . ?
O205 Dy46 O210 154.78(10) . . ?
O184 Dy46 O210 106.30(10) . . ?
O141 Dy46 O209 88.68(10) . . ?
O140 Dy46 O209 114.35(10) . . ?
O205 Dy46 O209 152.24(10) . . ?
O184 Dy46 O209 82.18(10) . . ?
O210 Dy46 O209 51.80(10) . . ?
O141 Dy46 N78 72.86(9) . . ?
O140 Dy46 N78 64.61(9) . . ?
O205 Dy46 N78 82.82(8) . . ?
O184 Dy46 N78 130.31(9) . . ?
O210 Dy46 N78 71.96(7) . . ?
O209 Dy46 N78 122.33(8) . . ?
O141 Dy46 N128 81.20(8) . . ?
O140 Dy46 N128 138.98(8) . . ?
O205 Dy46 N128 81.83(8) . . ?
O184 Dy46 N128 75.09(8) . . ?
O210 Dy46 N128 120.59(8) . . ?
O209 Dy46 N128 70.44(8) . . ?
N78 Dy46 N128 150.14(11) . . ?
O141 Dy46 C541 83.43(9) . . ?
O140 Dy46 C541 101.67(9) . . ?
O205 Dy46 C541 171.40(9) . . ?
O184 Dy46 C541 97.10(9) . . ?
O210 Dy46 C541 25.95(9) . . ?
O209 Dy46 C541 26.13(9) . . ?
N78 Dy46 C541 96.46(9) . . ?
N128 Dy46 C541 94.96(9) . . ?
O141 Dy46 Dy47 159.80(7) . . ?
O140 Dy46 Dy47 36.39(7) . . ?
O205 Dy46 Dy47 72.99(7) . . ?
O184 Dy46 Dy47 34.92(7) . . ?
O210 Dy46 Dy47 109.43(7) . . ?
O209 Dy46 Dy47 111.37(7) . . ?
N78 Dy46 Dy47 97.03(9) . . ?
N128 Dy46 Dy47 102.71(8) . . ?
C541 Dy46 Dy47 115.57(9) . . ?
O207 Dy47 O206 104.43(11) . . ?
O207 Dy47 O184 147.02(11) . . ?
O206 Dy47 O184 81.33(11) . . ?
O207 Dy47 O139 80.53(10) . . ?
O206 Dy47 O139 150.67(11) . . ?
O184 Dy47 O139 110.48(9) . . ?
O207 Dy47 O140 146.16(11) . . ?
O206 Dy47 O140 86.75(10) . . ?
O184 Dy47 O140 65.37(10) . . ?
O139 Dy47 O140 75.12(10) . . ?
O207 Dy47 O185 84.73(11) . . ?
O206 Dy47 O185 143.59(11) . . ?
O184 Dy47 O185 73.33(10) . . ?
O139 Dy47 O185 64.90(10) . . ?
O140 Dy47 O185 105.23(10) . . ?
O207 Dy47 O16W 75.70(11) . . ?
O206 Dy47 O16W 73.74(11) . . ?
O184 Dy47 O16W 74.93(10) . . ?
O139 Dy47 O16W 134.52(10) . . ?
O140 Dy47 O16W 137.95(10) . . ?
O185 Dy47 O16W 74.69(10) . . ?
O207 Dy47 O17W 76.37(11) . . ?
O206 Dy47 O17W 74.00(11) . . ?
O184 Dy47 O17W 135.23(10) . . ?
O139 Dy47 O17W 79.35(10) . . ?
O140 Dy47 O17W 76.31(10) . . ?
O185 Dy47 O17W 141.86(10) . . ?
O16W Dy47 O17W 129.79(10) . . ?
O207 Dy47 Dy46 172.94(7) . . ?
O206 Dy47 Dy46 68.67(8) . . ?
O184 Dy47 Dy46 35.75(8) . . ?
O139 Dy47 Dy46 104.73(7) . . ?
O140 Dy47 Dy46 35.00(7) . . ?
O185 Dy47 Dy46 101.71(7) . . ?
O16W Dy47 Dy46 103.03(7) . . ?
O17W Dy47 Dy46 99.75(7) . . ?
O207 Dy47 Dy48 66.40(7) . . ?
O206 Dy47 Dy48 170.38(8) . . ?
O184 Dy47 Dy48 104.75(7) . . ?
O139 Dy47 Dy48 34.19(8) . . ?
O140 Dy47 Dy48 102.51(7) . . ?
O185 Dy47 Dy48 36.49(7) . . ?
O16W Dy47 Dy48 100.36(7) . . ?
O17W Dy47 Dy48 105.41(7) . . ?
Dy46 Dy47 Dy48 120.580(9) . . ?
O139 Dy48 O186 156.49(10) . . ?
O139 Dy48 O208 91.31(11) . . ?
O186 Dy48 O208 89.28(11) . . ?
O139 Dy48 O185 66.52(10) . . ?
O186 Dy48 O185 136.96(10) . . ?
O208 Dy48 O185 87.38(10) . . ?
O139 Dy48 O211 104.01(10) . . ?
O186 Dy48 O211 84.78(10) . . ?
O208 Dy48 O211 154.18(10) . . ?
O185 Dy48 O211 80.09(9) . . ?
O139 Dy48 O212 81.09(10) . . ?
O186 Dy48 O212 87.89(10) . . ?
O208 Dy48 O212 153.22(10) . . ?
O185 Dy48 O212 112.38(10) . . ?
O211 Dy48 O212 51.77(9) . . ?
O139 Dy48 N132 130.61(8) . . ?
O186 Dy48 N132 72.73(8) . . ?
O208 Dy48 N132 82.34(8) . . ?
O185 Dy48 N132 64.29(8) . . ?
O211 Dy48 N132 71.90(8) . . ?
O212 Dy48 N132 121.92(8) . . ?
O139 Dy48 N74 75.12(8) . . ?
O186 Dy48 N74 81.68(8) . . ?
O208 Dy48 N74 82.23(8) . . ?
O185 Dy48 N74 139.95(8) . . ?
O211 Dy48 N74 121.47(8) . . ?
O212 Dy48 N74 71.00(8) . . ?
N132 Dy48 N74 150.16(12) . . ?
O139 Dy48 C543 95.42(9) . . ?
O186 Dy48 C543 82.88(9) . . ?
O208 Dy48 C543 172.07(9) . . ?
O185 Dy48 C543 99.13(10) . . ?
O211 Dy48 C543 26.24(10) . . ?
O212 Dy48 C543 25.86(10) . . ?
N132 Dy48 C543 96.37(10) . . ?
N74 Dy48 C543 95.42(10) . . ?
O139 Dy48 Dy47 35.84(7) . . ?
O186 Dy48 Dy47 161.36(7) . . ?
O208 Dy48 Dy47 73.96(8) . . ?
O185 Dy48 Dy47 36.65(7) . . ?
O211 Dy48 Dy47 106.71(7) . . ?
O212 Dy48 Dy47 110.75(7) . . ?
N132 Dy48 Dy47 96.50(8) . . ?
N74 Dy48 Dy47 103.54(8) . . ?
C543 Dy48 Dy47 113.96(9) . . ?
O191 Dy49 O190 137.71(10) . . ?
O191 Dy49 O174 154.26(10) . . ?
O190 Dy49 O174 66.56(10) . . ?
O191 Dy49 O216 90.95(10) . . ?
O190 Dy49 O216 84.01(10) . . ?
O174 Dy49 O216 82.53(10) . . ?
O191 Dy49 O219 88.03(10) . . ?
O190 Dy49 O219 81.98(10) . . ?
O174 Dy49 O219 107.14(10) . . ?
O216 Dy49 O219 157.92(10) . . ?
O191 Dy49 O220 89.32(10) . . ?
O190 Dy49 O220 115.35(10) . . ?
O174 Dy49 O220 84.02(10) . . ?
O216 Dy49 O220 149.30(9) . . ?
O219 Dy49 O220 52.76(10) . . ?
O191 Dy49 N138 74.06(8) . . ?
O190 Dy49 N138 63.68(8) . . ?
O174 Dy49 N138 129.57(8) . . ?
O216 Dy49 N138 84.73(8) . . ?
O219 Dy49 N138 73.79(8) . . ?
O220 Dy49 N138 124.62(8) . . ?
O191 Dy49 N116 80.04(8) . . ?
O190 Dy49 N116 138.41(8) . . ?
O174 Dy49 N116 74.24(8) . . ?
O216 Dy49 N116 77.54(8) . . ?
O219 Dy49 N116 123.85(8) . . ?
O220 Dy49 N116 72.27(8) . . ?
N138 Dy49 N116 148.23(11) . . ?
O191 Dy49 C551 85.48(9) . . ?
O190 Dy49 C551 101.44(8) . . ?
O174 Dy49 C551 98.90(9) . . ?
O216 Dy49 C551 174.50(8) . . ?
O219 Dy49 C551 26.33(9) . . ?
O220 Dy49 C551 26.75(10) . . ?
N138 Dy49 C551 98.28(10) . . ?
N116 Dy49 C551 97.68(9) . . ?
O191 Dy49 Dy50 157.59(7) . . ?
O190 Dy49 Dy50 36.41(7) . . ?
O174 Dy49 Dy50 35.06(7) . . ?
O216 Dy49 Dy50 68.09(7) . . ?
O219 Dy49 Dy50 108.28(6) . . ?
O220 Dy49 Dy50 112.70(6) . . ?
N138 Dy49 Dy50 95.34(8) . . ?
N116 Dy49 Dy50 102.03(8) . . ?
C551 Dy49 Dy50 115.98(8) . . ?
O189 Dy50 O174 113.29(11) . . ?
O189 Dy50 O175 66.45(10) . . ?
O174 Dy50 O175 74.19(10) . . ?
O189 Dy50 O190 76.36(10) . . ?
O174 Dy50 O190 66.65(10) . . ?
O175 Dy50 O190 107.22(10) . . ?
O189 Dy50 O215 151.27(11) . . ?
O174 Dy50 O215 81.96(10) . . ?
O175 Dy50 O215 142.23(10) . . ?
O190 Dy50 O215 88.96(10) . . ?
O189 Dy50 O19W 77.55(11) . . ?
O174 Dy50 O19W 134.50(10) . . ?
O175 Dy50 O19W 141.94(10) . . ?
O190 Dy50 O19W 74.30(10) . . ?
O215 Dy50 O19W 74.73(10) . . ?
O189 Dy50 O214 80.70(10) . . ?
O174 Dy50 O214 149.10(10) . . ?
O175 Dy50 O214 88.04(10) . . ?
O190 Dy50 O214 144.03(10) . . ?
O215 Dy50 O214 98.57(10) . . ?
O19W Dy50 O214 73.95(10) . . ?
O189 Dy50 O18W 131.15(10) . . ?
O174 Dy50 O18W 81.65(10) . . ?
O175 Dy50 O18W 74.72(9) . . ?
O190 Dy50 O18W 145.61(10) . . ?
O215 Dy50 O18W 73.15(10) . . ?
O19W Dy50 O18W 125.83(10) . . ?
O214 Dy50 O18W 69.21(10) . . ?
O189 Dy50 Dy49 106.33(7) . . ?
O174 Dy50 Dy49 36.36(7) . . ?
O175 Dy50 Dy49 102.96(7) . . ?
O190 Dy50 Dy49 35.20(7) . . ?
O215 Dy50 Dy49 70.88(7) . . ?
O19W Dy50 Dy49 98.46(7) . . ?
O214 Dy50 Dy49 168.58(7) . . ?
O18W Dy50 Dy49 110.41(7) . . ?
O189 Dy50 Dy51 35.55(7) . . ?
O174 Dy50 Dy51 106.04(7) . . ?
O175 Dy50 Dy51 36.42(7) . . ?
O190 Dy50 Dy51 104.62(7) . . ?
O215 Dy50 Dy51 166.07(7) . . ?
O19W Dy50 Dy51 105.61(7) . . ?
O214 Dy50 Dy51 68.63(7) . . ?
O18W Dy50 Dy51 96.40(7) . . ?
Dy49 Dy50 Dy51 122.281(10) . . ?
O176 Dy51 O213 90.03(10) . . ?
O176 Dy51 O175 137.59(10) . . ?
O213 Dy51 O175 84.66(9) . . ?
O176 Dy51 O189 157.08(10) . . ?
O213 Dy51 O189 85.40(10) . . ?
O175 Dy51 O189 64.35(10) . . ?
O176 Dy51 O217 88.66(10) . . ?
O213 Dy51 O217 151.07(10) . . ?
O175 Dy51 O217 114.91(9) . . ?
O189 Dy51 O217 84.66(9) . . ?
O176 Dy51 O218 85.10(9) . . ?
O213 Dy51 O218 155.35(10) . . ?
O175 Dy51 O218 82.80(10) . . ?
O189 Dy51 O218 107.87(10) . . ?
O217 Dy51 O218 53.12(10) . . ?
O176 Dy51 N120 72.52(8) . . ?
O213 Dy51 N120 84.09(8) . . ?
O175 Dy51 N120 65.09(8) . . ?
O189 Dy51 N120 129.04(8) . . ?
O217 Dy51 N120 122.78(8) . . ?
O218 Dy51 N120 71.39(8) . . ?
O176 Dy51 N134 80.62(8) . . ?
O213 Dy51 N134 79.83(8) . . ?
O175 Dy51 N134 138.80(8) . . ?
O189 Dy51 N134 76.47(8) . . ?
O217 Dy51 N134 71.44(8) . . ?
O218 Dy51 N134 122.88(8) . . ?
N120 Dy51 N134 148.57(11) . . ?
O176 Dy51 C549 86.11(9) . . ?
O213 Dy51 C549 175.52(8) . . ?
O175 Dy51 C549 99.72(8) . . ?
O189 Dy51 C549 97.29(9) . . ?
O217 Dy51 C549 26.73(9) . . ?
O218 Dy51 C549 26.39(9) . . ?
N120 Dy51 C549 96.88(9) . . ?
N134 Dy51 C549 97.28(9) . . ?
O176 Dy51 Dy50 158.58(7) . . ?
O213 Dy51 Dy50 70.07(7) . . ?
O175 Dy51 Dy50 36.16(7) . . ?
O189 Dy51 Dy50 33.48(7) . . ?
O217 Dy51 Dy50 112.55(6) . . ?
O218 Dy51 Dy50 109.56(7) . . ?
N120 Dy51 Dy50 96.84(8) . . ?
N134 Dy51 Dy50 102.71(8) . . ?
C549 Dy51 Dy50 114.06(8) . . ?
O146 Dy52 O221 92.79(11) . . ?
O146 Dy52 O164 154.34(10) . . ?
O221 Dy52 O164 82.32(10) . . ?
O146 Dy52 O145 139.29(10) . . ?
O221 Dy52 O145 85.59(10) . . ?
O164 Dy52 O145 65.72(10) . . ?
O146 Dy52 O226 87.53(10) . . ?
O221 Dy52 O226 160.35(10) . . ?
O164 Dy52 O226 105.42(10) . . ?
O145 Dy52 O226 81.47(10) . . ?
O146 Dy52 O225 89.15(10) . . ?
O221 Dy52 O225 146.97(10) . . ?
O164 Dy52 O225 81.85(10) . . ?
O145 Dy52 O225 113.54(9) . . ?
O226 Dy52 O225 52.66(9) . . ?
O146 Dy52 N84 75.77(8) . . ?
O221 Dy52 N84 86.90(8) . . ?
O164 Dy52 N84 128.70(8) . . ?
O145 Dy52 N84 63.52(8) . . ?
O226 Dy52 N84 74.13(8) . . ?
O225 Dy52 N84 125.33(8) . . ?
O146 Dy52 N104 78.87(7) . . ?
O221 Dy52 N104 76.75(8) . . ?
O164 Dy52 N104 75.49(7) . . ?
O145 Dy52 N104 139.13(8) . . ?
O226 Dy52 N104 122.43(8) . . ?
O225 Dy52 N104 71.29(8) . . ?
N84 Dy52 N104 149.00(11) . . ?
O146 Dy52 C557 85.71(8) . . ?
O221 Dy52 C557 173.01(10) . . ?
O164 Dy52 C557 96.09(8) . . ?
O145 Dy52 C557 100.01(9) . . ?
O226 Dy52 C557 26.52(10) . . ?
O225 Dy52 C557 26.35(10) . . ?
N84 Dy52 C557 99.32(10) . . ?
N104 Dy52 C557 96.26(10) . . ?
O146 Dy52 Dy53 159.39(8) . . ?
O221 Dy52 Dy53 68.10(7) . . ?
O164 Dy52 Dy53 35.03(7) . . ?
O145 Dy52 Dy53 36.27(7) . . ?
O226 Dy52 Dy53 107.79(7) . . ?
O225 Dy52 Dy53 111.02(6) . . ?
N84 Dy52 Dy53 94.83(8) . . ?
N104 Dy52 Dy53 102.97(8) . . ?
C557 Dy52 Dy53 114.19(8) . . ?
O164 Dy53 O222 83.59(10) . . ?
O164 Dy53 O145 67.91(10) . . ?
O222 Dy53 O145 88.61(10) . . ?
O164 Dy53 O165 74.85(10) . . ?
O222 Dy53 O165 145.53(10) . . ?
O145 Dy53 O165 107.12(10) . . ?
O164 Dy53 O223 150.37(10) . . ?
O222 Dy53 O223 98.44(10) . . ?
O145 Dy53 O223 141.41(10) . . ?
O165 Dy53 O223 88.14(10) . . ?
O164 Dy53 O144 113.10(10) . . ?
O222 Dy53 O144 148.31(10) . . ?
O145 Dy53 O144 74.51(10) . . ?
O165 Dy53 O144 66.12(10) . . ?
O223 Dy53 O144 80.25(10) . . ?
O164 Dy53 O21W 135.14(10) . . ?
O222 Dy53 O21W 71.81(10) . . ?
O145 Dy53 O21W 74.42(10) . . ?
O165 Dy53 O21W 141.37(10) . . ?
O223 Dy53 O21W 72.03(10) . . ?
O144 Dy53 O21W 77.82(10) . . ?
O164 Dy53 O20W 80.60(10) . . ?
O222 Dy53 O20W 73.90(10) . . ?
O145 Dy53 O20W 145.56(10) . . ?
O165 Dy53 O20W 76.25(10) . . ?
O223 Dy53 O20W 71.76(10) . . ?
O144 Dy53 O20W 133.37(10) . . ?
O21W Dy53 O20W 124.74(10) . . ?
O164 Dy53 Dy52 36.59(7) . . ?
O222 Dy53 Dy52 70.00(7) . . ?
O145 Dy53 Dy52 37.16(7) . . ?
O165 Dy53 Dy52 104.22(7) . . ?
O223 Dy53 Dy52 167.39(7) . . ?
O144 Dy53 Dy52 106.76(7) . . ?
O21W Dy53 Dy52 98.83(7) . . ?
O20W Dy53 Dy52 108.41(7) . . ?
O164 Dy53 Dy54 105.90(7) . . ?
O222 Dy53 Dy54 167.48(7) . . ?
O145 Dy53 Dy54 102.43(7) . . ?
O165 Dy53 Dy54 36.18(7) . . ?
O223 Dy53 Dy54 69.24(7) . . ?
O144 Dy53 Dy54 34.91(7) . . ?
O21W Dy53 Dy54 105.20(7) . . ?
O20W Dy53 Dy54 99.21(7) . . ?
Dy52 Dy53 Dy54 122.472(10) . . ?
O166 Dy54 O144 153.40(10) . . ?
O166 Dy54 O224 90.91(10) . . ?
O144 Dy54 O224 86.17(10) . . ?
O166 Dy54 O165 137.87(10) . . ?
O144 Dy54 O165 68.01(10) . . ?
O224 Dy54 O165 83.03(10) . . ?
O166 Dy54 O227 86.52(10) . . ?
O144 Dy54 O227 106.76(10) . . ?
O224 Dy54 O227 155.07(10) . . ?
O165 Dy54 O227 82.36(10) . . ?
O166 Dy54 N108 73.71(8) . . ?
O144 Dy54 N108 132.00(8) . . ?
O224 Dy54 N108 84.04(8) . . ?
O165 Dy54 N108 64.21(8) . . ?
O227 Dy54 N108 71.43(8) . . ?
O166 Dy54 O228 88.39(10) . . ?
O144 Dy54 O228 82.02(10) . . ?
O224 Dy54 O228 151.76(10) . . ?
O165 Dy54 O228 115.49(9) . . ?
O227 Dy54 O228 53.02(10) . . ?
N108 Dy54 O228 122.58(8) . . ?
O166 Dy54 N80 79.33(7) . . ?
O144 Dy54 N80 74.10(7) . . ?
O224 Dy54 N80 80.54(8) . . ?
O165 Dy54 N80 139.45(7) . . ?
O227 Dy54 N80 123.10(8) . . ?
N108 Dy54 N80 148.60(11) . . ?
O228 Dy54 N80 71.59(8) . . ?
O166 Dy54 C559 86.26(8) . . ?
O144 Dy54 C559 95.61(8) . . ?
O224 Dy54 C559 176.70(9) . . ?
O165 Dy54 C559 100.20(9) . . ?
O227 Dy54 C559 26.45(10) . . ?
N108 Dy54 C559 96.76(10) . . ?
O228 Dy54 C559 26.60(10) . . ?
N80 Dy54 C559 97.26(10) . . ?
O166 Dy54 Dy53 158.82(7) . . ?
O144 Dy54 Dy53 36.86(7) . . ?
O224 Dy54 Dy53 69.09(7) . . ?
O165 Dy54 Dy53 36.31(7) . . ?
O227 Dy54 Dy53 108.54(7) . . ?
N108 Dy54 Dy53 96.53(8) . . ?
O228 Dy54 Dy53 112.49(6) . . ?
N80 Dy54 Dy53 103.17(7) . . ?
C559 Dy54 Dy53 113.92(8) . . ?
O196 Dy55 O154 155.41(11) . . ?
O196 Dy55 O229 87.33(11) . . ?
O154 Dy55 O229 89.14(11) . . ?
O196 Dy55 O195 137.70(11) . . ?
O154 Dy55 O195 66.12(10) . . ?
O229 Dy55 O195 85.86(10) . . ?
O196 Dy55 O234 86.60(11) . . ?
O154 Dy55 O234 106.25(10) . . ?
O229 Dy55 O234 154.29(10) . . ?
O195 Dy55 O234 81.96(10) . . ?
O196 Dy55 O233 90.31(11) . . ?
O154 Dy55 O233 81.64(10) . . ?
O229 Dy55 O233 152.22(10) . . ?
O195 Dy55 O233 113.53(10) . . ?
O234 Dy55 O233 52.78(9) . . ?
O196 Dy55 N92 79.29(8) . . ?
O154 Dy55 N92 76.16(8) . . ?
O229 Dy55 N92 78.92(8) . . ?
O195 Dy55 N92 139.40(8) . . ?
O234 Dy55 N92 124.21(8) . . ?
O233 Dy55 N92 73.45(8) . . ?
O196 Dy55 N144 73.89(8) . . ?
O154 Dy55 N144 129.75(8) . . ?
O229 Dy55 N144 83.04(8) . . ?
O195 Dy55 N144 63.85(8) . . ?
O234 Dy55 N144 71.28(8) . . ?
O233 Dy55 N144 122.76(8) . . ?
N92 Dy55 N144 148.20(12) . . ?
O196 Dy55 C565 86.33(9) . . ?
O154 Dy55 C565 95.95(9) . . ?
O229 Dy55 C565 173.44(9) . . ?
O195 Dy55 C565 99.97(9) . . ?
O234 Dy55 C565 26.61(9) . . ?
O233 Dy55 C565 26.31(9) . . ?
N92 Dy55 C565 98.24(9) . . ?
N144 Dy55 C565 96.78(9) . . ?
O196 Dy55 Dy56 157.95(8) . . ?
O154 Dy55 Dy56 35.27(7) . . ?
O229 Dy55 Dy56 71.70(8) . . ?
O195 Dy55 Dy56 36.93(7) . . ?
O234 Dy55 Dy56 109.30(7) . . ?
O233 Dy55 Dy56 111.39(7) . . ?
N92 Dy55 Dy56 102.51(8) . . ?
N144 Dy55 Dy56 96.30(8) . . ?
C565 Dy55 Dy56 114.80(9) . . ?
O231 Dy56 O155 89.12(11) . . ?
O231 Dy56 O194 81.41(10) . . ?
O155 Dy56 O194 65.62(9) . . ?
O231 Dy56 O154 153.09(11) . . ?
O155 Dy56 O154 75.51(10) . . ?
O194 Dy56 O154 110.82(10) . . ?
O231 Dy56 O230 103.25(11) . . ?
O155 Dy56 O230 145.09(10) . . ?
O194 Dy56 O230 147.77(10) . . ?
O154 Dy56 O230 79.42(11) . . ?
O231 Dy56 O22W 73.02(11) . . ?
O155 Dy56 O22W 78.87(10) . . ?
O194 Dy56 O22W 136.26(10) . . ?
O154 Dy56 O22W 82.29(11) . . ?
O230 Dy56 O22W 73.99(10) . . ?
O231 Dy56 O195 142.68(10) . . ?
O155 Dy56 O195 105.14(10) . . ?
O194 Dy56 O195 73.96(10) . . ?
O154 Dy56 O195 63.89(10) . . ?
O230 Dy56 O195 84.67(10) . . ?
O22W Dy56 O195 142.89(11) . . ?
O231 Dy56 O23W 73.42(11) . . ?
O155 Dy56 O23W 142.38(10) . . ?
O194 Dy56 O23W 78.75(10) . . ?
O154 Dy56 O23W 131.35(10) . . ?
O230 Dy56 O23W 72.38(10) . . ?
O22W Dy56 O23W 124.52(10) . . ?
O195 Dy56 O23W 74.56(10) . . ?
O231 Dy56 Dy57 70.41(8) . . ?
O155 Dy56 Dy57 35.82(7) . . ?
O194 Dy56 Dy57 34.92(7) . . ?
O154 Dy56 Dy57 105.41(7) . . ?
O230 Dy56 Dy57 173.44(8) . . ?
O22W Dy56 Dy57 102.00(7) . . ?
O195 Dy56 Dy57 101.39(7) . . ?
O23W Dy56 Dy57 106.62(7) . . ?
O231 Dy56 Dy55 168.24(8) . . ?
O155 Dy56 Dy55 102.38(8) . . ?
O194 Dy56 Dy55 105.40(7) . . ?
O154 Dy56 Dy55 33.31(7) . . ?
O230 Dy56 Dy55 65.83(8) . . ?
O22W Dy56 Dy55 106.52(8) . . ?
O195 Dy56 Dy55 36.38(7) . . ?
O23W Dy56 Dy55 98.20(7) . . ?
Dy57 Dy56 Dy55 120.621(10) . . ?
O156 Dy57 O194 155.56(11) . . ?
O156 Dy57 O232 94.81(11) . . ?
O194 Dy57 O232 86.41(10) . . ?
O156 Dy57 O155 138.26(10) . . ?
O194 Dy57 O155 66.12(9) . . ?
O232 Dy57 O155 81.94(11) . . ?
O156 Dy57 O235 81.77(11) . . ?
O194 Dy57 O235 107.20(10) . . ?
O232 Dy57 O235 154.23(10) . . ?
O155 Dy57 O235 83.82(10) . . ?
O156 Dy57 O236 84.88(11) . . ?
O194 Dy57 O236 83.43(10) . . ?
O232 Dy57 O236 153.65(10) . . ?
O155 Dy57 O236 115.43(10) . . ?
O235 Dy57 O236 51.88(9) . . ?
O156 Dy57 N96 74.06(8) . . ?
O194 Dy57 N96 130.11(8) . . ?
O232 Dy57 N96 82.02(8) . . ?
O155 Dy57 N96 64.26(8) . . ?
O235 Dy57 N96 72.45(8) . . ?
O236 Dy57 N96 122.74(8) . . ?
O156 Dy57 N140 80.83(8) . . ?
O194 Dy57 N140 75.24(8) . . ?
O232 Dy57 N140 81.04(8) . . ?
O155 Dy57 N140 138.48(8) . . ?
O235 Dy57 N140 123.10(8) . . ?
O236 Dy57 N140 72.87(8) . . ?
N96 Dy57 N140 148.25(12) . . ?
O156 Dy57 C567 80.68(9) . . ?
O194 Dy57 C567 97.51(9) . . ?
O232 Dy57 C567 175.47(10) . . ?
O155 Dy57 C567 101.71(10) . . ?
O235 Dy57 C567 25.89(10) . . ?
O236 Dy57 C567 26.12(9) . . ?
N96 Dy57 C567 97.08(9) . . ?
N140 Dy57 C567 97.69(10) . . ?
O156 Dy57 Dy56 162.08(8) . . ?
O194 Dy57 Dy56 35.83(7) . . ?
O232 Dy57 Dy56 68.91(7) . . ?
O155 Dy57 Dy56 35.46(7) . . ?
O235 Dy57 Dy56 109.46(7) . . ?
O236 Dy57 Dy56 113.02(7) . . ?
N96 Dy57 Dy56 95.58(8) . . ?
N140 Dy57 Dy56 103.04(8) . . ?
C567 Dy57 Dy56 115.62(10) . . ?
O151 Dy58 O237 88.78(11) . . ?
O151 Dy58 O150 142.47(10) . . ?
O237 Dy58 O150 83.44(11) . . ?
O151 Dy58 O179 151.27(11) . . ?
O237 Dy58 O179 88.95(10) . . ?
O150 Dy58 O179 65.47(10) . . ?
O151 Dy58 O242 87.88(10) . . ?
O237 Dy58 O242 153.15(10) . . ?
O150 Dy58 O242 83.09(10) . . ?
O179 Dy58 O242 106.27(10) . . ?
O151 Dy58 N90 76.66(9) . . ?
O237 Dy58 N90 81.45(9) . . ?
O150 Dy58 N90 65.90(9) . . ?
O179 Dy58 N90 131.17(9) . . ?
O242 Dy58 N90 71.85(9) . . ?
O151 Dy58 O241 88.77(10) . . ?
O237 Dy58 O241 153.13(10) . . ?
O150 Dy58 O241 113.69(10) . . ?
O179 Dy58 O241 80.56(10) . . ?
O242 Dy58 O241 53.39(9) . . ?
N90 Dy58 O241 123.82(9) . . ?
O151 Dy58 N122 78.09(8) . . ?
O237 Dy58 N122 82.32(8) . . ?
O150 Dy58 N122 136.36(8) . . ?
O179 Dy58 N122 73.22(8) . . ?
O242 Dy58 N122 122.86(8) . . ?
N90 Dy58 N122 150.14(12) . . ?
O241 Dy58 N122 71.00(8) . . ?
O151 Dy58 C573 87.63(9) . . ?
O237 Dy58 C573 176.41(9) . . ?
O150 Dy58 C573 99.51(9) . . ?
O179 Dy58 C573 94.13(9) . . ?
O242 Dy58 C573 26.76(9) . . ?
N90 Dy58 C573 97.83(9) . . ?
O241 Dy58 C573 26.64(9) . . ?
N122 Dy58 C573 96.80(9) . . ?
O151 Dy58 Dy59 159.25(8) . . ?
O237 Dy58 Dy59 70.75(8) . . ?
O150 Dy58 Dy59 34.79(6) . . ?
O179 Dy58 Dy59 36.32(7) . . ?
O242 Dy58 Dy59 108.74(7) . . ?
N90 Dy58 Dy59 96.36(8) . . ?
O241 Dy58 Dy59 110.96(7) . . ?
N122 Dy58 Dy59 101.71(8) . . ?
C573 Dy58 Dy59 112.84(9) . . ?
O149 Dy59 O150 76.51(10) . . ?
O149 Dy59 O238 151.13(10) . . ?
O150 Dy59 O238 86.68(11) . . ?
O149 Dy59 O239 78.08(10) . . ?
O150 Dy59 O239 143.10(11) . . ?
O238 Dy59 O239 103.77(10) . . ?
O149 Dy59 O179 111.21(10) . . ?
O150 Dy59 O179 65.77(10) . . ?
O238 Dy59 O179 81.89(10) . . ?
O239 Dy59 O179 149.91(10) . . ?
O149 Dy59 O180 62.69(10) . . ?
O150 Dy59 O180 106.31(10) . . ?
O238 Dy59 O180 145.82(10) . . ?
O239 Dy59 O180 84.84(11) . . ?
O179 Dy59 O180 75.45(10) . . ?
O149 Dy59 O25W 78.83(11) . . ?
O150 Dy59 O25W 76.44(10) . . ?
O238 Dy59 O25W 74.46(11) . . ?
O239 Dy59 O25W 72.71(10) . . ?
O179 Dy59 O25W 136.23(10) . . ?
O180 Dy59 O25W 138.78(10) . . ?
O149 Dy59 O24W 130.65(10) . . ?
O150 Dy59 O24W 142.73(10) . . ?
O238 Dy59 O24W 75.90(10) . . ?
O239 Dy59 O24W 73.85(10) . . ?
O179 Dy59 O24W 79.16(10) . . ?
O180 Dy59 O24W 74.96(10) . . ?
O25W Dy59 O24W 127.69(10) . . ?
O149 Dy59 Dy58 106.34(7) . . ?
O150 Dy59 Dy58 35.18(7) . . ?
O238 Dy59 Dy58 68.48(7) . . ?
O239 Dy59 Dy58 170.98(7) . . ?
O179 Dy59 Dy58 36.26(7) . . ?
O180 Dy59 Dy58 104.17(7) . . ?
O25W Dy59 Dy58 100.15(7) . . ?
O24W Dy59 Dy58 107.64(7) . . ?
O149 Dy59 Dy60 32.15(7) . . ?
O150 Dy59 Dy60 102.46(8) . . ?
O238 Dy59 Dy60 169.84(7) . . ?
O239 Dy59 Dy60 66.23(7) . . ?
O179 Dy59 Dy60 105.80(7) . . ?
O180 Dy59 Dy60 35.68(7) . . ?
O25W Dy59 Dy60 103.10(8) . . ?
O24W Dy59 Dy60 98.72(8) . . ?
Dy58 Dy59 Dy60 121.634(10) . . ?
O181 Dy60 O149 160.36(11) . . ?
O181 Dy60 O240 88.06(10) . . ?
O149 Dy60 O240 87.05(10) . . ?
O181 Dy60 O180 135.46(10) . . ?
O149 Dy60 O180 62.41(10) . . ?
O240 Dy60 O180 81.87(11) . . ?
O181 Dy60 O243 86.97(10) . . ?
O149 Dy60 O243 106.22(10) . . ?
O240 Dy60 O243 150.81(10) . . ?
O180 Dy60 O243 81.66(10) . . ?
O181 Dy60 O244 90.14(10) . . ?
O149 Dy60 O244 86.58(10) . . ?
O240 Dy60 O244 155.73(10) . . ?
O180 Dy60 O244 115.39(10) . . ?
O243 Dy60 O244 53.05(9) . . ?
O181 Dy60 N86 81.86(8) . . ?
O149 Dy60 N86 78.67(8) . . ?
O240 Dy60 N86 83.03(8) . . ?
O180 Dy60 N86 138.73(8) . . ?
O243 Dy60 N86 124.54(8) . . ?
O244 Dy60 N86 72.75(8) . . ?
O181 Dy60 N126 72.73(9) . . ?
O149 Dy60 N126 125.11(9) . . ?
O240 Dy60 N126 81.23(9) . . ?
O180 Dy60 N126 62.90(9) . . ?
O243 Dy60 N126 69.83(9) . . ?
O244 Dy60 N126 121.19(9) . . ?
N86 Dy60 N126 150.42(12) . . ?
O181 Dy60 C575 85.81(9) . . ?
O149 Dy60 C575 99.51(9) . . ?
O240 Dy60 C575 173.43(9) . . ?
O180 Dy60 C575 100.91(9) . . ?
O243 Dy60 C575 26.40(10) . . ?
O244 Dy60 C575 26.89(10) . . ?
N86 Dy60 C575 98.39(10) . . ?
N126 Dy60 C575 94.68(9) . . ?
O181 Dy60 Dy59 156.81(7) . . ?
O149 Dy60 Dy59 31.60(8) . . ?
O240 Dy60 Dy59 70.26(7) . . ?
O180 Dy60 Dy59 35.91(7) . . ?
O243 Dy60 Dy59 107.79(7) . . ?
O244 Dy60 Dy59 113.00(7) . . ?
N86 Dy60 Dy59 102.84(8) . . ?
N126 Dy60 Dy59 95.19(8) . . ?
C575 Dy60 Dy59 115.43(9) . . ?
C7 N1 N2 116.3(3) . . ?
C7 N1 Dy1 127.2(2) . . ?
N2 N1 Dy1 116.2(2) . . ?
C8 N2 N1 109.8(3) . . ?
C8 N2 Dy18 123.1(2) . . ?
N1 N2 Dy18 121.7(2) . . ?
N4 N3 C9 107.0(3) . . ?
N4 N3 Dy3 137.3(2) . . ?
C9 N3 Dy3 110.08(19) . . ?
N3 N4 C11 109.4(3) . . ?
N3 N4 H4A 125.3 . . ?
C11 N4 H4A 125.3 . . ?
C12 N5 N6 114.1(3) . . ?
C12 N5 H5A 122.9 . . ?
N6 N5 H5A 122.9 . . ?
C13 N6 N5 116.8(3) . . ?
C13 N6 Dy16 128.1(2) . . ?
N5 N6 Dy16 114.7(3) . . ?
C26 N7 N8 112.7(3) . . ?
C26 N7 Dy2 130.9(2) . . ?
N8 N7 Dy2 115.2(3) . . ?
C27 N8 N7 110.8(3) . . ?
C27 N8 Dy30 121.7(2) . . ?
N7 N8 Dy30 118.8(2) . . ?
C28 N9 N10 106.9(3) . . ?
C28 N9 Dy1 109.73(18) . . ?
N10 N9 Dy1 138.0(3) . . ?
N9 N10 C30 109.4(3) . . ?
N9 N10 H10 125.3 . . ?
C30 N10 H10 125.3 . . ?
C31 N11 N12 108.7(3) . . ?
C31 N11 H11 125.7 . . ?
N12 N11 H11 125.7 . . ?
C32 N12 N11 108.0(3) . . ?
C32 N12 Dy28 132.0(2) . . ?
N11 N12 Dy28 120.0(2) . . ?
C45 N13 N14 116.9(3) . . ?
C45 N13 Dy3 127.3(2) . . ?
N14 N13 Dy3 115.8(2) . . ?
C46 N14 N13 110.3(3) . . ?
C46 N14 Dy13 123.9(2) . . ?
N13 N14 Dy13 120.8(2) . . ?
C47 N15 N16 107.0(3) . . ?
C47 N15 Dy2 109.34(18) . . ?
N16 N15 Dy2 138.2(2) . . ?
C49 N16 N15 109.2(3) . . ?
C49 N16 H16A 125.4 . . ?
N15 N16 H16A 125.4 . . ?
C50 N17 N18 115.9(3) . . ?
C50 N17 H17A 122.0 . . ?
N18 N17 H17A 122.0 . . ?
C51 N18 N17 119.5(3) . . ?
C51 N18 Dy15 126.2(2) . . ?
N17 N18 Dy15 114.3(3) . . ?
C64 N19 N20 118.8(3) . . ?
C64 N19 Dy4 127.3(2) . . ?
N20 N19 Dy4 111.6(2) . . ?
C65 N20 N19 116.1(3) . . ?
C65 N20 Dy28 122.9(2) . . ?
N19 N20 Dy28 116.9(3) . . ?
C66 N21 N22 106.6(3) . . ?
C66 N21 Dy6 108.50(18) . . ?
N22 N21 Dy6 139.0(3) . . ?
C68 N22 N21 109.4(3) . . ?
C68 N22 H22A 125.3 . . ?
N21 N22 H22A 125.3 . . ?
C69 N23 N24 113.3(3) . . ?
C69 N23 H23P 123.4 . . ?
N24 N23 H23P 123.4 . . ?
C70 N24 N23 114.6(3) . . ?
C70 N24 Dy30 129.1(2) . . ?
N23 N24 Dy30 115.9(3) . . ?
C83 N25 N26 113.1(3) . . ?
C83 N25 Dy5 130.4(3) . . ?
N26 N25 Dy5 115.6(2) . . ?
C84 N26 N25 114.4(3) . . ?
C84 N26 Dy21 120.4(2) . . ?
N25 N26 Dy21 118.3(3) . . ?
C85 N27 N28 107.7(3) . . ?
C85 N27 Dy4 108.52(19) . . ?
N28 N27 Dy4 138.6(2) . . ?
N27 N28 C87 108.7(3) . . ?
N27 N28 H28 125.6 . . ?
C87 N28 H28 125.6 . . ?
C88 N29 N30 112.1(3) . . ?
C88 N29 H29 124.0 . . ?
N30 N29 H29 124.0 . . ?
C89 N30 N29 118.8(3) . . ?
C89 N30 Dy19 127.5(2) . . ?
N29 N30 Dy19 113.7(2) . . ?
C102 N31 N32 106.9(3) . . ?
C102 N31 Dy6 131.8(2) . . ?
N32 N31 Dy6 120.6(2) . . ?
C103 N32 N31 103.6(3) . . ?
C103 N32 Dy24 124.4(2) . . ?
N31 N32 Dy24 121.0(2) . . ?
N34 N33 C104 102.5(3) . . ?
N34 N33 Dy5 140.0(2) . . ?
C104 N33 Dy5 106.22(18) . . ?
N33 N34 C106 117.0(3) . . ?
N33 N34 H34A 121.5 . . ?
C106 N34 H34A 121.5 . . ?
N36 N35 C107 114.9(3) . . ?
N36 N35 H35A 122.5 . . ?
C107 N35 H35A 122.5 . . ?
C108 N36 N35 119.2(3) . . ?
C108 N36 Dy22 125.9(2) . . ?
N35 N36 Dy22 114.8(2) . . ?
C121 N37 N38 114.0(3) . . ?
C121 N37 Dy7 129.6(2) . . ?
N38 N37 Dy7 115.9(2) . . ?
C122 N38 N37 109.8(3) . . ?
C122 N38 Dy16 125.8(2) . . ?
N37 N38 Dy16 119.2(2) . . ?
N40 N39 C123 107.1(3) . . ?
N40 N39 Dy9 136.6(2) . . ?
C123 N39 Dy9 108.57(19) . . ?
N39 N40 C125 109.7(3) . . ?
N39 N40 H40A 125.2 . . ?
C125 N40 H40A 125.2 . . ?
C126 N41 N42 109.6(3) . . ?
C126 N41 H41A 125.2 . . ?
N42 N41 H41A 125.2 . . ?
C127 N42 N41 112.4(3) . . ?
C127 N42 Dy18 129.6(2) . . ?
N41 N42 Dy18 117.5(2) . . ?
C140 N43 N44 114.1(3) . . ?
C140 N43 Dy8 131.0(2) . . ?
N44 N43 Dy8 112.5(3) . . ?
C141 N44 N43 116.1(3) . . ?
C141 N44 Dy25 120.7(2) . . ?
N43 N44 Dy25 118.1(2) . . ?
C142 N45 N46 107.0(3) . . ?
C142 N45 Dy7 110.01(17) . . ?
N46 N45 Dy7 138.2(3) . . ?
C144 N46 N45 109.2(3) . . ?
C144 N46 H46 125.4 . . ?
N45 N46 H46 125.4 . . ?
C145 N47 N48 108.4(3) . . ?
C145 N47 H47 125.8 . . ?
N48 N47 H47 125.8 . . ?
C146 N48 N47 111.3(3) . . ?
C146 N48 Dy27 129.3(2) . . ?
N47 N48 Dy27 119.5(2) . . ?
C159 N49 N50 117.3(3) . . ?
C159 N49 Dy9 128.2(2) . . ?
N50 N49 Dy9 114.5(3) . . ?
C160 N50 N49 117.3(3) . . ?
C160 N50 Dy19 118.7(2) . . ?
N49 N50 Dy19 120.1(2) . . ?
C161 N51 N52 107.1(3) . . ?
C161 N51 Dy8 109.1(2) . . ?
N52 N51 Dy8 137.5(2) . . ?
C163 N52 N51 109.8(3) . . ?
C163 N52 H52 125.1 . . ?
N51 N52 H52 125.1 . . ?
C164 N53 N54 115.0(3) . . ?
C164 N53 H53P 122.5 . . ?
N54 N53 H53P 122.5 . . ?
C165 N54 N53 118.7(3) . . ?
C165 N54 Dy21 127.9(2) . . ?
N53 N54 Dy21 113.4(3) . . ?
C178 N55 N56 115.0(3) . . ?
C178 N55 Dy10 127.6(2) . . ?
N56 N55 Dy10 117.2(2) . . ?
C179 N56 N55 107.3(3) . . ?
C179 N56 Dy27 121.28(19) . . ?
N55 N56 Dy27 123.8(2) . . ?
C180 N57 N58 106.8(3) . . ?
C180 N57 Dy12 108.72(18) . . ?
N58 N57 Dy12 138.5(3) . . ?
C182 N58 N57 108.8(3) . . ?
C182 N58 H58 125.6 . . ?
N57 N58 H58 125.6 . . ?
C183 N59 N60 113.3(3) . . ?
C183 N59 H59P 123.3 . . ?
N60 N59 H59P 123.3 . . ?
C184 N60 N59 114.5(3) . . ?
C184 N60 Dy25 129.8(2) . . ?
N59 N60 Dy25 115.6(2) . . ?
C197 N61 N62 110.6(3) . . ?
C197 N61 Dy11 130.4(2) . . ?
N62 N61 Dy11 117.7(2) . . ?
C198 N62 N61 109.7(3) . . ?
C198 N62 Dy15 120.7(2) . . ?
N61 N62 Dy15 119.4(2) . . ?
N64 N63 C199 107.3(3) . . ?
N64 N63 Dy10 137.7(3) . . ?
C199 N63 Dy10 108.00(18) . . ?
N63 N64 C201 111.5(3) . . ?
N63 N64 H64A 124.2 . . ?
C201 N64 H64A 124.2 . . ?
C202 N65 N66 111.6(3) . . ?
C202 N65 H65 124.2 . . ?
N66 N65 H65 124.2 . . ?
C203 N66 N65 117.5(3) . . ?
C203 N66 Dy13 126.5(2) . . ?
N65 N66 Dy13 116.1(3) . . ?
C216 N67 N68 117.0(3) . . ?
C216 N67 Dy12 130.5(2) . . ?
N68 N67 Dy12 112.3(2) . . ?
C217 N68 N67 114.8(3) . . ?
C217 N68 Dy22 122.2(2) . . ?
N67 N68 Dy22 118.8(2) . . ?
N70 N69 C218 107.4(3) . . ?
N70 N69 Dy11 135.8(2) . . ?
C218 N69 Dy11 109.02(18) . . ?
N69 N70 C220 108.9(3) . . ?
N69 N70 H70A 125.5 . . ?
C220 N70 H70A 125.5 . . ?
C221 N71 N72 110.3(3) . . ?
C221 N71 H71 124.8 . . ?
N72 N71 H71 124.8 . . ?
C222 N72 N71 116.4(3) . . ?
C222 N72 Dy24 126.0(2) . . ?
N71 N72 Dy24 117.2(2) . . ?
C307 N73 N74 115.7(3) . . ?
C307 N73 Dy31 132.2(2) . . ?
N74 N73 Dy31 111.7(2) . . ?
C308 N74 N73 113.2(3) . . ?
C308 N74 Dy48 121.1(2) . . ?
N73 N74 Dy48 119.1(2) . . ?
C309 N75 N76 106.9(3) . . ?
C309 N75 Dy32 110.8(2) . . ?
N76 N75 Dy32 138.1(3) . . ?
N75 N76 C311 108.5(3) . . ?
N75 N76 H76 125.7 . . ?
C311 N76 H76 125.7 . . ?
C312 N77 N78 112.3(3) . . ?
C312 N77 H77 123.8 . . ?
N78 N77 H77 123.8 . . ?
C313 N78 N77 113.1(3) . . ?
C313 N78 Dy46 130.8(2) . . ?
N77 N78 Dy46 115.4(3) . . ?
C326 N79 N80 111.9(3) . . ?
C326 N79 Dy32 130.2(2) . . ?
N80 N79 Dy32 116.7(3) . . ?
C327 N80 N79 114.1(3) . . ?
C327 N80 Dy54 118.4(2) . . ?
N79 N80 Dy54 122.9(2) . . ?
C328 N81 N82 107.0(3) . . ?
C328 N81 Dy33 109.77(18) . . ?
N82 N81 Dy33 138.5(2) . . ?
C330 N82 N81 109.1(3) . . ?
C330 N82 H82 125.5 . . ?
N81 N82 H82 125.5 . . ?
C331 N83 N84 117.8(3) . . ?
C331 N83 H83A 121.1 . . ?
N84 N83 H83A 121.1 . . ?
C332 N84 N83 117.2(3) . . ?
C332 N84 Dy52 128.1(2) . . ?
N83 N84 Dy52 114.6(2) . . ?
C345 N85 N86 114.6(3) . . ?
C345 N85 Dy33 128.7(2) . . ?
N86 N85 Dy33 116.2(2) . . ?
C346 N86 N85 106.7(3) . . ?
C346 N86 Dy60 125.3(2) . . ?
N85 N86 Dy60 121.8(2) . . ?
C347 N87 N88 106.7(3) . . ?
C347 N87 Dy31 107.70(19) . . ?
N88 N87 Dy31 137.5(3) . . ?
C349 N88 N87 109.1(3) . . ?
C349 N88 H88 125.4 . . ?
N87 N88 H88 125.4 . . ?
C350 N89 N90 115.7(3) . . ?
C350 N89 H89A 122.2 . . ?
N90 N89 H89A 122.2 . . ?
C351 N90 N89 113.6(3) . . ?
C351 N90 Dy58 130.3(2) . . ?
N89 N90 Dy58 116.1(3) . . ?
C364 N91 N92 109.5(3) . . ?
C364 N91 Dy34 129.8(2) . . ?
N92 N91 Dy34 120.6(3) . . ?
C365 N92 N91 103.6(3) . . ?
C365 N92 Dy55 121.0(2) . . ?
N91 N92 Dy55 127.7(3) . . ?
C366 N93 N94 107.5(3) . . ?
C366 N93 Dy35 107.7(2) . . ?
N94 N93 Dy35 137.4(2) . . ?
N93 N94 C368 109.2(3) . . ?
N93 N94 H94A 125.4 . . ?
C368 N94 H94A 125.4 . . ?
C369 N95 N96 113.6(3) . . ?
C369 N95 H95 123.2 . . ?
N96 N95 H95 123.2 . . ?
C370 N96 N95 119.6(3) . . ?
C370 N96 Dy57 127.3(2) . . ?
N95 N96 Dy57 113.0(3) . . ?
C383 N97 N98 123.6(3) . . ?
C383 N97 Dy35 118.4(3) . . ?
N98 N97 Dy35 114.9(3) . . ?
C384 N98 N97 111.3(3) . . ?
C384 N98 Dy45 121.0(2) . . ?
N97 N98 Dy45 118.1(3) . . ?
C385 N99 N100 107.3(3) . . ?
C385 N99 Dy36 109.8(2) . . ?
N100 N99 Dy36 137.3(2) . . ?
C387 N100 N99 109.0(3) . . ?
C387 N100 H10A 125.5 . . ?
N99 N100 H10A 125.5 . . ?
C388 N101 N102 108.8(3) . . ?
C388 N101 H101 125.6 . . ?
N102 N101 H101 125.6 . . ?
C389 N102 N101 111.7(3) . . ?
C389 N102 Dy43 133.1(3) . . ?
N101 N102 Dy43 115.2(3) . . ?
C402 N103 N104 123.7(3) . . ?
C402 N103 Dy36 118.8(2) . . ?
N104 N103 Dy36 116.3(3) . . ?
C403 N104 N103 113.0(3) . . ?
C403 N104 Dy52 119.5(2) . . ?
N103 N104 Dy52 121.5(3) . . ?
N106 N105 C404 107.6(3) . . ?
N106 N105 Dy34 138.5(3) . . ?
C404 N105 Dy34 108.17(19) . . ?
N105 N106 C406 109.6(3) . . ?
N105 N106 H106 125.2 . . ?
C406 N106 H106 125.2 . . ?
C407 N107 N108 114.6(3) . . ?
C407 N107 H107 122.7 . . ?
N108 N107 H107 122.7 . . ?
C408 N108 N107 112.0(3) . . ?
C408 N108 Dy54 130.6(2) . . ?
N107 N108 Dy54 116.8(2) . . ?
C421 N109 N110 117.8(3) . . ?
C421 N109 Dy37 126.1(3) . . ?
N110 N109 Dy37 115.8(2) . . ?
C422 N110 N109 113.1(3) . . ?
C422 N110 Dy43 119.6(2) . . ?
N109 N110 Dy43 119.7(3) . . ?
C423 N111 N112 106.6(3) . . ?
C423 N111 Dy38 108.66(19) . . ?
N112 N111 Dy38 139.2(3) . . ?
C425 N112 N111 109.6(3) . . ?
C425 N112 H11A 125.2 . . ?
N111 N112 H11A 125.2 . . ?
C426 N113 N114 113.7(3) . . ?
C426 N113 H113 123.1 . . ?
N114 N113 H113 123.1 . . ?
C427 N114 N113 119.0(3) . . ?
C427 N114 Dy45 126.6(2) . . ?
N113 N114 Dy45 114.3(3) . . ?
C440 N115 N116 114.6(3) . . ?
C440 N115 Dy38 129.2(2) . . ?
N116 N115 Dy38 115.5(2) . . ?
C441 N116 N115 108.4(3) . . ?
C441 N116 Dy49 123.2(2) . . ?
N115 N116 Dy49 121.1(2) . . ?
N118 N117 C442 106.9(3) . . ?
N118 N117 Dy39 138.8(3) . . ?
C442 N117 Dy39 108.15(17) . . ?
C444 N118 N117 109.6(3) . . ?
C444 N118 H11T 125.2 . . ?
N117 N118 H11T 125.2 . . ?
C445 N119 N120 111.8(3) . . ?
C445 N119 H119 124.1 . . ?
N120 N119 H119 124.1 . . ?
C446 N120 N119 112.4(3) . . ?
C446 N120 Dy51 132.5(2) . . ?
N119 N120 Dy51 115.0(3) . . ?
C459 N121 N122 115.0(3) . . ?
C459 N121 Dy39 128.7(2) . . ?
N122 N121 Dy39 116.2(2) . . ?
C460 N122 N121 105.6(3) . . ?
C460 N122 Dy58 126.3(2) . . ?
N121 N122 Dy58 124.8(2) . . ?
N124 N123 C461 107.3(3) . . ?
N124 N123 Dy37 136.6(2) . . ?
C461 N123 Dy37 109.17(19) . . ?
N123 N124 C463 109.1(3) . . ?
N123 N124 H124 125.5 . . ?
C463 N124 H124 125.5 . . ?
C464 N125 N126 113.3(3) . . ?
C464 N125 H125 123.4 . . ?
N126 N125 H125 123.4 . . ?
C465 N126 N125 117.5(3) . . ?
C465 N126 Dy60 127.0(2) . . ?
N125 N126 Dy60 114.8(3) . . ?
C478 N127 N128 117.7(3) . . ?
C478 N127 Dy40 129.5(2) . . ?
N128 N127 Dy40 112.6(2) . . ?
C479 N128 N127 107.5(3) . . ?
C479 N128 Dy46 128.3(2) . . ?
N127 N128 Dy46 120.5(2) . . ?
C480 N129 N130 107.4(3) . . ?
C480 N129 Dy41 109.37(19) . . ?
N130 N129 Dy41 135.8(3) . . ?
C482 N130 N129 109.0(3) . . ?
C482 N130 H13A 125.5 . . ?
N129 N130 H13A 125.5 . . ?
C483 N131 N132 117.0(3) . . ?
C483 N131 H13B 121.5 . . ?
N132 N131 H13B 121.5 . . ?
C484 N132 N131 121.3(3) . . ?
C484 N132 Dy48 128.6(2) . . ?
N131 N132 Dy48 110.1(3) . . ?
C497 N133 N134 115.9(3) . . ?
C497 N133 Dy41 129.5(2) . . ?
N134 N133 Dy41 112.1(2) . . ?
C498 N134 N133 113.6(3) . . ?
C498 N134 Dy51 122.4(2) . . ?
N133 N134 Dy51 119.4(2) . . ?
N136 N135 C499 107.3(3) . . ?
N136 N135 Dy42 139.4(3) . . ?
C499 N135 Dy42 108.88(18) . . ?
N135 N136 C501 108.8(3) . . ?
N135 N136 H13T 125.6 . . ?
C501 N136 H13T 125.6 . . ?
C502 N137 N138 114.8(3) . . ?
C502 N137 H13C 122.6 . . ?
N138 N137 H13C 122.6 . . ?
C503 N138 N137 115.2(3) . . ?
C503 N138 Dy49 130.4(2) . . ?
N137 N138 Dy49 114.3(3) . . ?
C516 N139 N140 115.5(3) . . ?
C516 N139 Dy42 127.5(2) . . ?
N140 N139 Dy42 116.5(3) . . ?
C517 N140 N139 109.8(3) . . ?
C517 N140 Dy57 119.7(2) . . ?
N139 N140 Dy57 124.1(2) . . ?
N142 N141 C518 107.5(3) . . ?
N142 N141 Dy40 139.0(3) . . ?
C518 N141 Dy40 104.49(18) . . ?
C520 N142 N141 109.0(3) . . ?
C520 N142 H142 125.5 . . ?
N141 N142 H142 125.5 . . ?
C521 N143 N144 117.4(3) . . ?
C521 N143 H143 121.3 . . ?
N144 N143 H143 121.3 . . ?
C522 N144 N143 122.0(3) . . ?
C522 N144 Dy55 126.8(2) . . ?
N143 N144 Dy55 111.1(3) . . ?
C1 O1 Dy1 139.0(2) . . ?
C8 O2 Dy1 119.5(2) . . ?
C8 O2 Dy3 123.3(2) . . ?
Dy1 O2 Dy3 113.62(11) . . ?
C10 O3 Dy18 125.76(19) . . ?
C10 O3 Dy17 125.06(19) . . ?
Dy18 O3 Dy17 109.03(11) . . ?
C12 O4 Dy16 119.3(2) . . ?
C12 O4 Dy17 130.8(2) . . ?
Dy16 O4 Dy17 108.66(11) . . ?
C19 O5 Dy16 137.42(18) . . ?
C20 O6 Dy2 140.73(19) . . ?
C27 O7 Dy2 117.79(18) . . ?
C27 O7 Dy1 122.85(18) . . ?
Dy2 O7 Dy1 112.38(11) . . ?
C29 O8 Dy29 124.12(17) . . ?
C29 O8 Dy30 126.91(17) . . ?
Dy29 O8 Dy30 108.91(11) . . ?
C31 O9 Dy29 131.07(18) . . ?
C31 O9 Dy28 118.97(18) . . ?
Dy29 O9 Dy28 108.67(11) . . ?
C38 O10 Dy28 138.94(19) . . ?
C39 O11 Dy3 141.9(2) . . ?
C46 O12 Dy2 127.0(2) . . ?
C46 O12 Dy3 119.1(2) . . ?
Dy2 O12 Dy3 110.92(11) . . ?
C48 O13 Dy14 124.14(19) . . ?
C48 O13 Dy13 125.28(18) . . ?
Dy14 O13 Dy13 110.54(12) . . ?
C50 O14 Dy15 123.41(19) . . ?
C50 O14 Dy14 127.38(18) . . ?
Dy15 O14 Dy14 107.96(11) . . ?
C57 O15 Dy15 135.25(18) . . ?
C58 O16 Dy4 137.90(18) . . ?
C65 O17 Dy4 122.12(19) . . ?
C65 O17 Dy6 122.15(18) . . ?
Dy4 O17 Dy6 111.23(11) . . ?
C67 O18 Dy29 123.43(19) . . ?
C67 O18 Dy28 126.02(18) . . ?
Dy29 O18 Dy28 110.45(11) . . ?
C69 O19 Dy29 132.70(18) . . ?
C69 O19 Dy30 115.90(18) . . ?
Dy29 O19 Dy30 108.92(11) . . ?
C76 O20 Dy30 139.07(18) . . ?
C77 O21 Dy5 135.4(2) . . ?
C84 O22 Dy4 125.2(2) . . ?
C84 O22 Dy5 120.5(2) . . ?
Dy4 O22 Dy5 109.05(12) . . ?
C86 O23 Dy21 128.18(19) . . ?
C86 O23 Dy20 121.28(19) . . ?
Dy21 O23 Dy20 110.40(11) . . ?
C88 O24 Dy19 117.2(2) . . ?
C88 O24 Dy20 131.81(19) . . ?
Dy19 O24 Dy20 109.28(11) . . ?
C95 O25 Dy19 136.59(19) . . ?
C96 O26 Dy6 140.5(2) . . ?
C103 O27 Dy6 120.5(2) . . ?
C103 O27 Dy5 120.5(2) . . ?
Dy6 O27 Dy5 111.06(11) . . ?
C105 O28 Dy23 122.86(18) . . ?
C105 O28 Dy24 125.54(18) . . ?
Dy23 O28 Dy24 111.57(11) . . ?
C107 O29 Dy23 137.54(18) . . ?
C107 O29 Dy22 112.76(16) . . ?
Dy23 O29 Dy22 109.45(11) . . ?
C114 O30 Dy22 139.21(17) . . ?
C115 O31 Dy7 134.23(19) . . ?
C122 O32 Dy7 120.83(19) . . ?
C122 O32 Dy9 122.36(19) . . ?
Dy7 O32 Dy9 111.27(11) . . ?
C124 O33 Dy17 122.4(2) . . ?
C124 O33 Dy16 125.6(2) . . ?
Dy17 O33 Dy16 112.01(11) . . ?
C126 O34 Dy18 118.60(17) . . ?
C126 O34 Dy17 130.71(18) . . ?
Dy18 O34 Dy17 108.97(11) . . ?
C133 O35 Dy18 138.74(18) . . ?
C134 O36 Dy8 141.53(19) . . ?
C141 O37 Dy8 123.84(18) . . ?
C141 O37 Dy7 122.55(18) . . ?
Dy8 O37 Dy7 110.65(12) . . ?
C143 O38 Dy25 132.53(18) . . ?
C143 O38 Dy26 118.48(18) . . ?
Dy25 O38 Dy26 108.86(11) . . ?
C145 O39 Dy26 131.73(18) . . ?
C145 O39 Dy27 117.00(17) . . ?
Dy26 O39 Dy27 108.63(12) . . ?
C152 O40 Dy27 136.9(2) . . ?
C153 O41 Dy9 137.5(2) . . ?
C160 O42 Dy9 127.4(2) . . ?
C160 O42 Dy8 118.06(19) . . ?
Dy9 O42 Dy8 109.97(12) . . ?
C162 O43 Dy19 131.62(19) . . ?
C162 O43 Dy20 118.71(19) . . ?
Dy19 O43 Dy20 109.60(11) . . ?
C164 O44 Dy20 134.3(2) . . ?
C164 O44 Dy21 117.8(2) . . ?
Dy20 O44 Dy21 106.89(11) . . ?
C171 O45 Dy21 137.6(2) . . ?
C172 O46 Dy10 132.91(19) . . ?
C179 O47 Dy10 124.48(18) . . ?
C179 O47 Dy12 119.26(18) . . ?
Dy10 O47 Dy12 108.65(12) . . ?
C181 O48 Dy26 127.59(18) . . ?
C181 O48 Dy27 123.49(18) . . ?
Dy26 O48 Dy27 108.86(11) . . ?
C183 O49 Dy25 119.16(19) . . ?
C183 O49 Dy26 131.56(19) . . ?
Dy25 O49 Dy26 108.11(12) . . ?
C190 O50 Dy25 137.49(19) . . ?
C191 O51 Dy11 135.3(2) . . ?
C198 O52 Dy11 119.66(19) . . ?
C198 O52 Dy10 122.43(19) . . ?
Dy11 O52 Dy10 114.85(12) . . ?
C200 O53 Dy15 128.4(2) . . ?
C200 O53 Dy14 121.2(2) . . ?
Dy15 O53 Dy14 110.27(12) . . ?
C202 O54 Dy13 119.1(2) . . ?
C202 O54 Dy14 132.3(2) . . ?
Dy13 O54 Dy14 107.15(12) . . ?
C209 O55 Dy13 137.63(19) . . ?
C210 O56 Dy12 136.9(2) . . ?
C217 O57 Dy12 122.6(2) . . ?
C217 O57 Dy11 120.2(2) . . ?
Dy12 O57 Dy11 114.27(11) . . ?
C219 O58 Dy22 128.6(2) . . ?
C219 O58 Dy23 122.0(2) . . ?
Dy22 O58 Dy23 109.39(10) . . ?
C221 O59 Dy24 121.38(19) . . ?
C221 O59 Dy23 130.74(19) . . ?
Dy24 O59 Dy23 107.36(10) . . ?
C228 O60 Dy24 136.39(19) . . ?
C229 O61 Dy1 139.7(2) . . ?
C229 O62 Dy2 132.0(2) . . ?
C231 O63 Dy2 143.2(2) . . ?
C231 O64 Dy3 139.5(2) . . ?
C233 O65 Dy3 137.6(2) . . ?
C233 O66 Dy1 138.1(2) . . ?
C235 O67 Dy4 135.2(2) . . ?
C235 O68 Dy5 133.4(2) . . ?
C237 O69 Dy5 142.6(2) . . ?
C237 O70 Dy6 138.0(2) . . ?
C239 O71 Dy6 140.8(2) . . ?
C239 O72 Dy4 135.5(2) . . ?
C241 O73 Dy8 137.4(2) . . ?
C241 O74 Dy9 115.7(2) . . ?
C243 O75 Dy9 138.6(2) . . ?
C243 O76 Dy7 135.7(2) . . ?
C245 O77 Dy7 135.7(2) . . ?
C245 O78 Dy8 131.17(19) . . ?
C247 O79 Dy10 141.6(2) . . ?
C247 O80 Dy39 138.5(2) . . ?
C249 O81 Dy12 128.3(3) . . ?
C249 O82 Dy11 141.7(3) . . ?
C251 O83 Dy12 138.2(2) . . ?
C251 O84 Dy10 126.8(2) . . ?
C253 O85 Dy13 141.3(2) . . ?
C253 O86 Dy14 143.6(2) . . ?
C255 O87 Dy14 139.2(2) . . ?
C255 O88 Dy15 136.6(2) . . ?
C257 O89 Dy13 91.73(19) . . ?
C257 O90 Dy13 96.6(2) . . ?
C259 O91 Dy15 94.85(19) . . ?
C259 O92 Dy15 89.00(19) . . ?
C261 O93 Dy16 134.8(2) . . ?
C261 O94 Dy17 136.9(2) . . ?
C263 O95 Dy17 141.2(2) . . ?
C263 O96 Dy18 135.3(2) . . ?
C265 O97 Dy16 95.4(2) . . ?
C265 O98 Dy16 99.6(2) . . ?
C267 O99 Dy18 94.9(2) . . ?
C267 O100 Dy18 94.0(2) . . ?
C269 O101 Dy19 129.6(2) . . ?
C269 O102 Dy20 138.69(19) . . ?
C271 O103 Dy20 134.4(2) . . ?
C271 O104 Dy21 130.6(2) . . ?
C273 O105 Dy19 89.3(2) . . ?
C273 O106 Dy19 94.78(18) . . ?
C275 O107 Dy21 94.01(19) . . ?
C275 O108 Dy21 92.38(19) . . ?
C277 O109 Dy24 138.7(2) . . ?
C277 O110 Dy23 142.3(2) . . ?
C279 O111 Dy23 137.5(2) . . ?
C279 O112 Dy22 141.8(2) . . ?
C281 O113 Dy24 94.0(2) . . ?
C281 O114 Dy24 96.3(2) . . ?
C283 O115 Dy22 94.1(2) . . ?
C283 O116 Dy22 89.2(2) . . ?
C285 O117 Dy25 144.34(19) . . ?
C285 O118 Dy26 141.1(2) . . ?
C287 O119 Dy26 136.8(2) . . ?
C287 O120 Dy27 139.2(2) . . ?
C289 O121 Dy25 91.9(2) . . ?
C289 O122 Dy25 94.4(2) . . ?
C291 O123 Dy27 92.0(2) . . ?
C291 O124 Dy27 88.6(2) . . ?
C293 O125 Dy28 143.3(2) . . ?
C293 O126 Dy29 136.9(2) . . ?
C295 O127 Dy29 138.1(2) . . ?
C295 O128 Dy30 139.22(19) . . ?
C297 O129 Dy28 89.1(2) . . ?
C297 O130 Dy28 91.1(2) . . ?
C299 O131 Dy30 95.1(2) . . ?
C299 O132 Dy30 88.7(2) . . ?
Dy3 O133 Dy2 109.26(12) . . ?
Dy3 O133 Dy1 108.53(10) . . ?
Dy2 O133 Dy1 109.33(11) . . ?
Dy4 O134 Dy6 111.51(11) . . ?
Dy4 O134 Dy5 109.33(12) . . ?
Dy6 O134 Dy5 109.13(11) . . ?
Dy9 O135 Dy8 109.00(11) . . ?
Dy9 O135 Dy7 110.46(10) . . ?
Dy8 O135 Dy7 107.59(11) . . ?
Dy9 O135 H13R 96.4 . . ?
Dy8 O135 H13R 107.7 . . ?
Dy7 O135 H13R 124.6 . . ?
Dy11 O136 Dy10 110.64(11) . . ?
Dy11 O136 Dy12 108.97(11) . . ?
Dy10 O136 Dy12 105.85(11) . . ?
Dy11 O136 H13S 100.4 . . ?
Dy10 O136 H13S 122.9 . . ?
Dy12 O136 H13S 107.5 . . ?
C301 O137 Dy31 130.7(2) . . ?
C308 O138 Dy31 122.5(2) . . ?
C308 O138 Dy32 127.0(2) . . ?
Dy31 O138 Dy32 109.13(11) . . ?
C310 O139 Dy48 127.37(19) . . ?
C310 O139 Dy47 122.59(19) . . ?
Dy48 O139 Dy47 109.97(12) . . ?
C312 O140 Dy46 120.09(19) . . ?
C312 O140 Dy47 130.43(19) . . ?
Dy46 O140 Dy47 108.61(12) . . ?
C319 O141 Dy46 137.62(19) . . ?
C320 O142 Dy32 139.3(2) . . ?
C327 O143 Dy32 119.00(18) . . ?
C327 O143 Dy33 125.44(18) . . ?
Dy32 O143 Dy33 110.95(11) . . ?
C329 O144 Dy54 131.01(18) . . ?
C329 O144 Dy53 120.75(18) . . ?
Dy54 O144 Dy53 108.23(11) . . ?
C331 O145 Dy53 132.75(18) . . ?
C331 O145 Dy52 117.88(18) . . ?
Dy53 O145 Dy52 106.57(11) . . ?
C338 O146 Dy52 135.9(2) . . ?
C339 O147 Dy33 134.5(2) . . ?
C346 O148 Dy33 120.1(2) . . ?
C346 O148 Dy31 124.9(2) . . ?
Dy33 O148 Dy31 110.56(11) . . ?
C348 O149 Dy59 124.59(19) . . ?
C348 O149 Dy60 119.06(19) . . ?
Dy59 O149 Dy60 116.25(13) . . ?
C350 O150 Dy59 131.98(19) . . ?
C350 O150 Dy58 116.18(19) . . ?
Dy59 O150 Dy58 110.04(11) . . ?
C357 O151 Dy58 132.10(19) . . ?
C358 O152 Dy34 133.8(2) . . ?
C365 O153 Dy34 124.93(19) . . ?
C365 O153 Dy35 117.0(2) . . ?
Dy34 O153 Dy35 111.61(12) . . ?
C367 O154 Dy55 127.93(19) . . ?
C367 O154 Dy56 120.38(19) . . ?
Dy55 O154 Dy56 111.42(12) . . ?
[truncated: 21,753,502 more chars]
