# Supplementary material for: Assembly of Dy60 and Dy30 cage-shaped nanoclusters
Source: Commun Chem. 2020 Mar 6;3:30. doi: 10.1038/s42004-020-0276-3 (PMC9814749; doi:10.1038/s42004-020-0276-3)
Supplement: Supplementary file 5 — Supplementary Data 3 [file 42004_2020_276_MOESM5_ESM.txt]

Supplementary Data 3
Selected bond lengths (Å) and angles (°) of complexes Dy30 and Dy60.
Dy30 Bond lengths (Å)
Dy1—O20	2.219 (3)	Dy4—O18	2.335 (3)	Dy7—N13	2.479 (4)
Dy1—O53i	2.301 (3)	Dy4—O17	2.346 (3)	Dy7—N10	2.678 (4)
Dy1—O52	2.323 (4)	Dy4—O14	2.361 (3)	Dy8—O10	2.220 (4)
Dy1—O19	2.318 (3)	Dy4—O4W	2.428 (3)	Dy8—O30	2.295 (5)
Dy1—O19ii	2.374 (3)	Dy4—O3W	2.440 (3)	Dy8—O9	2.317 (3)
Dy1—O54	2.386(3)	Dy5—O15	2.202 (3)	Dy8—O31	2.326 (5)
Dy1—N24	2.486 (4)	Dy5—O18	2.291 (3)	Dy8—O2ii	2.388 (3)
Dy1—N22ii	2.683 (3)	Dy5—O37	2.317 (3)	Dy8—O35	2.402 (3)
Dy2—O16	2.214 (3)	Dy5—O14	2.332 (3)	Dy8—N12	2.496 (4)
Dy2—O13	2.313 (3)	Dy5—O39	2.455 (3)	Dy8—N3ii	2.674 (4)
Dy2—O41	2.312 (3)	Dy5—N18	2.451 (3)	Dy9—O8	2.312 (3)
Dy2—O17	2.330 (3)	Dy5—O38	2.493 (3)	Dy9—O22	2.339 (4)
Dy2—O43	2.437 (3)	Dy5—N23	2.613 (3)	Dy9—O7	2.346 (3)
Dy2—N19	2.454 (3)	Dy6—O5	2.213 (3)	Dy9—O25	2.345 (4)
Dy2—O42	2.465 (3)	Dy6—O26	2.298 (3)	Dy9—O3	2.347 (3)
Dy2—N14	2.623 (4)	Dy6—O8	2.306 (3)	Dy9—O4	2.360 (3)
Dy3—O6	2.213 (3)	Dy6—O4	2.371 (3)	Dy9—O1W	2.393 (4)
Dy3—O21	2.304 (3)	Dy6—O27	2.434 (3)	Dy9—O2W	2.414 (4)
Dy3—O3	2.306 (3)	Dy6—N6	2.458 (4)	Dy10—O1ii	2.227 (4)
Dy3—O7	2.367 (3)	Dy6—O28	2.509 (3)	Dy10—O32	2.301 (4)
Dy3—O24	2.434 (3)	Dy6—N11	2.631 (4)	Dy10—O2ii	2.311 (3)
Dy3—N7	2.481 (4)	Dy7—O11	2.222 (4)	Dy10—O33	2.363 (5)
Dy3—O23	2.482 (3)	Dy7—O34	2.292 (4)	Dy10—O12	2.397 (3)
Dy3—N2	2.636 (4)	Dy7—O12	2.319 (3)	Dy10—O35	2.405 (3)
Dy4—O36	2.302 (3)	Dy7—O29	2.344 (4)	Dy10—N1ii	2.476 (4)
Dy4—O13	2.310 (3)	Dy7—O9	2.368 (3)	Dy10—N15	2.694 (4)
Dy4—O40	2.330 (4)	Dy7—O35	2.377 (3)
Bond angles (°)
O20—Dy1—O53i	87.74 (12)	O16—Dy2—O13	155.12(10)	O6—Dy3—O21	88.14 (12)
O20—Dy1—O52	80.17 (13)	O16—Dy2—O41	87.12 (11)	O6—Dy3—O3	154.84 (11)
O53i—Dy1—O52	93.75 (12)	O13—Dy2—O41	87.38 (11)	O21—Dy3—O3	87.46 (12)
O20—Dy1—O19	135.86 (11)	O16—Dy2—O17	137.71(11)	O6—Dy3—O7	137.79 (11)
O53i—Dy1—O19	87.55 (11)	O13—Dy2—O17	65.75 (10)	O21—Dy3—O7	83.54 (12)
O52—Dy1—O19	143.94 (12)	O41—Dy2—O17	85.08 (10)	O3—Dy3—O7	66.10 (11)
O20—Dy1—O19ii	125.07 (11)	O16—Dy2—O43	88.26 (10)	O6—Dy3—O24	87.51 (10)
O53i—Dy1—O19ii	142.01 (11)	O13—Dy2—O43	106.39(10)	O21—Dy3—O24	155.96 (11)
O52—Dy1—O19ii	76.09 (10)	O41—Dy2—O43	154.86(10)	O3—Dy3—O24	105.94 (10)
O19—Dy1—O19ii	80.90 (13)	O17—Dy2—O43	81.82 (9)	O7—Dy3—O24	83.90 (10)
O20—Dy1—O54	151.08 (12)	O16—Dy2—N19	73.96 (11)	O6—Dy3—N7	74.29 (12)
O53i—Dy1—O54	75.32 (11)	O13—Dy2—N19	129.21(10)	O21—Dy3—N7	82.91 (12)
O52—Dy1—O54	77.80 (11)	O41—Dy2—N19	82.70 (11)	O3—Dy3—N7	129.56 (11)
O19—Dy1—O54	67.68 (10)	O17—Dy2—N19	63.84 (10)	O7—Dy3—N7	63.65 (11)
O19ii—Dy1—O54	66.79 (9)	O43—Dy2—N19	72.28 (11)	O24—Dy3—N7	73.16 (11)
O20—Dy1—N24	72.47 (12)	O16—Dy2—O42	90.40 (10)	O6—Dy3—O23	89.29 (10)
O53i—Dy1—N24	78.49 (11)	O13—Dy2—O42	83.28 (10)	O21—Dy3—O23	150.84 (11)
O52—Dy1—N24	151.74 (13)	O41—Dy2—O42	152.10(10)	O3—Dy3—O23	82.66 (10)
O19—Dy1—N24	63.59 (11)	O17—Dy2—O42	114.35(10)	O7—Dy3—O23	116.62 (10)
O19ii—Dy1—N24	125.90 (10)	O43—Dy2—O42	52.56 (9)	O24—Dy3—O23	52.71 (9)
O54—Dy1—N24	124.92 (9)	N19—Dy2—O42	123.18(11)	N7—Dy3—O23	124.13 (10)
O20—Dy1—N22ii	79.17 (11)	O16—Dy2—N14	81.06 (11)	O6—Dy3—N2	80.57 (12)
O53i—Dy1—N22ii	151.38 (11)	O13—Dy2—N14	74.10 (11)	O21—Dy3—N2	79.51 (12)
O52—Dy1—N22ii	108.71 (12)	O41—Dy2—N14	80.19 (11)	O3—Dy3—N2	74.27 (12)
O19—Dy1—N22ii	84.50 (10)	O17—Dy2—N14	137.69(11)	O7—Dy3—N2	137.36 (11)
O19ii—Dy1—N22ii	63.36 (10)	O43—Dy2—N14	123.39(11)	O24—Dy3—N2	122.93 (11)
O54—Dy1—N22ii	125.76 (12)	N19—Dy2—N14	150.28(12)	N7—Dy3—N2	149.65 (12)
N24—Dy1—N22ii	73.34 (11)	O42—Dy2—N14	71.98 (11)	O23—Dy3—N2	71.41 (11)
O36—Dy4—O18	81.31 (11)	O15—Dy5—O18	153.23(10)	O5—Dy6—O26	87.32 (12)
O13—Dy4—O18	112.38 (10)	O15—Dy5—O37	90.42 (11)	O5—Dy6—O8	155.43 (12)
O40—Dy4—O18	146.82 (11)	O18—Dy5—O37	86.54 (10)	O26—Dy6—O8	88.89 (11)
O36—Dy4—O17	146.64 (10)	O15—Dy5—O14	139.02(10)	O5—Dy6—O4	137.73 (12)
O13—Dy4—O17	65.54 (9)	O18—Dy5—O14	67.11 (10)	O26—Dy6—O4	84.56 (12)
O40—Dy4—O17	87.62 (11)	O37—Dy5—O14	84.27 (10)	O8—Dy6—O4	65.81 (11)
O18—Dy4—O17	74.45 (10)	O15—Dy5—O39	85.16 (10)	O5—Dy6—O27	87.59 (11)
O36—Dy4—O14	85.78 (10)	O18—Dy5—O39	108.13(10)	O26—Dy6—O27	154.41 (11)
O13—Dy4—O14	73.98 (9)	O37—Dy5—O39	154.82(10)	O8—Dy6—O27	105.57 (10)
O40—Dy4—O14	146.90 (11)	O14—Dy5—O39	82.97 (9)	O4—Dy6—O27	82.46 (11)
O18—Dy4—O14	65.95 (9)	O15—Dy5—N18	74.58 (11)	O5—Dy6—N6	74.66 (13)
O17—Dy4—O14	104.30 (10)	O18—Dy5—N18	131.25(11)	O26—Dy6—N6	81.70 (13)
O36—Dy4—O4W	72.70 (12)	O37—Dy5—N18	83.58 (11)	O8—Dy6—N6	128.69 (12)
O13—Dy4—O4W	77.70 (11)	O14—Dy5—N18	64.45 (11)	O4—Dy6—N6	63.14 (12)
O40—Dy4—O4W	72.72 (13)	O39—Dy5—N18	71.33 (10)	O27—Dy6—N6	72.77 (11)
O18—Dy4—O4W	137.41 (12)	O15—Dy5—O38	87.96 (10)	O5—Dy6—O28	88.85 (10)
O17—Dy4—O4W	140.03 (11)	O18—Dy5—O38	82.77 (10)	O26—Dy6—O28	151.92 (12)
O14—Dy4—O4W	78.80 (11)	O37—Dy5—O38	152.60 (9)	O8—Dy6—O28	83.18 (10)
O36—Dy4—O3W	75.93 (12)	O14—Dy5—O38	114.12 (9)	O4—Dy6—O28	115.95 (10)
O13—Dy4—O3W	135.11 (11)	O39—Dy5—O38	52.15 (9)	O27—Dy6—O28	52.90 (10)
O40—Dy4—O3W	70.67 (11)	N18—Dy5—O38	122.08(10)	N6—Dy6—O28	123.87 (12)
O18—Dy4—O3W	78.09 (10)	O15—Dy5—N23	78.57 (10)	O5—Dy6—N11	80.92 (12)
O17—Dy4—O3W	76.90 (10)	O18—Dy5—N23	74.70 (10)	O26—Dy6—N11	80.31 (12)
O14—Dy4—O3W	141.72 (10)	O37—Dy5—N23	80.01 (10)	O8—Dy6—N11	74.52 (12)
O4W—Dy4—O3W	125.09 (11)	O14—Dy5—N23	139.37(10)	O4—Dy6—N11	137.64 (12)
O11—Dy7—O34	83.82 (14)	O39—Dy5—N23	123.02(10)	O27—Dy6—N11	123.50 (11)
O11—Dy7—O12	136.89 (12)	N18—Dy5—N23	148.29(11)	N6—Dy6—N11	150.18 (12)
O34—Dy7—O12	88.16 (13)	O38—Dy5—N23	72.86 (9)	O28—Dy6—N11	71.62 (10)
O11—Dy7—O29	78.10 (15)	O10—Dy8—O30	84.98 (16)	O8—Dy9—O22	143.80 (12)
O34—Dy7—O29	88.81 (15)	O10—Dy8—O9	136.80(13)	O8—Dy9—O7	74.05 (10)
O12—Dy7—O29	144.14 (14)	O30—Dy8—O9	85.33 (14)	O22—Dy9—O7	83.45 (11)
O11—Dy7—O9	124.67 (13)	O10—Dy8—O31	77.14 (16)	O8—Dy9—O25	83.91 (12)
O34—Dy7—O9	144.08 (13)	O30—Dy8—O31	91.66 (16)	O22—Dy9—O25	104.39 (13)
O12—Dy7—O9	83.78 (11)	O9—Dy8—O31	145.15(14)	O7—Dy9—O25	150.27 (12)
O29—Dy7—O9	78.03 (13)	O10—Dy8—O2ii	125.74(14)	O8—Dy9—O3	110.48 (11)
O11—Dy7—O35	148.54 (13)	O30—Dy8—O2ii	143.05(13)	O22—Dy9—O3	84.42 (12)
O34—Dy7—O35	77.29 (13)	O9—Dy8—O2ii	83.68 (11)	O7—Dy9—O3	65.79 (10)
O12—Dy7—O35	67.89 (10)	O31—Dy8—O2ii	78.07 (13)	O25—Dy9—O3	142.57 (12)
O29—Dy7—O35	76.59 (14)	O10—Dy8—O35	148.27(13)	O8—Dy9—O4	65.89 (11)
O9—Dy7—O35	67.23 (11)	O30—Dy8—O35	76.46 (13)	O22—Dy9—O4	149.28 (12)
O11—Dy7—N13	73.14 (13)	O9—Dy8—O35	67.61 (11)	O7—Dy9—O4	105.61 (11)
O34—Dy7—N13	80.85 (14)	O31—Dy8—O35	77.91 (14)	O25—Dy9—O4	82.43 (13)
O12—Dy7—N13	63.77 (12)	O2ii—Dy8—O35	66.73 (11)	O3—Dy9—O4	73.42 (11)
O29—Dy7—N13	150.27 (15)	O10—Dy8—N12	72.60 (14)	O8—Dy9—O1W	141.84 (12)
O9—Dy7—N13	125.13 (11)	O30—Dy8—N12	78.99 (15)	O22—Dy9—O1W	72.64 (13)
O35—Dy7—N13	127.07 (12)	O9—Dy8—N12	64.23 (12)	O7—Dy9—O1W	136.59 (12)
O11—Dy7—N10	81.59 (13)	O31—Dy8—N12	148.93(14)	O25—Dy9—O1W	72.32 (13)
O34—Dy7—N10	151.56 (13)	O2ii—Dy8—N12	126.06(12)	O3—Dy9—O1W	76.07 (12)
O12—Dy7—N10	86.02 (11)	O35—Dy8—N12	127.05(13)	O4—Dy9—O1W	81.41 (12)
O29—Dy7—N10	111.70 (13)	O10—Dy8—N3ii	82.96 (14)	O8—Dy9—O2W	75.79 (12)
O9—Dy7—N10	62.66 (11)	O30—Dy8—N3ii	151.18(14)	O22—Dy9—O2W	72.73 (14)
O35—Dy7—N10	125.31 (12)	O9—Dy8—N3ii	85.74 (12)	O7—Dy9—O2W	80.42 (12)
N13—Dy7—N10	71.61 (12)	O31—Dy8—N3ii	110.89(15)	O25—Dy9—O2W	74.91 (14)
O1ii—Dy10—O32	83.33 (14)	O2ii—Dy8—N3ii	62.50 (11)	O3—Dy9—O2W	141.14 (13)
O1ii—Dy10—O2ii	136.95 (13)	O35—Dy8—N3ii	124.50(11)	O4—Dy9—O2W	137.14 (13)
O32—Dy10—O2ii	85.40 (13)	N12—Dy8—N3ii	72.45 (13)	O1W—Dy9—O2W	123.54 (13)
O1ii—Dy10—O33	76.39 (17)	O2ii—Dy10—N1ii	64.10 (13)	Dy9—O7—Dy3	107.97 (12)
O32—Dy10—O33	91.24 (16)	O33—Dy10—N1ii	148.91(16)	Dy6—O8—Dy9	110.94 (12)
O2ii—Dy10—O33	145.36 (16)	O12—Dy10—N1ii	125.30(12)	Dy8—O9—Dy7	112.52 (13)
O1ii—Dy10—O12	126.92 (12)	O35—Dy10—N1ii	127.76(12)	Dy7—O12—Dy10	112.61 (11)
O32—Dy10—O12	143.14 (12)	O1ii—Dy10—N15	84.50 (13)	Dy5—O14—Dy4	107.81 (10)
O2ii—Dy10—O12	83.75 (11)	O32—Dy10—N15	151.73(14)	Dy2—O17—Dy4	107.66 (11)
O33—Dy10—O12	78.49 (14)	O2ii—Dy10—N15	86.28 (11)	Dy5—O18—Dy4	110.12 (11)
O1ii—Dy10—O35	146.98 (13)	O33—Dy10—N15	110.49(15)	Dy1—O19—Dy1i	112.23 (10)
O32—Dy10—O35	77.04 (12)	O12—Dy10—N15	62.10 (10)	Dy7—O35—Dy8	109.20 (12)
O2ii—Dy10—O35	67.88 (11)	O35—Dy10—N15	124.01(11)	Dy7—O35—Dy10	110.31 (12)
O33—Dy10—O35	77.75 (16)	N1ii—Dy10—N15	72.25 (12)	Dy8—O35—Dy10	109.17 (13)
O12—Dy10—O35	66.23 (10)	Dy10i—O2—Dy8i	112.95(13)	Dy1ii—O54—Dy1i	109.38 (10)
O1ii—Dy10—N1ii	73.04 (14)	Dy3—O3—Dy9	110.03(13)	Dy1ii—O54—Dy1	109.38 (10)
O32—Dy10—N1ii	79.81 (14)	Dy9—O4—Dy6	107.06(13)	Dy1i—O54—Dy1	109.38 (10)
Symmetry codes: (i) -x+y+1, -x+1, z; (ii) -y+1, x-y, z.
Dy60 Bond lengths (Å)
Dy(1)-O(1)	2.159(3)	Dy(21)-O(23)	2.290(3)	Dy(41)-O(188)	2.297(3)
Dy(1)-O(66)	2.243(3)	Dy(21)-O(104)	2.297(3)	Dy(41)-O(263)	2.319(3)
Dy(1)-O(2)	2.288(3)	Dy(21)-O(44)	2.375(3)	Dy(41)-O(183)	2.320(3)
Dy(1)-O(61)	2.303(3)	Dy(21)-O(107)	2.425(3)	Dy(41)-O(27W)	2.359(3)
Dy(1)-O(7)	2.382(3)	Dy(21)-O(108)	2.456(3)	Dy(41)-O(270)	2.412(3)
Dy(1)-O(133)	2.401(3)	Dy(21)-N(54)	2.556(4)	Dy(41)-N(133)	2.457(4)
Dy(1)-N(1)	2.475(3)	Dy(21)-N(26)	2.643(4)	Dy(41)-N(129)	2.713(3)
Dy(1)-N(9)	2.671(3)	Dy(22)-O(30)	2.149(3)	Dy(42)-O(192)	2.215(3)
Dy(2)-O(6)	2.174(3)	Dy(22)-O(112)	2.316(3)	Dy(42)-O(265)	2.238(3)
Dy(2)-O(62)	2.256(3)	Dy(22)-O(58)	2.326(3)	Dy(42)-O(264)	2.255(3)
Dy(2)-O(7)	2.324(3)	Dy(22)-O(29)	2.350(3)	Dy(42)-O(193)	2.290(3)
Dy(2)-O(63)	2.326(3)	Dy(22)-O(115)	2.431(3)	Dy(42)-O(270)	2.322(3)
Dy(2)-O(12)	2.351(3)	Dy(22)-O(116)	2.522(3)	Dy(42)-O(188)	2.363(3)
Dy(2)-O(133)	2.393(3)	Dy(22)-N(36)	2.531(3)	Dy(42)-N(139)	2.514(4)
Dy(2)-N(7)	2.534(4)	Dy(22)-N(68)	2.693(3)	Dy(42)-N(135)	2.708(3)
Dy(2)-N(15)	2.663(4)	Dy(23)-O(28)	2.270(3)	Dy(43)-O(161)	2.260(3)
Dy(3)-O(11)	2.179(3)	Dy(23)-O(110)	2.282(3)	Dy(43)-O(197)	2.307(3)
Dy(3)-O(65)	2.331(3)	Dy(23)-O(29)	2.313(3)	Dy(43)-O(160)	2.329(3)
Dy(3)-O(2)	2.345(3)	Dy(23)-O(58)	2.339(3)	Dy(43)-O(169)	2.352(3)
Dy(3)-O(64)	2.354(3)	Dy(23)-O(111)	2.340(3)	Dy(43)-O(202)	2.439(3)
Dy(3)-O(12)	2.370(3)	Dy(23)-O(59)	2.342(3)	Dy(43)-N(102)	2.524(4)
Dy(3)-O(133)	2.376(3)	Dy(23)-O(7W)	2.382(3)	Dy(43)-O(201)	2.547(3)
Dy(3)-N(13)	2.494(4)	Dy(23)-O(8W)	2.401(3)	Dy(43)-N(110)	2.640(4)
Dy(3)-N(3)	2.628(3)	Dy(24)-O(60)	2.165(3)	Dy(44)-O(169)	2.278(3)
Dy(4)-O(16)	2.206(3)	Dy(24)-O(28)	2.286(3)	Dy(44)-O(159)	2.281(3)
Dy(4)-O(17)	2.270(3)	Dy(24)-O(109)	2.326(3)	Dy(44)-O(198)	2.311(3)
Dy(4)-O(72)	2.279(3)	Dy(24)-O(59)	2.333(3)	Dy(44)-O(170)	2.329(3)
Dy(4)-O(67)	2.299(3)	Dy(24)-O(114)	2.427(3)	Dy(44)-O(160)	2.342(3)
Dy(4)-O(134)	2.301(3)	Dy(24)-O(113)	2.473(3)	Dy(44)-O(15W)	2.344(3)
Dy(4)-O(22)	2.379(3)	Dy(24)-N(72)	2.482(3)	Dy(44)-O(14W)	2.360(3)
Dy(4)-N(19)	2.559(4)	Dy(24)-N(32)	2.580(3)	Dy(44)-O(199)	2.387(3)
Dy(4)-N(27)	2.774(4)	Dy(25)-O(50)	2.150(3)	Dy(45)-O(200)	2.216(3)
Dy(5)-O(21)	2.214(3)	Dy(25)-O(117)	2.254(3)	Dy(45)-O(171)	2.232(3)
Dy(5)-O(68)	2.238(3)	Dy(25)-O(49)	2.302(3)	Dy(45)-O(159)	2.288(3)
Dy(5)-O(69)	2.322(3)	Dy(25)-O(38)	2.310(3)	Dy(45)-O(170)	2.380(3)
Dy(5)-O(22)	2.398(3)	Dy(25)-O(122)	2.386(3)	Dy(45)-O(203)	2.393(3)
Dy(5)-O(27)	2.429(3)	Dy(25)-O(121)	2.441(3)	Dy(45)-O(204)	2.431(3)
Dy(5)-O(134)	2.466(3)	Dy(25)-N(60)	2.471(3)	Dy(45)-N(114)	2.558(4)
Dy(5)-N(25)	2.540(4)	Dy(25)-N(44)	2.707(4)	Dy(45)-N(98)	2.642(4)
Dy(5)-N(33)	2.729(4)	Dy(26)-O(48)	2.260(3)	Dy(46)-O(141)	2.246(3)
Dy(6)-O(26)	2.234(3)	Dy(26)-O(39)	2.279(3)	Dy(46)-O(140)	2.260(3)
Dy(6)-O(70)	2.274(3)	Dy(26)-O(38)	2.324(3)	Dy(46)-O(205)	2.271(3)
Dy(6)-O(27)	2.333(3)	Dy(26)-O(49)	2.354(3)	Dy(46)-O(184)	2.312(3)
Dy(6)-O(71)	2.343(3)	Dy(26)-O(119)	2.375(3)	Dy(46)-O(210)	2.366(3)
Dy(6)-O(134)	2.353(3)	Dy(26)-O(118)	2.409(3)	Dy(46)-O(209)	2.452(3)
Dy(6)-O(17)	2.390(3)	Dy(26)-O(10W)	2.423(3)	Dy(46)-N(78)	2.498(4)
Dy(6)-N(31)	2.449(4)	Dy(26)-O(9W)	2.467(3)	Dy(46)-N(128)	2.650(4)
Dy(6)-N(21)	2.703(3)	Dy(27)-O(40)	2.212(3)	Dy(47)-O(207)	2.240(3)
Dy(7)-O(31)	2.216(3)	Dy(27)-O(120)	2.322(3)	Dy(47)-O(206)	2.261(3)
Dy(7)-O(76)	2.267(3)	Dy(27)-O(39)	2.326(3)	Dy(47)-O(184)	2.266(3)
Dy(7)-O(32)	2.307(3)	Dy(27)-O(48)	2.338(3)	Dy(47)-O(139)	2.336(3)
Dy(7)-O(77)	2.363(3)	Dy(27)-O(123)	2.450(3)	Dy(47)-O(140)	2.338(3)
Dy(7)-O(37)	2.385(3)	Dy(27)-N(48)	2.473(3)	Dy(47)-O(185)	2.339(3)
Dy(7)-O(135)	2.402(3)	Dy(27)-O(124)	2.528(3)	Dy(47)-O(16W)	2.447(3)
Dy(7)-N(37)	2.485(3)	Dy(27)-N(56)	2.543(4)	Dy(47)-O(17W)	2.527(3)
Dy(7)-N(45)	2.644(4)	Dy(28)-O(10)	2.191(3)	Dy(47)-Dy(48)	3.7497(4)
Dy(8)-O(78)	2.249(3)	Dy(28)-O(125)	2.283(3)	Dy(48)-O(139)	2.242(3)
Dy(8)-O(36)	2.281(3)	Dy(28)-O(18)	2.297(3)	Dy(48)-O(186)	2.255(3)
Dy(8)-O(37)	2.295(3)	Dy(28)-O(9)	2.313(3)	Dy(48)-O(208)	2.261(3)
Dy(8)-O(135)	2.368(3)	Dy(28)-O(130)	2.468(3)	Dy(48)-O(185)	2.330(3)
Dy(8)-O(73)	2.376(3)	Dy(28)-N(12)	2.474(4)	Dy(48)-O(211)	2.422(3)
Dy(8)-O(42)	2.409(3)	Dy(28)-O(129)	2.485(3)	Dy(48)-O(212)	2.447(3)
Dy(8)-N(43)	2.531(4)	Dy(28)-N(20)	2.674(3)	Dy(48)-N(132)	2.579(4)
Dy(8)-N(51)	2.696(4)	Dy(29)-O(18)	2.258(3)	Dy(48)-N(74)	2.696(4)
Dy(9)-O(41)	2.179(3)	Dy(29)-O(19)	2.261(3)	Dy(49)-O(191)	2.236(3)
Dy(9)-O(42)	2.234(3)	Dy(29)-O(9)	2.292(3)	Dy(49)-O(190)	2.251(3)
Dy(9)-O(75)	2.294(3)	Dy(29)-O(8)	2.294(3)	Dy(49)-O(174)	2.318(3)
Dy(9)-O(135)	2.304(3)	Dy(29)-O(126)	2.306(3)	Dy(49)-O(216)	2.342(3)
Dy(9)-O(32)	2.378(3)	Dy(29)-O(127)	2.392(3)	Dy(49)-O(219)	2.382(3)
Dy(9)-N(49)	2.483(4)	Dy(29)-O(11W)	2.419(3)	Dy(49)-O(220)	2.510(3)
Dy(9)-O(74)	2.531(4)	Dy(29)-O(12W)	2.424(3)	Dy(49)-N(138)	2.519(3)
Dy(9)-N(39)	2.676(4)	Dy(30)-O(20)	2.190(3)	Dy(49)-N(116)	2.600(3)
Dy(10)-O(84)	2.223(3)	Dy(30)-O(128)	2.307(3)	Dy(50)-O(189)	2.206(3)
Dy(10)-O(46)	2.227(3)	Dy(30)-O(8)	2.319(3)	Dy(50)-O(174)	2.246(3)
Dy(10)-O(47)	2.270(3)	Dy(30)-O(19)	2.352(2)	Dy(50)-O(175)	2.309(3)
Dy(10)-O(52)	2.327(3)	Dy(30)-O(131)	2.401(3)	Dy(50)-O(190)	2.318(3)
Dy(10)-O(79)	2.386(3)	Dy(30)-N(24)	2.441(4)	Dy(50)-O(215)	2.338(3)
Dy(10)-O(136)	2.387(3)	Dy(30)-O(132)	2.537(3)	Dy(50)-O(19W)	2.366(3)
Dy(10)-N(55)	2.556(4)	Dy(30)-N(8)	2.661(3)	Dy(50)-O(214)	2.401(3)
Dy(10)-N(63)	2.678(4)	Dy(31)-O(245)	2.197(3)	Dy(50)-O(18W)	2.490(3)
Dy(11)-O(51)	2.181(3)	Dy(31)-O(137)	2.203(3)	Dy(51)-O(176)	2.275(3)
Dy(11)-O(13W)	2.266(3)	Dy(31)-O(138)	2.365(3)	Dy(51)-O(213)	2.282(3)
Dy(11)-O(52)	2.306(3)	Dy(31)-O(267)	2.389(3)	Dy(51)-O(175)	2.323(3)
Dy(11)-O(136)	2.361(3)	Dy(31)-O(148)	2.392(3)	Dy(51)-O(189)	2.325(3)
Dy(11)-O(57)	2.383(3)	Dy(31)-O(250)	2.460(3)	Dy(51)-O(217)	2.452(3)
Dy(11)-N(61)	2.447(3)	Dy(31)-N(73)	2.506(4)	Dy(51)-O(218)	2.482(3)
Dy(11)-O(82)	2.490(3)	Dy(31)-N(87)	2.708(4)	Dy(51)-N(120)	2.523(4)
Dy(11)-N(69)	2.615(4)	Dy(32)-O(142)	2.192(3)	Dy(51)-N(134)	2.623(4)
Dy(12)-O(56)	2.206(3)	Dy(32)-O(246)	2.277(3)	Dy(52)-O(146)	2.179(3)
Dy(12)-O(57)	2.266(3)	Dy(32)-O(247)	2.330(3)	Dy(52)-O(221)	2.311(3)
Dy(12)-O(81)	2.282(3)	Dy(32)-O(267)	2.334(3)	Dy(52)-O(164)	2.337(3)
Dy(12)-O(83)	2.349(3)	Dy(32)-O(143)	2.334(3)	Dy(52)-O(145)	2.344(3)
Dy(12)-O(136)	2.437(3)	Dy(32)-O(138)	2.417(3)	Dy(52)-O(226)	2.435(3)
Dy(12)-O(47)	2.466(3)	Dy(32)-N(79)	2.436(4)	Dy(52)-O(225)	2.491(3)
Dy(12)-N(67)	2.482(3)	Dy(32)-N(75)	2.675(4)	Dy(52)-N(84)	2.508(4)
Dy(12)-N(57)	2.719(3)	Dy(33)-O(147)	2.192(3)	Dy(52)-N(104)	2.687(4)
Dy(13)-O(55)	2.156(3)	Dy(33)-O(249)	2.208(3)	Dy(53)-O(164)	2.250(3)
Dy(13)-O(54)	2.317(3)	Dy(33)-O(248)	2.241(3)	Dy(53)-O(222)	2.254(3)
Dy(13)-O(13)	2.325(3)	Dy(33)-O(148)	2.312(3)	Dy(53)-O(145)	2.296(3)
Dy(13)-O(85)	2.343(3)	Dy(33)-O(143)	2.366(3)	Dy(53)-O(165)	2.346(3)
Dy(13)-O(90)	2.406(3)	Dy(33)-O(267)	2.397(3)	Dy(53)-O(223)	2.386(3)
Dy(13)-N(66)	2.503(4)	Dy(33)-N(85)	2.520(4)	Dy(53)-O(144)	2.387(3)
Dy(13)-O(89)	2.503(3)	Dy(33)-N(81)	2.726(4)	Dy(53)-O(21W)	2.392(3)
Dy(13)-N(14)	2.649(4)	Dy(34)-O(152)	2.204(3)	Dy(53)-O(20W)	2.445(3)
Dy(14)-O(13)	2.283(3)	Dy(34)-O(153)	2.252(3)	Dy(54)-O(166)	2.209(3)
Dy(14)-O(1W)	2.349(3)	Dy(34)-O(251)	2.255(3)	Dy(54)-O(144)	2.277(3)
Dy(14)-O(87)	2.350(3)	Dy(34)-O(268)	2.337(3)	Dy(54)-O(224)	2.287(3)
Dy(14)-O(86)	2.352(3)	Dy(34)-O(256)	2.340(3)	Dy(54)-O(165)	2.339(3)
Dy(14)-O(53)	2.362(3)	Dy(34)-O(163)	2.349(3)	Dy(54)-O(227)	2.393(3)
Dy(14)-O(54)	2.390(3)	Dy(34)-N(91)	2.475(4)	Dy(54)-N(108)	2.460(4)
Dy(14)-O(14)	2.420(3)	Dy(34)-N(105)	2.661(4)	Dy(54)-O(228)	2.503(3)
Dy(14)-O(2W)	2.525(3)	Dy(35)-O(157)	2.149(3)	Dy(54)-N(80)	2.671(4)
Dy(15)-O(15)	2.166(3)	Dy(35)-O(252)	2.273(3)	Dy(55)-O(196)	2.144(3)
Dy(15)-O(53)	2.312(3)	Dy(35)-O(253)	2.343(3)	Dy(55)-O(154)	2.225(3)
Dy(15)-O(14)	2.321(3)	Dy(35)-O(158)	2.365(3)	Dy(55)-O(229)	2.263(3)
Dy(15)-O(88)	2.341(3)	Dy(35)-O(153)	2.367(3)	Dy(55)-O(195)	2.335(3)
Dy(15)-O(91)	2.391(3)	Dy(35)-O(268)	2.489(3)	Dy(55)-O(234)	2.416(3)
Dy(15)-O(92)	2.508(3)	Dy(35)-N(97)	2.548(4)	Dy(55)-O(233)	2.461(3)
Dy(15)-N(18)	2.529(4)	Dy(35)-N(93)	2.663(4)	Dy(55)-N(92)	2.549(4)
Dy(15)-N(62)	2.630(4)	Dy(36)-O(255)	2.208(4)	Dy(55)-N(144)	2.586(4)
Dy(16)-O(5)	2.151(3)	Dy(36)-O(162)	2.274(3)	Dy(56)-O(231)	2.277(3)
Dy(16)-O(93)	2.221(3)	Dy(36)-O(268)	2.306(3)	Dy(56)-O(155)	2.304(3)
Dy(16)-O(33)	2.302(3)	Dy(36)-O(158)	2.380(3)	Dy(56)-O(194)	2.333(3)
Dy(16)-O(4)	2.321(3)	Dy(36)-O(163)	2.389(3)	Dy(56)-O(154)	2.339(3)
Dy(16)-O(98)	2.417(3)	Dy(36)-O(254)	2.477(3)	Dy(56)-O(230)	2.343(3)
Dy(16)-O(97)	2.515(3)	Dy(36)-N(103)	2.520(4)	Dy(56)-O(22W)	2.366(3)
Dy(16)-N(6)	2.543(3)	Dy(36)-N(99)	2.589(4)	Dy(56)-O(195)	2.366(3)
Dy(16)-N(38)	2.623(3)	Dy(37)-O(167)	2.114(3)	Dy(56)-O(23W)	2.462(3)
Dy(17)-O(94)	2.231(3)	Dy(37)-O(257)	2.230(3)	Dy(57)-O(156)	2.172(3)
Dy(17)-O(33)	2.284(3)	Dy(37)-O(26W)	2.275(3)	Dy(57)-O(194)	2.281(3)
Dy(17)-O(95)	2.303(3)	Dy(37)-O(178)	2.285(3)	Dy(57)-O(232)	2.292(3)
Dy(17)-O(3)	2.325(3)	Dy(37)-O(168)	2.417(3)	Dy(57)-O(155)	2.325(3)
Dy(17)-O(34)	2.328(3)	Dy(37)-N(109)	2.513(4)	Dy(57)-O(235)	2.389(3)
Dy(17)-O(4)	2.359(3)	Dy(37)-O(269)	2.517(3)	Dy(57)-O(236)	2.417(3)
Dy(17)-O(4W)	2.381(3)	Dy(37)-N(123)	2.598(4)	Dy(57)-N(96)	2.556(4)
Dy(17)-O(3W)	2.448(3)	Dy(38)-O(173)	2.271(3)	Dy(57)-N(140)	2.614(4)
Dy(18)-O(35)	2.195(3)	Dy(38)-O(259)	2.282(3)	Dy(58)-O(151)	2.172(3)
Dy(18)-O(96)	2.271(3)	Dy(38)-O(172)	2.289(3)	Dy(58)-O(237)	2.265(3)
Dy(18)-O(34)	2.292(3)	Dy(38)-O(168)	2.344(3)	Dy(58)-O(150)	2.290(3)
Dy(18)-O(3)	2.294(3)	Dy(38)-O(269)	2.386(3)	Dy(58)-O(179)	2.315(3)
Dy(18)-N(42)	2.458(3)	Dy(38)-O(258)	2.447(3)	Dy(58)-O(242)	2.395(3)
Dy(18)-O(99)	2.481(3)	Dy(38)-N(115)	2.480(4)	Dy(58)-N(90)	2.424(3)
Dy(18)-O(100)	2.493(3)	Dy(38)-N(111)	2.666(4)	Dy(58)-O(241)	2.524(3)
Dy(18)-N(2)	2.554(3)	Dy(39)-O(177)	2.108(3)	Dy(58)-N(122)	2.591(4)
Dy(19)-O(25)	2.244(3)	Dy(39)-O(80)	2.245(3)	Dy(59)-O(149)	2.230(3)
Dy(19)-O(43)	2.264(3)	Dy(39)-O(178)	2.285(3)	Dy(59)-O(150)	2.267(3)
Dy(19)-O(101)	2.279(3)	Dy(39)-O(269)	2.366(3)	Dy(59)-O(238)	2.301(3)
Dy(19)-O(24)	2.324(3)	Dy(39)-O(173)	2.450(3)	Dy(59)-O(239)	2.310(3)
Dy(19)-O(106)	2.432(3)	Dy(39)-N(121)	2.478(4)	Dy(59)-O(179)	2.318(3)
Dy(19)-N(30)	2.526(4)	Dy(39)-O(260)	2.487(3)	Dy(59)-O(180)	2.360(3)
Dy(19)-O(105)	2.546(3)	Dy(39)-N(117)	2.638(3)	Dy(59)-O(25W)	2.421(3)
Dy(19)-N(50)	2.725(4)	Dy(40)-O(182)	2.211(3)	Dy(59)-O(24W)	2.513(3)
Dy(20)-O(102)	2.294(3)	Dy(40)-O(261)	2.305(3)	Dy(60)-O(181)	2.210(3)
Dy(20)-O(23)	2.331(3)	Dy(40)-O(266)	2.320(3)	Dy(60)-O(149)	2.265(3)
Dy(20)-O(24)	2.343(3)	Dy(40)-O(193)	2.367(3)	Dy(60)-O(240)	2.313(3)
Dy(20)-O(44)	2.349(3)	Dy(40)-O(270)	2.375(3)	Dy(60)-O(180)	2.347(3)
Dy(20)-O(103)	2.354(3)	Dy(40)-O(183)	2.434(3)	Dy(60)-O(243)	2.398(3)
Dy(20)-O(43)	2.393(3)	Dy(40)-N(127)	2.575(4)	Dy(60)-O(244)	2.441(3)
Dy(20)-O(6W)	2.396(3)	Dy(40)-N(141)	2.676(4)	Dy(60)-N(86)	2.522(3)
Dy(20)-O(5W)	2.446(3)	Dy(41)-O(187)	2.173(3)	Dy(60)-N(126)	2.590(3)
Dy(21)-O(45)	2.235(3)
Bond angles (°)
O(1)-Dy(1)-O(66)	76.64(11)	O(58)-Dy(22)-O(29)	65.76(9)	O(160)-Dy(43)-O(202)	83.13(10)
O(1)-Dy(1)-O(2)	138.40(11)	O(30)-Dy(22)-O(115)	87.38(10)	O(169)-Dy(43)-O(202)	105.80(9)
O(66)-Dy(1)-O(2)	83.66(10)	O(112)-Dy(22)-O(115)	158.53(9)	O(161)-Dy(43)-N(102)	72.77(9)
O(1)-Dy(1)-O(61)	75.20(11)	O(58)-Dy(22)-O(115)	105.98(10)	O(197)-Dy(43)-N(102)	82.42(8)
O(66)-Dy(1)-O(61)	100.69(10)	O(29)-Dy(22)-O(115)	83.79(10)	O(160)-Dy(43)-N(102)	64.95(9)
O(2)-Dy(1)-O(61)	145.21(10)	O(30)-Dy(22)-O(116)	90.98(10)	O(169)-Dy(43)-N(102)	130.60(9)
O(1)-Dy(1)-O(7)	134.22(11)	O(112)-Dy(22)-O(116)	148.45(9)	O(202)-Dy(43)-N(102)	72.63(8)
O(66)-Dy(1)-O(7)	142.22(10)	O(58)-Dy(22)-O(116)	80.94(9)	O(161)-Dy(43)-O(201)	85.91(10)
O(2)-Dy(1)-O(7)	81.43(10)	O(29)-Dy(22)-O(116)	114.85(9)	O(197)-Dy(43)-O(201)	153.18(10)
O(61)-Dy(1)-O(7)	74.18(10)	O(115)-Dy(22)-O(116)	53.01(9)	O(160)-Dy(43)-O(201)	116.18(9)
O(1)-Dy(1)-O(133)	138.25(10)	O(30)-Dy(22)-N(36)	74.51(8)	O(169)-Dy(43)-O(201)	84.26(10)
O(66)-Dy(1)-O(133)	75.50(10)	O(112)-Dy(22)-N(36)	86.54(8)	O(202)-Dy(43)-O(201)	51.55(9)
O(2)-Dy(1)-O(133)	67.46(9)	O(58)-Dy(22)-N(36)	129.47(8)	N(102)-Dy(43)-O(201)	121.85(8)
O(61)-Dy(1)-O(133)	80.14(10)	O(29)-Dy(22)-N(36)	63.87(8)	O(161)-Dy(43)-N(110)	81.56(9)
O(7)-Dy(1)-O(133)	66.73(9)	O(115)-Dy(22)-N(36)	72.55(8)	O(197)-Dy(43)-N(110)	80.70(8)
O(1)-Dy(1)-N(1)	76.41(9)	O(116)-Dy(22)-N(36)	124.35(9)	O(160)-Dy(43)-N(110)	137.78(9)
O(66)-Dy(1)-N(1)	78.76(8)	O(30)-Dy(22)-N(68)	80.34(8)	O(169)-Dy(43)-N(110)	74.70(9)
O(2)-Dy(1)-N(1)	63.89(8)	O(112)-Dy(22)-N(68)	78.60(7)	O(202)-Dy(43)-N(110)	123.09(7)
O(61)-Dy(1)-N(1)	150.90(9)	O(58)-Dy(22)-N(68)	74.49(8)	N(102)-Dy(43)-N(110)	148.73(12)
O(7)-Dy(1)-N(1)	123.65(8)	O(29)-Dy(22)-N(68)	137.59(8)	O(201)-Dy(43)-N(110)	72.51(7)
O(133)-Dy(1)-N(1)	126.68(8)	O(115)-Dy(22)-N(68)	122.25(8)	O(169)-Dy(44)-O(159)	110.90(10)
O(1)-Dy(1)-N(9)	93.05(8)	O(116)-Dy(22)-N(68)	70.91(7)	O(169)-Dy(44)-O(198)	81.68(11)
O(66)-Dy(1)-N(9)	150.08(8)	N(36)-Dy(22)-N(68)	150.30(11)	O(159)-Dy(44)-O(198)	146.82(11)
O(2)-Dy(1)-N(9)	86.11(8)	O(28)-Dy(23)-O(110)	82.56(10)	O(169)-Dy(44)-O(170)	73.33(10)
O(61)-Dy(1)-N(9)	103.69(8)	O(28)-Dy(23)-O(29)	76.32(10)	O(159)-Dy(44)-O(170)	66.00(10)
O(7)-Dy(1)-N(9)	62.72(8)	O(110)-Dy(23)-O(29)	146.89(10)	O(198)-Dy(44)-O(170)	145.87(11)
O(133)-Dy(1)-N(9)	125.57(8)	O(28)-Dy(23)-O(58)	111.78(10)	O(169)-Dy(44)-O(160)	66.83(10)
N(1)-Dy(1)-N(9)	71.49(11)	O(110)-Dy(23)-O(58)	146.63(10)	O(159)-Dy(44)-O(160)	75.13(10)
O(6)-Dy(2)-O(62)	79.68(11)	O(29)-Dy(23)-O(58)	66.15(10)	O(198)-Dy(44)-O(160)	82.81(10)
O(6)-Dy(2)-O(7)	135.70(10)	O(28)-Dy(23)-O(111)	149.37(9)	O(170)-Dy(44)-O(160)	107.32(10)
O(62)-Dy(2)-O(7)	83.10(10)	O(110)-Dy(23)-O(111)	99.48(11)	O(169)-Dy(44)-O(15W)	79.28(11)
O(6)-Dy(2)-O(63)	78.34(11)	O(29)-Dy(23)-O(111)	86.73(10)	O(159)-Dy(44)-O(15W)	136.24(10)
O(62)-Dy(2)-O(63)	95.99(10)	O(58)-Dy(23)-O(111)	83.24(10)	O(198)-Dy(44)-O(15W)	75.03(11)
O(7)-Dy(2)-O(63)	144.26(10)	O(28)-Dy(23)-O(59)	65.36(9)	O(170)-Dy(44)-O(15W)	77.74(10)
O(6)-Dy(2)-O(12)	130.52(11)	O(110)-Dy(23)-O(59)	84.70(10)	O(160)-Dy(44)-O(15W)	141.77(11)
O(62)-Dy(2)-O(12)	144.81(10)	O(29)-Dy(23)-O(59)	108.53(10)	O(169)-Dy(44)-O(14W)	140.46(11)
O(7)-Dy(2)-O(12)	83.55(9)	O(58)-Dy(23)-O(59)	75.39(10)	O(159)-Dy(44)-O(14W)	78.28(10)
O(63)-Dy(2)-O(12)	76.84(10)	O(111)-Dy(23)-O(59)	145.18(9)	O(198)-Dy(44)-O(14W)	73.56(11)
O(6)-Dy(2)-O(133)	143.31(10)	O(28)-Dy(23)-O(7W)	78.50(9)	O(170)-Dy(44)-O(14W)	139.56(11)
O(62)-Dy(2)-O(133)	76.06(10)	O(110)-Dy(23)-O(7W)	72.64(10)	O(160)-Dy(44)-O(14W)	79.70(10)
O(7)-Dy(2)-O(133)	67.76(9)	O(29)-Dy(23)-O(7W)	78.31(10)	O(15W)-Dy(44)-O(14W)	121.58(10)
O(63)-Dy(2)-O(133)	77.30(10)	O(58)-Dy(23)-O(7W)	138.20(10)	O(169)-Dy(44)-O(199)	146.42(11)
O(12)-Dy(2)-O(133)	68.75(10)	O(111)-Dy(23)-O(7W)	73.13(9)	O(159)-Dy(44)-O(199)	82.07(10)
O(6)-Dy(2)-N(7)	71.68(8)	O(59)-Dy(23)-O(7W)	139.50(10)	O(198)-Dy(44)-O(199)	104.59(10)
O(62)-Dy(2)-N(7)	76.24(8)	O(28)-Dy(23)-O(8W)	136.50(10)	O(170)-Dy(44)-O(199)	85.27(10)
O(7)-Dy(2)-N(7)	64.66(8)	O(110)-Dy(23)-O(8W)	71.83(10)	O(160)-Dy(44)-O(199)	146.02(11)
O(63)-Dy(2)-N(7)	149.89(8)	O(29)-Dy(23)-O(8W)	139.73(10)	O(15W)-Dy(44)-O(199)	70.95(11)
O(12)-Dy(2)-N(7)	125.65(8)	O(58)-Dy(23)-O(8W)	77.82(10)	O(14W)-Dy(44)-O(199)	71.14(11)
O(133)-Dy(2)-N(7)	126.92(8)	O(111)-Dy(23)-O(8W)	71.24(10)	O(200)-Dy(45)-O(171)	87.29(11)
O(6)-Dy(2)-N(15)	87.84(8)	O(59)-Dy(23)-O(8W)	77.52(10)	O(200)-Dy(45)-O(159)	88.58(10)
O(62)-Dy(2)-N(15)	148.47(8)	O(7W)-Dy(23)-O(8W)	123.56(10)	O(171)-Dy(45)-O(159)	157.44(11)
O(7)-Dy(2)-N(15)	86.05(7)	O(60)-Dy(24)-O(28)	156.54(10)	O(200)-Dy(45)-O(170)	83.51(11)
O(63)-Dy(2)-N(15)	109.78(8)	O(60)-Dy(24)-O(109)	88.93(11)	O(171)-Dy(45)-O(170)	136.22(11)
O(12)-Dy(2)-N(15)	62.06(8)	O(28)-Dy(24)-O(109)	87.84(10)	O(159)-Dy(45)-O(170)	65.06(11)
O(133)-Dy(2)-N(15)	126.23(8)	O(60)-Dy(24)-O(59)	136.98(9)	O(200)-Dy(45)-O(203)	153.31(11)
N(7)-Dy(2)-N(15)	72.35(11)	O(28)-Dy(24)-O(59)	65.28(9)	O(171)-Dy(45)-O(203)	85.82(10)
O(11)-Dy(3)-O(65)	77.70(11)	O(109)-Dy(24)-O(59)	81.49(10)	O(159)-Dy(45)-O(203)	107.01(11)
O(11)-Dy(3)-O(2)	127.76(10)	O(60)-Dy(24)-O(114)	87.49(10)	O(170)-Dy(45)-O(203)	83.76(9)
O(65)-Dy(3)-O(2)	78.94(10)	O(28)-Dy(24)-O(114)	105.82(10)	O(200)-Dy(45)-O(204)	152.77(10)
O(11)-Dy(3)-O(64)	88.13(11)	O(109)-Dy(24)-O(114)	151.92(9)	O(171)-Dy(45)-O(204)	89.83(10)
O(65)-Dy(3)-O(64)	95.13(11)	O(59)-Dy(24)-O(114)	82.27(10)	O(159)-Dy(45)-O(204)	83.79(10)
O(2)-Dy(3)-O(64)	140.09(10)	O(60)-Dy(24)-O(113)	89.66(10)	O(170)-Dy(45)-O(204)	116.17(10)
O(11)-Dy(3)-O(12)	134.62(11)	O(28)-Dy(24)-O(113)	83.87(10)	O(203)-Dy(45)-O(204)	52.99(10)
O(65)-Dy(3)-O(12)	145.95(10)	O(109)-Dy(24)-O(113)	155.70(9)	O(200)-Dy(45)-N(114)	80.58(8)
O(2)-Dy(3)-O(12)	84.84(10)	O(59)-Dy(24)-O(113)	115.08(10)	O(171)-Dy(45)-N(114)	73.76(9)
O(64)-Dy(3)-O(12)	78.50(10)	O(114)-Dy(24)-O(113)	52.14(9)	O(159)-Dy(45)-N(114)	127.29(9)
O(11)-Dy(3)-O(133)	147.18(10)	O(60)-Dy(24)-N(72)	74.06(8)	O(170)-Dy(45)-N(114)	62.53(9)
O(65)-Dy(3)-O(133)	77.40(10)	O(28)-Dy(24)-N(72)	128.15(8)	O(203)-Dy(45)-N(114)	72.74(8)
O(2)-Dy(3)-O(133)	66.97(9)	O(109)-Dy(24)-N(72)	80.82(8)	O(204)-Dy(45)-N(114)	124.41(8)
O(64)-Dy(3)-O(133)	73.20(10)	O(59)-Dy(24)-N(72)	63.05(8)	O(200)-Dy(45)-N(98)	80.46(8)
O(12)-Dy(3)-O(133)	68.70(10)	O(114)-Dy(24)-N(72)	71.41(8)	O(171)-Dy(45)-N(98)	82.43(8)
O(11)-Dy(3)-N(13)	72.69(8)	O(113)-Dy(24)-N(72)	121.94(8)	O(159)-Dy(45)-N(98)	75.02(8)
O(65)-Dy(3)-N(13)	149.30(8)	O(60)-Dy(24)-N(32)	82.53(8)	O(170)-Dy(45)-N(98)	137.14(8)
O(2)-Dy(3)-N(13)	126.30(7)	O(28)-Dy(24)-N(32)	74.01(8)	O(203)-Dy(45)-N(98)	123.96(8)
O(64)-Dy(3)-N(13)	76.18(8)	O(109)-Dy(24)-N(32)	82.35(8)	O(204)-Dy(45)-N(98)	72.32(8)
O(12)-Dy(3)-N(13)	62.05(8)	O(59)-Dy(24)-N(32)	136.49(8)	N(114)-Dy(45)-N(98)	150.08(12)
O(133)-Dy(3)-N(13)	125.81(8)	O(114)-Dy(24)-N(32)	124.65(8)	O(141)-Dy(46)-O(140)	137.45(10)
O(11)-Dy(3)-N(3)	82.92(8)	O(113)-Dy(24)-N(32)	73.42(8)	O(141)-Dy(46)-O(205)	88.18(10)
O(65)-Dy(3)-N(3)	111.69(8)	N(72)-Dy(24)-N(32)	151.27(12)	O(140)-Dy(46)-O(205)	85.81(10)
O(2)-Dy(3)-N(3)	63.79(8)	O(50)-Dy(25)-O(117)	88.80(11)	O(141)-Dy(46)-O(184)	156.25(10)
O(64)-Dy(3)-N(3)	148.98(8)	O(50)-Dy(25)-O(49)	138.28(10)	O(140)-Dy(46)-O(184)	65.88(10)
O(12)-Dy(3)-N(3)	86.84(8)	O(117)-Dy(25)-O(49)	84.65(10)	O(205)-Dy(46)-O(184)	89.81(10)
O(133)-Dy(3)-N(3)	126.37(8)	O(50)-Dy(25)-O(38)	154.33(10)	O(141)-Dy(46)-O(210)	84.50(10)
N(13)-Dy(3)-N(3)	72.80(11)	O(117)-Dy(25)-O(38)	87.41(10)	O(140)-Dy(46)-O(210)	83.43(10)
O(16)-Dy(4)-O(17)	136.88(11)	O(49)-Dy(25)-O(38)	66.52(10)	O(205)-Dy(46)-O(210)	154.78(10)
O(16)-Dy(4)-O(72)	80.22(11)	O(50)-Dy(25)-O(122)	88.61(10)	O(184)-Dy(46)-O(210)	106.30(10)
O(17)-Dy(4)-O(72)	86.20(10)	O(117)-Dy(25)-O(122)	156.60(10)	O(141)-Dy(46)-O(209)	88.68(10)
O(16)-Dy(4)-O(67)	74.01(11)	O(49)-Dy(25)-O(122)	81.90(10)	O(140)-Dy(46)-O(209)	114.35(10)
O(17)-Dy(4)-O(67)	148.19(11)	O(38)-Dy(25)-O(122)	104.47(9)	O(205)-Dy(46)-O(209)	152.24(10)
O(72)-Dy(4)-O(67)	94.20(10)	O(50)-Dy(25)-O(121)	90.68(10)	O(184)-Dy(46)-O(209)	82.18(10)
O(16)-Dy(4)-O(134)	143.88(10)	O(117)-Dy(25)-O(121)	150.05(10)	O(210)-Dy(46)-O(209)	51.80(10)
O(17)-Dy(4)-O(134)	68.44(10)	O(49)-Dy(25)-O(121)	114.40(9)	O(141)-Dy(46)-N(78)	72.86(9)
O(72)-Dy(4)-O(134)	76.28(10)	O(38)-Dy(25)-O(121)	80.26(10)	O(140)-Dy(46)-N(78)	64.61(9)
O(67)-Dy(4)-O(134)	80.74(10)	O(122)-Dy(25)-O(121)	53.24(10)	O(205)-Dy(46)-N(78)	82.82(8)
O(16)-Dy(4)-O(22)	126.48(11)	O(50)-Dy(25)-N(60)	74.01(8)	O(184)-Dy(46)-N(78)	130.31(9)
O(17)-Dy(4)-O(22)	84.70(10)	O(117)-Dy(25)-N(60)	84.25(9)	O(210)-Dy(46)-N(78)	71.96(7)
O(72)-Dy(4)-O(22)	146.67(11)	O(49)-Dy(25)-N(60)	64.36(8)	O(209)-Dy(46)-N(78)	122.33(8)
O(67)-Dy(4)-O(22)	77.61(10)	O(38)-Dy(25)-N(60)	130.70(8)	O(141)-Dy(46)-N(128)	81.20(8)
O(134)-Dy(4)-O(22)	70.55(11)	O(122)-Dy(25)-N(60)	72.69(9)	O(140)-Dy(46)-N(128)	138.98(8)
O(16)-Dy(4)-N(19)	73.49(8)	O(121)-Dy(25)-N(60)	124.24(9)	O(205)-Dy(46)-N(128)	81.83(8)
O(17)-Dy(4)-N(19)	64.22(8)	O(50)-Dy(25)-N(44)	80.85(8)	O(184)-Dy(46)-N(128)	75.09(8)
O(72)-Dy(4)-N(19)	82.55(8)	O(117)-Dy(25)-N(44)	79.56(8)	O(210)-Dy(46)-N(128)	120.59(8)
O(67)-Dy(4)-N(19)	147.42(8)	O(49)-Dy(25)-N(44)	137.47(7)	O(209)-Dy(46)-N(128)	70.44(8)
O(134)-Dy(4)-N(19)	128.95(8)	O(38)-Dy(25)-N(44)	73.50(7)	N(78)-Dy(46)-N(128)	150.14(11)
O(22)-Dy(4)-N(19)	121.23(8)	O(122)-Dy(25)-N(44)	122.88(8)	O(207)-Dy(47)-O(206)	104.43(11)
O(16)-Dy(4)-N(27)	85.90(8)	O(121)-Dy(25)-N(44)	70.81(8)	O(207)-Dy(47)-O(184)	147.02(11)
O(17)-Dy(4)-N(27)	86.53(7)	N(60)-Dy(25)-N(44)	150.27(11)	O(206)-Dy(47)-O(184)	81.33(11)
O(72)-Dy(4)-N(27)	150.68(7)	O(48)-Dy(26)-O(39)	67.34(10)	O(207)-Dy(47)-O(139)	80.53(10)
O(67)-Dy(4)-N(27)	106.67(8)	O(48)-Dy(26)-O(38)	113.08(10)	O(206)-Dy(47)-O(139)	150.67(11)
O(134)-Dy(4)-N(27)	126.52(7)	O(39)-Dy(26)-O(38)	75.64(10)	O(184)-Dy(47)-O(139)	110.48(9)
O(22)-Dy(4)-N(27)	60.35(7)	O(48)-Dy(26)-O(49)	74.78(10)	O(207)-Dy(47)-O(140)	146.16(11)
N(19)-Dy(4)-N(27)	68.73(11)	O(39)-Dy(26)-O(49)	107.02(10)	O(206)-Dy(47)-O(140)	86.75(10)
O(21)-Dy(5)-O(68)	85.45(11)	O(38)-Dy(26)-O(49)	65.46(10)	O(184)-Dy(47)-O(140)	65.37(10)
O(21)-Dy(5)-O(69)	79.38(11)	O(48)-Dy(26)-O(119)	81.64(10)	O(139)-Dy(47)-O(140)	75.12(10)
O(68)-Dy(5)-O(69)	94.05(11)	O(39)-Dy(26)-O(119)	89.00(10)	O(207)-Dy(47)-O(185)	84.73(11)
O(21)-Dy(5)-O(22)	136.82(11)	O(38)-Dy(26)-O(119)	151.37(10)	O(206)-Dy(47)-O(185)	143.59(11)
O(68)-Dy(5)-O(22)	84.06(10)	O(49)-Dy(26)-O(119)	143.09(10)	O(184)-Dy(47)-O(185)	73.33(10)
O(69)-Dy(5)-O(22)	143.06(10)	O(48)-Dy(26)-O(118)	145.24(10)	O(139)-Dy(47)-O(185)	64.90(10)
O(21)-Dy(5)-O(27)	127.08(10)	O(39)-Dy(26)-O(118)	146.99(10)	O(140)-Dy(47)-O(185)	105.23(10)
O(68)-Dy(5)-O(27)	143.62(10)	O(38)-Dy(26)-O(118)	82.25(10)	O(207)-Dy(47)-O(16W)	75.70(11)
O(69)-Dy(5)-O(27)	78.93(10)	O(49)-Dy(26)-O(118)	85.00(10)	O(206)-Dy(47)-O(16W)	73.74(11)
O(22)-Dy(5)-O(27)	81.09(9)	O(119)-Dy(26)-O(118)	99.54(10)	O(184)-Dy(47)-O(16W)	74.93(10)
O(21)-Dy(5)-O(134)	149.07(10)	O(48)-Dy(26)-O(10W)	137.04(10)	O(139)-Dy(47)-O(16W)	134.52(10)
O(68)-Dy(5)-O(134)	77.97(10)	O(39)-Dy(26)-O(10W)	76.68(10)	O(140)-Dy(47)-O(16W)	137.95(10)
O(69)-Dy(5)-O(134)	76.00(10)	O(38)-Dy(26)-O(10W)	78.11(10)	O(185)-Dy(47)-O(16W)	74.69(10)
O(22)-Dy(5)-O(134)	67.50(10)	O(49)-Dy(26)-O(10W)	140.45(10)	O(207)-Dy(47)-O(17W)	76.37(11)
O(27)-Dy(5)-O(134)	65.68(9)	O(119)-Dy(26)-O(10W)	74.86(9)	O(206)-Dy(47)-O(17W)	74.00(11)
O(21)-Dy(5)-N(25)	73.27(9)	O(118)-Dy(26)-O(10W)	74.98(10)	O(184)-Dy(47)-O(17W)	135.23(10)
O(68)-Dy(5)-N(25)	77.43(8)	O(48)-Dy(26)-O(9W)	78.60(10)	O(139)-Dy(47)-O(17W)	79.35(10)
O(69)-Dy(5)-N(25)	151.83(9)	O(39)-Dy(26)-O(9W)	143.39(10)	O(140)-Dy(47)-O(17W)	76.31(10)
O(22)-Dy(5)-N(25)	63.58(9)	O(38)-Dy(26)-O(9W)	132.67(9)	O(185)-Dy(47)-O(17W)	141.86(10)
O(27)-Dy(5)-N(25)	123.38(8)	O(49)-Dy(26)-O(9W)	75.08(10)	O(16W)-Dy(47)-O(17W)	129.79(10)
O(134)-Dy(5)-N(25)	126.77(9)	O(119)-Dy(26)-O(9W)	72.67(10)	O(139)-Dy(48)-O(186)	156.49(10)
O(21)-Dy(5)-N(33)	81.91(8)	O(118)-Dy(26)-O(9W)	68.90(10)	O(139)-Dy(48)-O(208)	91.31(11)
O(68)-Dy(5)-N(33)	147.45(8)	O(10W)-Dy(26)-O(9W)	125.57(10)	O(186)-Dy(48)-O(208)	89.28(11)
O(69)-Dy(5)-N(33)	112.75(8)	O(40)-Dy(27)-O(120)	93.06(10)	O(139)-Dy(48)-O(185)	66.52(10)
O(22)-Dy(5)-N(33)	84.92(8)	O(40)-Dy(27)-O(39)	138.06(10)	O(186)-Dy(48)-O(185)	136.96(10)
O(27)-Dy(5)-N(33)	63.56(7)	O(120)-Dy(27)-O(39)	85.61(10)	O(208)-Dy(48)-O(185)	87.38(10)
O(134)-Dy(5)-N(33)	124.96(7)	O(40)-Dy(27)-O(48)	156.02(10)	O(139)-Dy(48)-O(211)	104.01(10)
N(25)-Dy(5)-N(33)	70.23(10)	O(120)-Dy(27)-O(48)	82.30(10)	O(186)-Dy(48)-O(211)	84.78(10)
O(26)-Dy(6)-O(70)	85.85(10)	O(39)-Dy(27)-O(48)	65.32(9)	O(208)-Dy(48)-O(211)	154.18(10)
O(26)-Dy(6)-O(27)	135.93(10)	O(40)-Dy(27)-O(123)	85.13(10)	O(185)-Dy(48)-O(211)	80.09(9)
O(70)-Dy(6)-O(27)	86.60(10)	O(120)-Dy(27)-O(123)	157.76(10)	O(139)-Dy(48)-O(212)	81.09(10)
O(26)-Dy(6)-O(71)	79.88(10)	O(39)-Dy(27)-O(123)	81.12(9)	O(186)-Dy(48)-O(212)	87.89(10)
O(70)-Dy(6)-O(71)	92.80(10)	O(48)-Dy(27)-O(123)	107.82(9)	O(208)-Dy(48)-O(212)	153.22(10)
O(27)-Dy(6)-O(71)	143.86(10)	O(40)-Dy(27)-N(48)	73.58(8)	O(185)-Dy(48)-O(212)	112.38(10)
O(26)-Dy(6)-O(134)	149.07(10)	O(120)-Dy(27)-N(48)	86.13(8)	O(211)-Dy(48)-O(212)	51.77(9)
O(70)-Dy(6)-O(134)	76.81(10)	O(39)-Dy(27)-N(48)	64.50(8)	O(139)-Dy(48)-N(132)	130.61(8)
O(27)-Dy(6)-O(134)	69.02(10)	O(48)-Dy(27)-N(48)	129.12(8)	O(186)-Dy(48)-N(132)	72.73(8)
O(71)-Dy(6)-O(134)	75.66(10)	O(123)-Dy(27)-N(48)	72.07(8)	O(208)-Dy(48)-N(132)	82.34(8)
O(26)-Dy(6)-O(17)	126.70(10)	O(40)-Dy(27)-O(124)	88.67(10)	O(185)-Dy(48)-N(132)	64.29(8)
O(70)-Dy(6)-O(17)	142.43(9)	O(120)-Dy(27)-O(124)	148.45(10)	O(211)-Dy(48)-N(132)	71.90(8)
O(27)-Dy(6)-O(17)	81.17(10)	O(39)-Dy(27)-O(124)	113.43(9)	O(212)-Dy(48)-N(132)	121.92(8)
O(71)-Dy(6)-O(17)	77.52(10)	O(48)-Dy(27)-O(124)	83.47(9)	O(139)-Dy(48)-N(74)	75.12(8)
O(134)-Dy(6)-O(17)	65.64(9)	O(123)-Dy(27)-O(124)	53.77(9)	O(186)-Dy(48)-N(74)	81.68(8)
O(26)-Dy(6)-N(31)	72.49(9)	N(48)-Dy(27)-O(124)	124.29(8)	O(208)-Dy(48)-N(74)	82.23(8)
O(70)-Dy(6)-N(31)	79.99(8)	O(40)-Dy(27)-N(56)	79.47(8)	O(185)-Dy(48)-N(74)	139.95(8)
O(27)-Dy(6)-N(31)	63.45(9)	O(120)-Dy(27)-N(56)	76.00(8)	O(211)-Dy(48)-N(74)	121.47(8)
O(71)-Dy(6)-N(31)	151.82(9)	O(39)-Dy(27)-N(56)	139.54(8)	O(212)-Dy(48)-N(74)	71.00(8)
O(134)-Dy(6)-N(31)	127.78(8)	O(48)-Dy(27)-N(56)	76.58(7)	N(132)-Dy(48)-N(74)	150.16(12)
O(17)-Dy(6)-N(31)	123.90(9)	O(123)-Dy(27)-N(56)	125.11(8)	O(191)-Dy(49)-O(190)	137.71(10)
O(26)-Dy(6)-N(21)	83.16(7)	N(48)-Dy(27)-N(56)	146.69(11)	O(191)-Dy(49)-O(174)	154.26(10)
O(70)-Dy(6)-N(21)	150.12(8)	O(124)-Dy(27)-N(56)	73.37(8)	O(190)-Dy(49)-O(174)	66.56(10)
O(27)-Dy(6)-N(21)	82.27(7)	O(10)-Dy(28)-O(125)	91.16(11)	O(191)-Dy(49)-O(216)	90.95(10)
O(71)-Dy(6)-N(21)	112.35(8)	O(10)-Dy(28)-O(18)	156.90(10)	O(190)-Dy(49)-O(216)	84.01(10)
O(134)-Dy(6)-N(21)	123.65(7)	O(125)-Dy(28)-O(18)	83.23(10)	O(174)-Dy(49)-O(216)	82.53(10)
O(17)-Dy(6)-N(21)	62.69(7)	O(10)-Dy(28)-O(9)	137.00(10)	O(191)-Dy(49)-O(219)	88.03(10)
N(31)-Dy(6)-N(21)	70.22(11)	O(125)-Dy(28)-O(9)	82.71(10)	O(190)-Dy(49)-O(219)	81.98(10)
O(31)-Dy(7)-O(76)	84.61(11)	O(18)-Dy(28)-O(9)	64.64(10)	O(174)-Dy(49)-O(219)	107.14(10)
O(31)-Dy(7)-O(32)	137.02(11)	O(10)-Dy(28)-O(130)	87.55(10)	O(216)-Dy(49)-O(219)	157.92(10)
O(76)-Dy(7)-O(32)	83.89(11)	O(125)-Dy(28)-O(130)	156.16(10)	O(191)-Dy(49)-O(220)	89.32(10)
O(31)-Dy(7)-O(77)	78.62(11)	O(18)-Dy(28)-O(130)	106.45(10)	O(190)-Dy(49)-O(220)	115.35(10)
O(76)-Dy(7)-O(77)	92.50(11)	O(9)-Dy(28)-O(130)	82.08(9)	O(174)-Dy(49)-O(220)	84.02(10)
O(32)-Dy(7)-O(77)	143.11(10)	O(10)-Dy(28)-N(12)	73.58(7)	O(216)-Dy(49)-O(220)	149.30(9)
O(31)-Dy(7)-O(37)	126.93(10)	O(125)-Dy(28)-N(12)	85.56(9)	O(219)-Dy(49)-O(220)	52.76(10)
O(76)-Dy(7)-O(37)	143.53(10)	O(18)-Dy(28)-N(12)	127.92(8)	O(191)-Dy(49)-N(138)	74.06(8)
O(32)-Dy(7)-O(37)	82.70(10)	O(9)-Dy(28)-N(12)	63.55(7)	O(190)-Dy(49)-N(138)	63.68(8)
O(77)-Dy(7)-O(37)	78.68(10)	O(130)-Dy(28)-N(12)	71.24(8)	O(174)-Dy(49)-N(138)	129.57(8)
O(31)-Dy(7)-O(135)	146.86(10)	O(10)-Dy(28)-O(129)	91.30(10)	O(216)-Dy(49)-N(138)	84.73(8)
O(76)-Dy(7)-O(135)	75.33(10)	O(125)-Dy(28)-O(129)	150.32(10)	O(219)-Dy(49)-N(138)	73.79(8)
O(32)-Dy(7)-O(135)	67.31(9)	O(18)-Dy(28)-O(129)	82.99(9)	O(220)-Dy(49)-N(138)	124.62(8)
O(77)-Dy(7)-O(135)	76.24(9)	O(9)-Dy(28)-O(129)	114.39(10)	O(191)-Dy(49)-N(116)	80.04(8)
O(37)-Dy(7)-O(135)	68.20(10)	O(130)-Dy(28)-O(129)	53.52(9)	O(190)-Dy(49)-N(116)	138.41(8)
O(31)-Dy(7)-N(37)	74.36(8)	N(12)-Dy(28)-O(129)	123.39(9)	O(174)-Dy(49)-N(116)	74.24(8)
O(76)-Dy(7)-N(37)	77.66(8)	O(10)-Dy(28)-N(20)	82.28(7)	O(216)-Dy(49)-N(116)	77.54(8)
O(32)-Dy(7)-N(37)	62.74(8)	O(125)-Dy(28)-N(20)	79.93(8)	O(219)-Dy(49)-N(116)	123.85(8)
O(77)-Dy(7)-N(37)	151.94(8)	O(18)-Dy(28)-N(20)	74.68(7)	O(220)-Dy(49)-N(116)	72.27(8)
O(37)-Dy(7)-N(37)	124.23(8)	O(9)-Dy(28)-N(20)	137.24(7)	N(138)-Dy(49)-N(116)	148.23(11)
O(135)-Dy(7)-N(37)	124.87(8)	O(130)-Dy(28)-N(20)	123.37(8)	O(189)-Dy(50)-O(174)	113.29(11)
O(31)-Dy(7)-N(45)	83.99(8)	N(12)-Dy(28)-N(20)	151.51(11)	O(189)-Dy(50)-O(175)	66.45(10)
O(76)-Dy(7)-N(45)	148.20(7)	O(129)-Dy(28)-N(20)	71.11(8)	O(174)-Dy(50)-O(175)	74.19(10)
O(32)-Dy(7)-N(45)	84.47(8)	O(18)-Dy(29)-O(19)	75.50(10)	O(189)-Dy(50)-O(190)	76.36(10)
O(77)-Dy(7)-N(45)	114.08(8)	O(18)-Dy(29)-O(9)	65.59(10)	O(174)-Dy(50)-O(190)	66.65(10)
O(37)-Dy(7)-N(45)	63.22(7)	O(19)-Dy(29)-O(9)	106.63(10)	O(175)-Dy(50)-O(190)	107.22(10)
O(135)-Dy(7)-N(45)	126.11(7)	O(18)-Dy(29)-O(8)	113.29(11)	O(189)-Dy(50)-O(215)	151.27(11)
N(37)-Dy(7)-N(45)	70.69(11)	O(19)-Dy(29)-O(8)	66.24(10)	O(174)-Dy(50)-O(215)	81.96(10)
O(78)-Dy(8)-O(36)	85.91(11)	O(9)-Dy(29)-O(8)	75.68(10)	O(175)-Dy(50)-O(215)	142.23(10)
O(78)-Dy(8)-O(37)	85.65(10)	O(18)-Dy(29)-O(126)	82.22(10)	O(190)-Dy(50)-O(215)	88.96(10)
O(36)-Dy(8)-O(37)	133.74(11)	O(19)-Dy(29)-O(126)	143.02(10)	O(189)-Dy(50)-O(19W)	77.55(11)
O(78)-Dy(8)-O(135)	80.48(10)	O(9)-Dy(29)-O(126)	89.99(10)	O(174)-Dy(50)-O(19W)	134.50(10)
O(36)-Dy(8)-O(135)	151.47(10)	O(8)-Dy(29)-O(126)	150.73(10)	O(175)-Dy(50)-O(19W)	141.94(10)
O(37)-Dy(8)-O(135)	70.26(10)	O(18)-Dy(29)-O(127)	150.56(10)	O(190)-Dy(50)-O(19W)	74.30(10)
O(78)-Dy(8)-O(73)	110.00(13)	O(19)-Dy(29)-O(127)	89.01(10)	O(215)-Dy(50)-O(19W)	74.73(10)
O(36)-Dy(8)-O(73)	79.79(11)	O(9)-Dy(29)-O(127)	143.77(10)	O(189)-Dy(50)-O(214)	80.70(10)
O(37)-Dy(8)-O(73)	145.10(11)	O(8)-Dy(29)-O(127)	81.58(10)	O(174)-Dy(50)-O(214)	149.10(10)
O(135)-Dy(8)-O(73)	81.51(10)	O(126)-Dy(29)-O(127)	96.70(9)	O(175)-Dy(50)-O(214)	88.04(10)
O(78)-Dy(8)-O(42)	147.57(10)	O(18)-Dy(29)-O(11W)	80.61(9)	O(190)-Dy(50)-O(214)	144.03(10)
O(36)-Dy(8)-O(42)	121.82(10)	O(19)-Dy(29)-O(11W)	74.28(10)	O(215)-Dy(50)-O(214)	98.57(10)
O(37)-Dy(8)-O(42)	85.58(10)	O(9)-Dy(29)-O(11W)	144.14(9)	O(19W)-Dy(50)-O(214)	73.95(10)
O(135)-Dy(8)-O(42)	67.18(10)	O(8)-Dy(29)-O(11W)	131.86(10)	O(189)-Dy(50)-O(18W)	131.15(10)
O(73)-Dy(8)-O(42)	64.29(12)	O(126)-Dy(29)-O(11W)	73.22(10)	O(174)-Dy(50)-O(18W)	81.65(10)
O(78)-Dy(8)-N(43)	79.21(8)	O(127)-Dy(29)-O(11W)	71.05(9)	O(175)-Dy(50)-O(18W)	74.72(9)
O(36)-Dy(8)-N(43)	69.59(8)	O(18)-Dy(29)-O(12W)	131.70(10)	O(190)-Dy(50)-O(18W)	145.61(10)
O(37)-Dy(8)-N(43)	64.14(7)	O(19)-Dy(29)-O(12W)	145.71(9)	O(215)-Dy(50)-O(18W)	73.15(10)
O(135)-Dy(8)-N(43)	131.00(8)	O(9)-Dy(29)-O(12W)	75.60(10)	O(19W)-Dy(50)-O(18W)	125.83(10)
O(73)-Dy(8)-N(43)	147.46(8)	O(8)-Dy(29)-O(12W)	81.88(10)	O(214)-Dy(50)-O(18W)	69.21(10)
O(42)-Dy(8)-N(43)	123.82(8)	O(126)-Dy(29)-O(12W)	69.77(10)	O(176)-Dy(51)-O(213)	90.03(10)
O(78)-Dy(8)-N(51)	147.51(8)	O(127)-Dy(29)-O(12W)	73.54(10)	O(176)-Dy(51)-O(175)	137.59(10)
O(36)-Dy(8)-N(51)	77.89(8)	O(11W)-Dy(29)-O(12W)	124.25(9)	O(213)-Dy(51)-O(175)	84.66(9)
O(37)-Dy(8)-N(51)	85.59(7)	O(20)-Dy(30)-O(128)	90.87(10)	O(176)-Dy(51)-O(189)	157.08(10)
O(135)-Dy(8)-N(51)	125.15(7)	O(20)-Dy(30)-O(8)	155.48(10)	O(213)-Dy(51)-O(189)	85.40(10)
O(73)-Dy(8)-N(51)	94.73(10)	O(128)-Dy(30)-O(8)	83.51(10)	O(175)-Dy(51)-O(189)	64.35(10)
O(42)-Dy(8)-N(51)	62.36(8)	O(20)-Dy(30)-O(19)	139.22(10)	O(176)-Dy(51)-O(217)	88.66(10)
N(43)-Dy(8)-N(51)	68.82(11)	O(128)-Dy(30)-O(19)	86.20(9)	O(213)-Dy(51)-O(217)	151.07(10)
O(41)-Dy(9)-O(42)	135.66(11)	O(8)-Dy(30)-O(19)	64.40(9)	O(175)-Dy(51)-O(217)	114.91(9)
O(41)-Dy(9)-O(75)	76.48(11)	O(20)-Dy(30)-O(131)	86.78(10)	O(189)-Dy(51)-O(217)	84.66(9)
O(42)-Dy(9)-O(75)	147.81(11)	O(128)-Dy(30)-O(131)	160.20(10)	O(176)-Dy(51)-O(218)	85.10(9)
O(41)-Dy(9)-O(135)	151.43(12)	O(8)-Dy(30)-O(131)	106.25(10)	O(213)-Dy(51)-O(218)	155.35(10)
O(42)-Dy(9)-O(135)	71.22(10)	O(19)-Dy(30)-O(131)	82.83(10)	O(175)-Dy(51)-O(218)	82.80(10)
O(75)-Dy(9)-O(135)	76.89(11)	O(20)-Dy(30)-N(24)	73.70(8)	O(189)-Dy(51)-O(218)	107.87(10)
O(41)-Dy(9)-O(32)	116.91(10)	O(128)-Dy(30)-N(24)	86.23(8)	O(217)-Dy(51)-O(218)	53.12(10)
O(42)-Dy(9)-O(32)	84.33(10)	O(8)-Dy(30)-N(24)	129.36(8)	O(176)-Dy(51)-N(120)	72.52(8)
O(75)-Dy(9)-O(32)	79.71(11)	O(19)-Dy(30)-N(24)	65.53(7)	O(213)-Dy(51)-N(120)	84.09(8)
O(135)-Dy(9)-O(32)	67.77(9)	O(131)-Dy(30)-N(24)	74.24(8)	O(175)-Dy(51)-N(120)	65.09(8)
O(41)-Dy(9)-N(49)	72.99(8)	O(20)-Dy(30)-O(132)	89.52(10)	O(189)-Dy(51)-N(120)	129.04(8)
O(42)-Dy(9)-N(49)	63.28(8)	O(128)-Dy(30)-O(132)	147.34(9)	O(217)-Dy(51)-N(120)	122.78(8)
O(75)-Dy(9)-N(49)	147.38(9)	O(8)-Dy(30)-O(132)	82.74(9)	O(218)-Dy(51)-N(120)	71.39(8)
O(135)-Dy(9)-N(49)	129.71(8)	O(19)-Dy(30)-O(132)	113.81(9)	O(176)-Dy(51)-N(134)	80.62(8)
O(32)-Dy(9)-N(49)	124.69(8)	O(131)-Dy(30)-O(132)	52.37(9)	O(213)-Dy(51)-N(134)	79.83(8)
O(41)-Dy(9)-O(74)	100.80(12)	N(24)-Dy(30)-O(132)	124.97(8)	O(175)-Dy(51)-N(134)	138.80(8)
O(42)-Dy(9)-O(74)	85.83(10)	O(20)-Dy(30)-N(8)	81.58(7)	O(189)-Dy(51)-N(134)	76.47(8)
O(75)-Dy(9)-O(74)	85.73(11)	O(128)-Dy(30)-N(8)	75.49(8)	O(217)-Dy(51)-N(134)	71.44(8)
O(135)-Dy(9)-O(74)	66.98(11)	O(8)-Dy(30)-N(8)	73.90(7)	O(218)-Dy(51)-N(134)	122.88(8)
O(32)-Dy(9)-O(74)	134.49(12)	O(19)-Dy(30)-N(8)	136.01(8)	N(120)-Dy(51)-N(134)	148.57(11)
N(49)-Dy(9)-O(74)	88.88(9)	O(131)-Dy(30)-N(8)	123.43(8)	O(146)-Dy(52)-O(221)	92.79(11)
O(41)-Dy(9)-N(39)	74.90(9)	N(24)-Dy(30)-N(8)	148.94(11)	O(146)-Dy(52)-O(164)	154.34(10)
O(42)-Dy(9)-N(39)	83.43(8)	O(132)-Dy(30)-N(8)	72.27(8)	O(221)-Dy(52)-O(164)	82.32(10)
O(75)-Dy(9)-N(39)	112.74(8)	O(245)-Dy(31)-O(137)	96.26(12)	O(146)-Dy(52)-O(145)	139.29(10)
O(135)-Dy(9)-N(39)	125.69(8)	O(245)-Dy(31)-O(138)	78.76(12)	O(221)-Dy(52)-O(145)	85.59(10)
O(32)-Dy(9)-N(39)	62.46(8)	O(137)-Dy(31)-O(138)	133.42(10)	O(164)-Dy(52)-O(145)	65.72(10)
N(49)-Dy(9)-N(39)	69.93(11)	O(245)-Dy(31)-O(267)	76.47(11)	O(146)-Dy(52)-O(226)	87.53(10)
O(74)-Dy(9)-N(39)	158.76(9)	O(137)-Dy(31)-O(267)	155.28(11)	O(221)-Dy(52)-O(226)	160.35(10)
O(84)-Dy(10)-O(46)	85.73(11)	O(138)-Dy(31)-O(267)	69.06(10)	O(164)-Dy(52)-O(226)	105.42(10)
O(84)-Dy(10)-O(47)	90.47(11)	O(245)-Dy(31)-O(148)	144.26(11)	O(145)-Dy(52)-O(226)	81.47(10)
O(46)-Dy(10)-O(47)	132.26(10)	O(137)-Dy(31)-O(148)	117.28(10)	O(146)-Dy(52)-O(225)	89.15(10)
O(84)-Dy(10)-O(52)	146.44(11)	O(138)-Dy(31)-O(148)	85.99(10)	O(221)-Dy(52)-O(225)	146.97(10)
O(46)-Dy(10)-O(52)	121.57(11)	O(267)-Dy(31)-O(148)	67.89(9)	O(164)-Dy(52)-O(225)	81.85(10)
O(47)-Dy(10)-O(52)	84.54(10)	O(245)-Dy(31)-O(250)	101.68(12)	O(145)-Dy(52)-O(225)	113.54(9)
O(84)-Dy(10)-O(79)	88.25(11)	O(137)-Dy(31)-O(250)	76.79(11)	O(226)-Dy(52)-O(225)	52.66(9)
O(46)-Dy(10)-O(79)	74.58(10)	O(138)-Dy(31)-O(250)	149.77(10)	O(146)-Dy(52)-N(84)	75.77(8)
O(47)-Dy(10)-O(79)	152.95(10)	O(267)-Dy(31)-O(250)	81.56(10)	O(221)-Dy(52)-N(84)	86.90(8)
O(52)-Dy(10)-O(79)	81.73(10)	O(148)-Dy(31)-O(250)	76.23(10)	O(164)-Dy(52)-N(84)	128.70(8)
O(84)-Dy(10)-O(136)	80.86(10)	O(245)-Dy(31)-N(73)	73.31(9)	O(145)-Dy(52)-N(84)	63.52(8)
O(46)-Dy(10)-O(136)	151.84(10)	O(137)-Dy(31)-N(73)	71.10(9)	O(226)-Dy(52)-N(84)	74.13(8)
O(47)-Dy(10)-O(136)	72.79(10)	O(138)-Dy(31)-N(73)	63.06(9)	O(225)-Dy(52)-N(84)	125.33(8)
O(52)-Dy(10)-O(136)	65.94(10)	O(267)-Dy(31)-N(73)	126.99(8)	O(146)-Dy(52)-N(104)	78.87(7)
O(79)-Dy(10)-O(136)	80.34(10)	O(148)-Dy(31)-N(73)	127.16(8)	O(221)-Dy(52)-N(104)	76.75(8)
O(84)-Dy(10)-N(55)	77.64(8)	O(250)-Dy(31)-N(73)	146.57(9)	O(164)-Dy(52)-N(104)	75.49(7)
O(46)-Dy(10)-N(55)	69.92(7)	O(245)-Dy(31)-N(87)	145.32(9)	O(145)-Dy(52)-N(104)	139.13(8)
O(47)-Dy(10)-N(55)	62.82(7)	O(137)-Dy(31)-N(87)	74.22(8)	O(226)-Dy(52)-N(104)	122.43(8)
O(52)-Dy(10)-N(55)	127.49(8)	O(138)-Dy(31)-N(87)	84.11(8)	O(225)-Dy(52)-N(104)	71.29(8)
O(79)-Dy(10)-N(55)	142.51(8)	O(267)-Dy(31)-N(87)	124.63(8)	N(84)-Dy(52)-N(104)	149.00(11)
O(136)-Dy(10)-N(55)	129.92(7)	O(148)-Dy(31)-N(87)	62.56(8)	O(164)-Dy(53)-O(222)	83.59(10)
O(84)-Dy(10)-N(63)	148.60(8)	O(250)-Dy(31)-N(87)	108.11(8)	O(164)-Dy(53)-O(145)	67.91(10)
O(46)-Dy(10)-N(63)	76.94(8)	N(73)-Dy(31)-N(87)	72.06(11)	O(222)-Dy(53)-O(145)	88.61(10)
O(47)-Dy(10)-N(63)	82.47(8)	Dy(33)-Dy(31)-Dy(32)	59.840(7)	O(164)-Dy(53)-O(165)	74.85(10)
O(52)-Dy(10)-N(63)	63.51(8)	O(142)-Dy(32)-O(246)	78.01(11)	O(222)-Dy(53)-O(165)	145.53(10)
O(79)-Dy(10)-N(63)	111.50(7)	O(142)-Dy(32)-O(247)	85.65(11)	O(145)-Dy(53)-O(165)	107.12(10)
O(136)-Dy(10)-N(63)	125.11(8)	O(246)-Dy(32)-O(247)	93.70(11)	O(164)-Dy(53)-O(223)	150.37(10)
N(55)-Dy(10)-N(63)	71.90(11)	O(142)-Dy(32)-O(267)	147.54(11)	O(222)-Dy(53)-O(223)	98.44(10)
O(51)-Dy(11)-O(52)	135.09(11)	O(246)-Dy(32)-O(267)	76.30(10)	O(145)-Dy(53)-O(223)	141.41(10)
O(13W)-Dy(11)-O(52)	90.96(11)	O(247)-Dy(32)-O(267)	76.60(10)	O(165)-Dy(53)-O(223)	88.14(10)
O(51)-Dy(11)-O(136)	148.40(11)	O(142)-Dy(32)-O(143)	136.40(10)	O(164)-Dy(53)-O(144)	113.10(10)
O(13W)-Dy(11)-O(136)	78.98(11)	O(246)-Dy(32)-O(143)	144.60(10)	O(222)-Dy(53)-O(144)	148.31(10)
O(52)-Dy(11)-O(136)	66.69(10)	O(247)-Dy(32)-O(143)	83.23(10)	O(145)-Dy(53)-O(144)	74.51(10)
O(51)-Dy(11)-O(57)	127.87(10)	O(267)-Dy(32)-O(143)	68.66(10)	O(165)-Dy(53)-O(144)	66.12(10)
O(13W)-Dy(11)-O(57)	144.52(11)	O(142)-Dy(32)-O(138)	122.52(10)	O(223)-Dy(53)-O(144)	80.25(10)
O(52)-Dy(11)-O(57)	84.51(10)	O(246)-Dy(32)-O(138)	75.54(10)	O(164)-Dy(53)-O(21W)	135.14(10)
O(136)-Dy(11)-O(57)	66.90(9)	O(247)-Dy(32)-O(138)	145.53(10)	O(222)-Dy(53)-O(21W)	71.81(10)
O(51)-Dy(11)-N(61)	70.68(9)	O(267)-Dy(32)-O(138)	69.07(10)	O(145)-Dy(53)-O(21W)	74.42(10)
O(13W)-Dy(11)-N(61)	79.04(8)	O(143)-Dy(32)-O(138)	87.19(10)	O(165)-Dy(53)-O(21W)	141.37(10)
O(52)-Dy(11)-N(61)	64.47(9)	O(142)-Dy(32)-N(79)	72.18(8)	O(223)-Dy(53)-O(21W)	72.03(10)
O(136)-Dy(11)-N(61)	125.45(9)	O(246)-Dy(32)-N(79)	149.53(8)	O(144)-Dy(53)-O(21W)	77.82(10)
O(57)-Dy(11)-N(61)	128.69(8)	O(247)-Dy(32)-N(79)	78.10(8)	O(164)-Dy(53)-O(20W)	80.60(10)
O(51)-Dy(11)-O(82)	91.04(12)	O(267)-Dy(32)-N(79)	128.43(7)	O(222)-Dy(53)-O(20W)	73.90(10)
O(13W)-Dy(11)-O(82)	70.74(12)	O(143)-Dy(32)-N(79)	64.29(8)	O(145)-Dy(53)-O(20W)	145.56(10)
O(52)-Dy(11)-O(82)	126.52(12)	O(138)-Dy(32)-N(79)	126.47(8)	O(165)-Dy(53)-O(20W)	76.25(10)
O(136)-Dy(11)-O(82)	60.72(12)	O(142)-Dy(32)-N(75)	81.92(8)	O(223)-Dy(53)-O(20W)	71.76(10)
O(57)-Dy(11)-O(82)	83.87(10)	O(246)-Dy(32)-N(75)	108.84(8)	O(144)-Dy(53)-O(20W)	133.37(10)
N(61)-Dy(11)-O(82)	147.41(8)	O(247)-Dy(32)-N(75)	151.20(8)	O(21W)-Dy(53)-O(20W)	124.74(10)
O(51)-Dy(11)-N(69)	83.84(8)	O(267)-Dy(32)-N(75)	125.23(7)	O(166)-Dy(54)-O(144)	153.40(10)
O(13W)-Dy(11)-N(69)	150.35(8)	O(143)-Dy(32)-N(75)	88.04(7)	O(166)-Dy(54)-O(224)	90.91(10)
O(52)-Dy(11)-N(69)	85.20(8)	O(138)-Dy(32)-N(75)	60.62(8)	O(144)-Dy(54)-O(224)	86.17(10)
O(136)-Dy(11)-N(69)	125.30(8)	N(79)-Dy(32)-N(75)	73.39(11)	O(166)-Dy(54)-O(165)	137.87(10)
O(57)-Dy(11)-N(69)	64.41(7)	O(147)-Dy(33)-O(249)	85.17(12)	O(144)-Dy(54)-O(165)	68.01(10)
N(61)-Dy(11)-N(69)	72.78(11)	O(147)-Dy(33)-O(248)	77.92(11)	O(224)-Dy(54)-O(165)	83.03(10)
O(82)-Dy(11)-N(69)	133.51(9)	O(249)-Dy(33)-O(248)	93.12(11)	O(166)-Dy(54)-O(227)	86.52(10)
O(56)-Dy(12)-O(57)	137.64(10)	O(147)-Dy(33)-O(148)	135.87(10)	O(144)-Dy(54)-O(227)	106.76(10)
O(56)-Dy(12)-O(81)	80.90(12)	O(249)-Dy(33)-O(148)	85.48(11)	O(224)-Dy(54)-O(227)	155.07(10)
O(57)-Dy(12)-O(81)	95.52(11)	O(248)-Dy(33)-O(148)	145.64(10)	O(165)-Dy(54)-O(227)	82.36(10)
O(56)-Dy(12)-O(83)	79.56(10)	O(147)-Dy(33)-O(143)	125.61(11)	O(166)-Dy(54)-N(108)	73.71(8)
O(57)-Dy(12)-O(83)	141.87(10)	O(249)-Dy(33)-O(143)	144.80(10)	O(144)-Dy(54)-N(108)	132.00(8)
O(81)-Dy(12)-O(83)	80.43(12)	O(248)-Dy(33)-O(143)	79.27(10)	O(224)-Dy(54)-N(108)	84.04(8)
O(56)-Dy(12)-O(136)	146.17(10)	O(148)-Dy(33)-O(143)	82.32(10)	O(165)-Dy(54)-N(108)	64.21(8)
O(57)-Dy(12)-O(136)	67.46(9)	O(147)-Dy(33)-O(267)	148.71(10)	O(227)-Dy(54)-N(108)	71.43(8)
O(81)-Dy(12)-O(136)	73.04(10)	O(249)-Dy(33)-O(267)	77.67(11)	O(166)-Dy(54)-O(228)	88.39(10)
O(83)-Dy(12)-O(136)	75.21(10)	O(248)-Dy(33)-O(267)	77.11(11)	O(144)-Dy(54)-O(228)	82.02(10)
O(56)-Dy(12)-O(47)	125.78(11)	O(148)-Dy(33)-O(267)	69.04(10)	O(224)-Dy(54)-O(228)	151.76(10)
O(57)-Dy(12)-O(47)	83.85(10)	O(143)-Dy(33)-O(267)	67.12(10)	O(165)-Dy(54)-O(228)	115.49(9)
O(81)-Dy(12)-O(47)	138.68(10)	O(147)-Dy(33)-N(85)	73.23(8)	O(227)-Dy(54)-O(228)	53.02(10)
O(83)-Dy(12)-O(47)	75.49(10)	O(249)-Dy(33)-N(85)	79.15(8)	N(108)-Dy(54)-O(228)	122.58(8)
O(136)-Dy(12)-O(47)	68.65(9)	O(248)-Dy(33)-N(85)	150.62(8)	O(166)-Dy(54)-N(80)	79.33(7)
O(56)-Dy(12)-N(67)	74.19(9)	O(148)-Dy(33)-N(85)	62.65(8)	O(144)-Dy(54)-N(80)	74.10(7)
O(57)-Dy(12)-N(67)	63.64(9)	O(143)-Dy(33)-N(85)	122.60(8)	O(224)-Dy(54)-N(80)	80.54(8)
O(81)-Dy(12)-N(67)	91.10(9)	O(267)-Dy(33)-N(85)	127.45(8)	O(165)-Dy(54)-N(80)	139.45(7)
O(83)-Dy(12)-N(67)	153.39(9)	O(147)-Dy(33)-N(81)	82.02(8)	O(227)-Dy(54)-N(80)	123.10(8)
O(136)-Dy(12)-N(67)	126.49(9)	O(249)-Dy(33)-N(81)	149.55(7)	N(108)-Dy(54)-N(80)	148.60(11)
O(47)-Dy(12)-N(67)	124.09(9)	O(248)-Dy(33)-N(81)	110.88(8)	O(228)-Dy(54)-N(80)	71.59(8)
O(56)-Dy(12)-N(57)	84.16(9)	O(148)-Dy(33)-N(81)	84.74(7)	O(196)-Dy(55)-O(154)	155.41(11)
O(57)-Dy(12)-N(57)	85.91(8)	O(143)-Dy(33)-N(81)	61.58(7)	O(196)-Dy(55)-O(229)	87.33(11)
O(81)-Dy(12)-N(57)	159.28(8)	O(267)-Dy(33)-N(81)	124.70(7)	O(154)-Dy(55)-O(229)	89.14(11)
O(83)-Dy(12)-N(57)	110.91(8)	N(85)-Dy(33)-N(81)	70.73(11)	O(196)-Dy(55)-O(195)	137.70(11)
O(136)-Dy(12)-N(57)	125.83(8)	O(152)-Dy(34)-O(153)	136.80(10)	O(154)-Dy(55)-O(195)	66.12(10)
O(47)-Dy(12)-N(57)	62.04(7)	O(152)-Dy(34)-O(251)	81.37(12)	O(229)-Dy(55)-O(195)	85.86(10)
N(67)-Dy(12)-N(57)	70.96(11)	O(153)-Dy(34)-O(251)	80.94(12)	O(196)-Dy(55)-O(234)	86.60(11)
O(55)-Dy(13)-O(54)	136.63(10)	O(152)-Dy(34)-O(268)	144.56(11)	O(154)-Dy(55)-O(234)	106.25(10)
O(55)-Dy(13)-O(13)	156.30(10)	O(153)-Dy(34)-O(268)	71.62(10)	O(229)-Dy(55)-O(234)	154.29(10)
O(54)-Dy(13)-O(13)	65.93(10)	O(251)-Dy(34)-O(268)	84.60(11)	O(195)-Dy(55)-O(234)	81.96(10)
O(55)-Dy(13)-O(85)	90.49(10)	O(152)-Dy(34)-O(256)	76.22(11)	O(196)-Dy(55)-O(233)	90.31(11)
O(54)-Dy(13)-O(85)	84.94(10)	O(153)-Dy(34)-O(256)	146.47(11)	O(154)-Dy(55)-O(233)	81.64(10)
O(13)-Dy(13)-O(85)	83.95(10)	O(251)-Dy(34)-O(256)	116.55(13)	O(229)-Dy(55)-O(233)	152.22(10)
O(55)-Dy(13)-O(90)	86.97(10)	O(268)-Dy(34)-O(256)	81.38(11)	O(195)-Dy(55)-O(233)	113.53(10)
O(54)-Dy(13)-O(90)	81.32(10)	O(152)-Dy(34)-O(163)	127.67(11)	O(234)-Dy(55)-O(233)	52.78(9)
O(13)-Dy(13)-O(90)	106.84(9)	O(153)-Dy(34)-O(163)	81.13(11)	O(196)-Dy(55)-N(92)	79.29(8)
O(85)-Dy(13)-O(90)	156.98(10)	O(251)-Dy(34)-O(163)	149.76(11)	O(154)-Dy(55)-N(92)	76.16(8)
O(55)-Dy(13)-N(66)	75.14(8)	O(268)-Dy(34)-O(163)	66.69(10)	O(229)-Dy(55)-N(92)	78.92(8)
O(54)-Dy(13)-N(66)	61.50(8)	O(256)-Dy(34)-O(163)	69.93(11)	O(195)-Dy(55)-N(92)	139.40(8)
O(13)-Dy(13)-N(66)	126.98(9)	O(152)-Dy(34)-N(91)	73.53(9)	O(234)-Dy(55)-N(92)	124.21(8)
O(85)-Dy(13)-N(66)	85.07(7)	O(153)-Dy(34)-N(91)	63.30(9)	O(233)-Dy(55)-N(92)	73.45(8)
O(90)-Dy(13)-N(66)	72.16(7)	O(251)-Dy(34)-N(91)	67.50(9)	O(196)-Dy(55)-N(144)	73.89(8)
O(55)-Dy(13)-O(89)	90.36(10)	O(268)-Dy(34)-N(91)	129.52(9)	O(154)-Dy(55)-N(144)	129.75(8)
O(54)-Dy(13)-O(89)	113.35(9)	O(256)-Dy(34)-N(91)	148.42(9)	O(229)-Dy(55)-N(144)	83.04(8)
O(13)-Dy(13)-O(89)	83.77(10)	O(163)-Dy(34)-N(91)	123.82(9)	O(195)-Dy(55)-N(144)	63.85(8)
O(85)-Dy(13)-O(89)	151.13(10)	O(152)-Dy(34)-N(105)	84.87(8)	O(234)-Dy(55)-N(144)	71.28(8)
O(90)-Dy(13)-O(89)	51.84(9)	O(153)-Dy(34)-N(105)	83.64(8)	O(233)-Dy(55)-N(144)	122.76(8)
N(66)-Dy(13)-O(89)	122.92(7)	O(251)-Dy(34)-N(105)	139.52(9)	N(92)-Dy(55)-N(144)	148.20(12)
O(55)-Dy(13)-N(14)	82.39(8)	O(268)-Dy(34)-N(105)	125.08(8)	O(231)-Dy(56)-O(155)	89.12(11)
O(54)-Dy(13)-N(14)	138.34(8)	O(256)-Dy(34)-N(105)	96.50(9)	O(231)-Dy(56)-O(194)	81.41(10)
O(13)-Dy(13)-N(14)	73.96(8)	O(163)-Dy(34)-N(105)	61.44(8)	O(155)-Dy(56)-O(194)	65.62(9)
O(85)-Dy(13)-N(14)	80.02(7)	N(91)-Dy(34)-N(105)	72.12(11)	O(231)-Dy(56)-O(154)	153.09(11)
O(90)-Dy(13)-N(14)	122.17(7)	O(157)-Dy(35)-O(252)	73.98(12)	O(155)-Dy(56)-O(154)	75.51(10)
N(66)-Dy(13)-N(14)	152.86(11)	O(157)-Dy(35)-O(253)	77.62(11)	O(194)-Dy(56)-O(154)	110.82(10)
O(89)-Dy(13)-N(14)	71.49(7)	O(252)-Dy(35)-O(253)	96.42(12)	O(231)-Dy(56)-O(230)	103.25(11)
O(13)-Dy(14)-O(1W)	81.14(10)	O(157)-Dy(35)-O(158)	137.87(12)	O(155)-Dy(56)-O(230)	145.09(10)
O(13)-Dy(14)-O(87)	150.78(10)	O(252)-Dy(35)-O(158)	147.00(11)	O(194)-Dy(56)-O(230)	147.77(10)
O(1W)-Dy(14)-O(87)	72.32(10)	O(253)-Dy(35)-O(158)	85.67(11)	O(154)-Dy(56)-O(230)	79.42(11)
O(13)-Dy(14)-O(86)	80.56(10)	O(157)-Dy(35)-O(153)	132.04(11)	O(231)-Dy(56)-O(22W)	73.02(11)
O(1W)-Dy(14)-O(86)	72.45(10)	O(252)-Dy(35)-O(153)	79.45(11)	O(155)-Dy(56)-O(22W)	78.87(10)
O(87)-Dy(14)-O(86)	102.26(10)	O(253)-Dy(35)-O(153)	145.38(11)	O(194)-Dy(56)-O(22W)	136.26(10)
O(13)-Dy(14)-O(53)	110.93(9)	O(158)-Dy(35)-O(153)	80.42(10)	O(154)-Dy(56)-O(22W)	82.29(11)
O(1W)-Dy(14)-O(53)	134.31(10)	O(157)-Dy(35)-O(268)	142.85(11)	O(230)-Dy(56)-O(22W)	73.99(10)
O(87)-Dy(14)-O(53)	80.81(10)	O(252)-Dy(35)-O(268)	81.13(11)	O(231)-Dy(56)-O(195)	142.68(10)
O(86)-Dy(14)-O(53)	150.94(10)	O(253)-Dy(35)-O(268)	78.27(10)	O(155)-Dy(56)-O(195)	105.14(10)
O(13)-Dy(14)-O(54)	65.39(9)	O(158)-Dy(35)-O(268)	67.00(10)	O(194)-Dy(56)-O(195)	73.96(10)
O(1W)-Dy(14)-O(54)	143.41(10)	O(153)-Dy(35)-O(268)	67.11(10)	O(154)-Dy(56)-O(195)	63.89(10)
O(87)-Dy(14)-O(54)	143.23(10)	O(157)-Dy(35)-N(97)	74.24(9)	O(230)-Dy(56)-O(195)	84.67(10)
O(86)-Dy(14)-O(54)	87.27(10)	O(252)-Dy(35)-N(97)	148.19(9)	O(22W)-Dy(56)-O(195)	142.89(11)
O(53)-Dy(14)-O(54)	74.71(10)	O(253)-Dy(35)-N(97)	75.56(9)	O(231)-Dy(56)-O(23W)	73.42(11)
O(13)-Dy(14)-O(14)	75.37(10)	O(158)-Dy(35)-N(97)	64.17(9)	O(155)-Dy(56)-O(23W)	142.38(10)
O(1W)-Dy(14)-O(14)	78.11(10)	O(153)-Dy(35)-N(97)	124.29(8)	O(194)-Dy(56)-O(23W)	78.75(10)
O(87)-Dy(14)-O(14)	87.18(10)	O(268)-Dy(35)-N(97)	125.55(9)	O(154)-Dy(56)-O(23W)	131.35(10)
O(86)-Dy(14)-O(14)	144.34(10)	O(157)-Dy(35)-N(93)	89.71(9)	O(230)-Dy(56)-O(23W)	72.38(10)
O(53)-Dy(14)-O(14)	64.06(9)	O(252)-Dy(35)-N(93)	110.73(8)	O(22W)-Dy(56)-O(23W)	124.52(10)
O(54)-Dy(14)-O(14)	105.64(9)	O(253)-Dy(35)-N(93)	145.64(9)	O(195)-Dy(56)-O(23W)	74.56(10)
O(13)-Dy(14)-O(2W)	134.57(10)	O(158)-Dy(35)-N(93)	82.72(8)	O(156)-Dy(57)-O(194)	155.56(11)
O(1W)-Dy(14)-O(2W)	125.13(10)	O(153)-Dy(35)-N(93)	63.48(7)	O(156)-Dy(57)-O(232)	94.81(11)
O(87)-Dy(14)-O(2W)	72.91(10)	O(268)-Dy(35)-N(93)	125.23(8)	O(194)-Dy(57)-O(232)	86.41(10)
O(86)-Dy(14)-O(2W)	75.13(10)	N(97)-Dy(35)-N(93)	70.26(11)	O(156)-Dy(57)-O(155)	138.26(10)
O(53)-Dy(14)-O(2W)	78.35(10)	O(255)-Dy(36)-O(162)	82.11(13)	O(194)-Dy(57)-O(155)	66.12(9)
O(54)-Dy(14)-O(2W)	75.55(10)	O(255)-Dy(36)-O(268)	83.00(12)	O(232)-Dy(57)-O(155)	81.94(11)
O(14)-Dy(14)-O(2W)	139.89(10)	O(162)-Dy(36)-O(268)	146.92(11)	O(156)-Dy(57)-O(235)	81.77(11)
O(15)-Dy(15)-O(53)	154.43(11)	O(255)-Dy(36)-O(158)	149.52(12)	O(194)-Dy(57)-O(235)	107.20(10)
O(15)-Dy(15)-O(14)	138.78(10)	O(162)-Dy(36)-O(158)	128.31(12)	O(232)-Dy(57)-O(235)	154.23(10)
O(53)-Dy(15)-O(14)	66.40(10)	O(268)-Dy(36)-O(158)	69.78(11)	O(155)-Dy(57)-O(235)	83.82(10)
O(15)-Dy(15)-O(88)	91.90(10)	O(255)-Dy(36)-O(163)	77.37(11)	O(156)-Dy(57)-O(236)	84.88(11)
O(53)-Dy(15)-O(88)	86.30(10)	O(162)-Dy(36)-O(163)	137.20(11)	O(194)-Dy(57)-O(236)	83.43(10)
O(14)-Dy(15)-O(88)	83.75(10)	O(268)-Dy(36)-O(163)	66.51(10)	O(232)-Dy(57)-O(236)	153.65(10)
O(15)-Dy(15)-O(91)	87.41(10)	O(158)-Dy(36)-O(163)	79.32(10)	O(155)-Dy(57)-O(236)	115.43(10)
O(53)-Dy(15)-O(91)	104.32(10)	O(255)-Dy(36)-O(254)	111.90(13)	O(235)-Dy(57)-O(236)	51.88(9)
O(14)-Dy(15)-O(91)	81.07(10)	O(162)-Dy(36)-O(254)	77.36(11)	O(156)-Dy(57)-N(96)	74.06(8)
O(88)-Dy(15)-O(91)	156.00(10)	O(268)-Dy(36)-O(254)	81.11(11)	O(194)-Dy(57)-N(96)	130.11(8)
O(15)-Dy(15)-O(92)	90.13(9)	O(158)-Dy(36)-O(254)	77.98(10)	O(232)-Dy(57)-N(96)	82.02(8)
O(53)-Dy(15)-O(92)	79.54(10)	O(163)-Dy(36)-O(254)	145.30(10)	O(155)-Dy(57)-N(96)	64.26(8)
O(14)-Dy(15)-O(92)	112.96(10)	O(255)-Dy(36)-N(103)	61.04(10)	O(235)-Dy(57)-N(96)	72.45(8)
O(88)-Dy(15)-O(92)	150.76(10)	O(162)-Dy(36)-N(103)	74.54(9)	O(236)-Dy(57)-N(96)	122.74(8)
O(91)-Dy(15)-O(92)	53.24(10)	O(268)-Dy(36)-N(103)	122.20(9)	O(156)-Dy(57)-N(140)	80.83(8)
O(15)-Dy(15)-N(18)	76.23(8)	O(158)-Dy(36)-N(103)	122.92(8)	O(194)-Dy(57)-N(140)	75.24(8)
O(53)-Dy(15)-N(18)	128.84(8)	O(163)-Dy(36)-N(103)	62.66(9)	O(232)-Dy(57)-N(140)	81.04(8)
O(14)-Dy(15)-N(18)	62.57(8)	O(254)-Dy(36)-N(103)	151.71(9)	O(155)-Dy(57)-N(140)	138.48(8)
O(88)-Dy(15)-N(18)	84.94(8)	O(255)-Dy(36)-N(99)	134.82(10)	O(235)-Dy(57)-N(140)	123.10(8)
O(91)-Dy(15)-N(18)	71.58(8)	O(162)-Dy(36)-N(99)	83.49(9)	O(236)-Dy(57)-N(140)	72.87(8)
O(92)-Dy(15)-N(18)	123.76(8)	O(268)-Dy(36)-N(99)	126.94(8)	N(96)-Dy(57)-N(140)	148.25(12)
O(15)-Dy(15)-N(62)	81.09(8)	O(158)-Dy(36)-N(99)	61.24(8)	O(151)-Dy(58)-O(237)	88.78(11)
O(53)-Dy(15)-N(62)	73.56(8)	O(163)-Dy(36)-N(99)	85.00(8)	O(151)-Dy(58)-O(150)	142.47(10)
O(14)-Dy(15)-N(62)	136.97(8)	O(254)-Dy(36)-N(99)	106.24(9)	O(237)-Dy(58)-O(150)	83.44(11)
O(88)-Dy(15)-N(62)	78.49(7)	N(103)-Dy(36)-N(99)	73.88(11)	O(151)-Dy(58)-O(179)	151.27(11)
O(91)-Dy(15)-N(62)	124.94(8)	O(167)-Dy(37)-O(257)	89.92(11)	O(237)-Dy(58)-O(179)	88.95(10)
O(92)-Dy(15)-N(62)	73.02(7)	O(167)-Dy(37)-O(26W)	78.23(11)	O(150)-Dy(58)-O(179)	65.47(10)
N(18)-Dy(15)-N(62)	151.34(11)	O(257)-Dy(37)-O(26W)	83.83(11)	O(151)-Dy(58)-O(242)	87.88(10)
O(5)-Dy(16)-O(93)	90.23(11)	O(167)-Dy(37)-O(178)	120.24(11)	O(237)-Dy(58)-O(242)	153.15(10)
O(5)-Dy(16)-O(33)	155.89(10)	O(257)-Dy(37)-O(178)	142.92(11)	O(150)-Dy(58)-O(242)	83.09(10)
O(93)-Dy(16)-O(33)	86.24(10)	O(26W)-Dy(37)-O(178)	82.17(10)	O(179)-Dy(58)-O(242)	106.27(10)
O(5)-Dy(16)-O(4)	139.00(10)	O(167)-Dy(37)-O(168)	135.39(11)	O(151)-Dy(58)-N(90)	76.66(9)
O(93)-Dy(16)-O(4)	83.23(10)	O(257)-Dy(37)-O(168)	83.99(10)	O(237)-Dy(58)-N(90)	81.45(9)
O(33)-Dy(16)-O(4)	64.20(9)	O(26W)-Dy(37)-O(168)	144.04(10)	O(150)-Dy(58)-N(90)	65.90(9)
O(5)-Dy(16)-O(98)	88.50(10)	O(178)-Dy(37)-O(168)	87.54(10)	O(179)-Dy(58)-N(90)	131.17(9)
O(93)-Dy(16)-O(98)	156.30(9)	O(167)-Dy(37)-N(109)	72.24(9)	O(242)-Dy(58)-N(90)	71.85(9)
O(33)-Dy(16)-O(98)	104.05(10)	O(257)-Dy(37)-N(109)	74.37(8)	O(151)-Dy(58)-O(241)	88.77(10)
O(4)-Dy(16)-O(98)	82.29(10)	O(26W)-Dy(37)-N(109)	142.94(8)	O(237)-Dy(58)-O(241)	153.13(10)
O(5)-Dy(16)-O(97)	90.81(10)	O(178)-Dy(37)-N(109)	132.26(8)	O(150)-Dy(58)-O(241)	113.69(10)
O(93)-Dy(16)-O(97)	152.97(9)	O(168)-Dy(37)-N(109)	63.54(8)	O(179)-Dy(58)-O(241)	80.56(10)
O(33)-Dy(16)-O(97)	81.89(9)	O(167)-Dy(37)-O(269)	152.13(11)	O(242)-Dy(58)-O(241)	53.39(9)
O(4)-Dy(16)-O(97)	112.64(9)	O(257)-Dy(37)-O(269)	78.42(10)	N(90)-Dy(58)-O(241)	123.82(9)
O(98)-Dy(16)-O(97)	50.73(8)	O(26W)-Dy(37)-O(269)	75.43(10)	O(151)-Dy(58)-N(122)	78.09(8)
O(5)-Dy(16)-N(6)	75.11(8)	O(178)-Dy(37)-O(269)	64.87(10)	O(237)-Dy(58)-N(122)	82.32(8)
O(93)-Dy(16)-N(6)	84.33(8)	O(168)-Dy(37)-O(269)	69.03(10)	O(150)-Dy(58)-N(122)	136.36(8)
O(33)-Dy(16)-N(6)	128.06(8)	N(109)-Dy(37)-O(269)	126.90(8)	O(179)-Dy(58)-N(122)	73.22(8)
O(4)-Dy(16)-N(6)	63.99(8)	O(167)-Dy(37)-N(123)	77.47(8)	O(242)-Dy(58)-N(122)	122.86(8)
O(98)-Dy(16)-N(6)	72.48(8)	O(257)-Dy(37)-N(123)	148.26(8)	N(90)-Dy(58)-N(122)	150.14(12)
O(97)-Dy(16)-N(6)	121.94(8)	O(26W)-Dy(37)-N(123)	120.84(8)	O(241)-Dy(58)-N(122)	71.00(8)
O(5)-Dy(16)-N(38)	81.50(8)	O(178)-Dy(37)-N(123)	65.84(7)	O(149)-Dy(59)-O(150)	76.51(10)
O(93)-Dy(16)-N(38)	82.25(8)	O(168)-Dy(37)-N(123)	84.96(8)	O(149)-Dy(59)-O(238)	151.13(10)
O(33)-Dy(16)-N(38)	74.40(8)	N(109)-Dy(37)-N(123)	74.06(11)	O(150)-Dy(59)-O(238)	86.68(11)
O(4)-Dy(16)-N(38)	136.79(8)	O(269)-Dy(37)-N(123)	124.44(7)	O(149)-Dy(59)-O(239)	78.08(10)
O(98)-Dy(16)-N(38)	120.89(8)	O(173)-Dy(38)-O(259)	88.83(10)	O(150)-Dy(59)-O(239)	143.10(11)
O(97)-Dy(16)-N(38)	71.21(8)	O(173)-Dy(38)-O(172)	138.34(10)	O(238)-Dy(59)-O(239)	103.77(10)
N(6)-Dy(16)-N(38)	152.90(11)	O(259)-Dy(38)-O(172)	79.68(11)	O(149)-Dy(59)-O(179)	111.21(10)
O(94)-Dy(17)-O(33)	80.69(11)	O(173)-Dy(38)-O(168)	81.77(10)	O(150)-Dy(59)-O(179)	65.77(10)
O(94)-Dy(17)-O(95)	102.29(11)	O(259)-Dy(38)-O(168)	148.90(11)	O(238)-Dy(59)-O(179)	81.89(10)
O(33)-Dy(17)-O(95)	152.26(10)	O(172)-Dy(38)-O(168)	125.88(11)	O(239)-Dy(59)-O(179)	149.91(10)
O(94)-Dy(17)-O(3)	149.67(10)	O(173)-Dy(38)-O(269)	67.17(10)	O(149)-Dy(59)-O(180)	62.69(10)
O(33)-Dy(17)-O(3)	111.82(10)	O(259)-Dy(38)-O(269)	76.53(11)	O(150)-Dy(59)-O(180)	106.31(10)
O(95)-Dy(17)-O(3)	79.57(10)	O(172)-Dy(38)-O(269)	144.51(10)	O(238)-Dy(59)-O(180)	145.82(10)
O(94)-Dy(17)-O(34)	144.80(11)	O(168)-Dy(38)-O(269)	72.49(11)	O(239)-Dy(59)-O(180)	84.84(11)
O(33)-Dy(17)-O(34)	75.96(10)	O(173)-Dy(38)-O(258)	145.65(11)	O(179)-Dy(59)-O(180)	75.45(10)
O(95)-Dy(17)-O(34)	87.36(10)	O(259)-Dy(38)-O(258)	101.53(10)	O(149)-Dy(59)-O(25W)	78.83(11)
O(3)-Dy(17)-O(34)	65.03(9)	O(172)-Dy(38)-O(258)	75.99(11)	O(150)-Dy(59)-O(25W)	76.44(10)
O(94)-Dy(17)-O(4)	87.40(11)	O(168)-Dy(38)-O(258)	72.48(10)	O(238)-Dy(59)-O(25W)	74.46(11)
O(33)-Dy(17)-O(4)	63.88(10)	O(269)-Dy(38)-O(258)	83.37(11)	O(239)-Dy(59)-O(25W)	72.71(10)
O(95)-Dy(17)-O(4)	143.20(10)	O(173)-Dy(38)-N(115)	64.80(8)	O(179)-Dy(59)-O(25W)	136.23(10)
O(3)-Dy(17)-O(4)	75.01(10)	O(259)-Dy(38)-N(115)	76.65(8)	O(180)-Dy(59)-O(25W)	138.78(10)
O(34)-Dy(17)-O(4)	105.06(10)	O(172)-Dy(38)-N(115)	73.59(8)	O(149)-Dy(59)-O(24W)	130.65(10)
O(94)-Dy(17)-O(4W)	73.77(11)	O(168)-Dy(38)-N(115)	124.09(8)	O(150)-Dy(59)-O(24W)	142.73(10)
O(33)-Dy(17)-O(4W)	81.22(10)	O(269)-Dy(38)-N(115)	124.66(8)	O(238)-Dy(59)-O(24W)	75.90(10)
O(95)-Dy(17)-O(4W)	73.41(10)	O(258)-Dy(38)-N(115)	149.35(8)	O(239)-Dy(59)-O(24W)	73.85(10)
O(3)-Dy(17)-O(4W)	133.88(10)	O(173)-Dy(38)-N(111)	85.63(7)	O(179)-Dy(59)-O(24W)	79.16(10)
O(34)-Dy(17)-O(4W)	76.90(10)	O(259)-Dy(38)-N(111)	148.10(7)	O(180)-Dy(59)-O(24W)	74.96(10)
O(4)-Dy(17)-O(4W)	142.72(10)	O(172)-Dy(38)-N(111)	83.77(8)	O(25W)-Dy(59)-O(24W)	127.69(10)
O(94)-Dy(17)-O(3W)	71.80(10)	O(168)-Dy(38)-N(111)	60.89(8)	O(181)-Dy(60)-O(149)	160.36(11)
O(33)-Dy(17)-O(3W)	132.33(10)	O(269)-Dy(38)-N(111)	128.82(8)	O(181)-Dy(60)-O(240)	88.06(10)
O(95)-Dy(17)-O(3W)	73.25(10)	O(258)-Dy(38)-N(111)	100.64(8)	O(149)-Dy(60)-O(240)	87.05(10)
O(3)-Dy(17)-O(3W)	80.05(9)	N(115)-Dy(38)-N(111)	72.57(11)	O(181)-Dy(60)-O(180)	135.46(10)
O(34)-Dy(17)-O(3W)	142.71(10)	O(177)-Dy(39)-O(80)	79.87(11)	O(149)-Dy(60)-O(180)	62.41(10)
O(4)-Dy(17)-O(3W)	76.46(10)	O(177)-Dy(39)-O(178)	141.12(11)	O(240)-Dy(60)-O(180)	81.87(11)
O(4W)-Dy(17)-O(3W)	124.64(10)	O(80)-Dy(39)-O(178)	95.60(11)	O(181)-Dy(60)-O(243)	86.97(10)
O(35)-Dy(18)-O(96)	91.36(10)	O(177)-Dy(39)-O(269)	142.62(11)	O(149)-Dy(60)-O(243)	106.22(10)
O(35)-Dy(18)-O(34)	137.57(10)	O(80)-Dy(39)-O(269)	72.18(11)	O(240)-Dy(60)-O(243)	150.81(10)
O(96)-Dy(18)-O(34)	84.76(10)	O(178)-Dy(39)-O(269)	67.46(10)	O(180)-Dy(60)-O(243)	81.66(10)
O(35)-Dy(18)-O(3)	155.82(10)	O(177)-Dy(39)-O(173)	127.12(11)	O(181)-Dy(60)-O(244)	90.14(10)
O(96)-Dy(18)-O(3)	85.58(10)	O(80)-Dy(39)-O(173)	133.55(10)	O(149)-Dy(60)-O(244)	86.58(10)
O(34)-Dy(18)-O(3)	66.09(10)	O(178)-Dy(39)-O(173)	83.59(10)	O(240)-Dy(60)-O(244)	155.73(10)
O(35)-Dy(18)-N(42)	73.20(8)	O(269)-Dy(39)-O(173)	64.70(9)	O(180)-Dy(60)-O(244)	115.39(10)
O(96)-Dy(18)-N(42)	85.28(8)	O(177)-Dy(39)-N(121)	76.61(9)	O(243)-Dy(60)-O(244)	53.05(9)
O(34)-Dy(18)-N(42)	64.38(8)	O(80)-Dy(39)-N(121)	94.03(8)	O(181)-Dy(60)-N(86)	81.86(8)
O(3)-Dy(18)-N(42)	130.21(8)	O(178)-Dy(39)-N(121)	65.13(8)	O(149)-Dy(60)-N(86)	78.67(8)
O(35)-Dy(18)-O(99)	84.89(10)	O(269)-Dy(39)-N(121)	128.74(8)	O(240)-Dy(60)-N(86)	83.03(8)
O(96)-Dy(18)-O(99)	155.46(10)	O(173)-Dy(39)-N(121)	126.08(9)	O(180)-Dy(60)-N(86)	138.73(8)
O(34)-Dy(18)-O(99)	81.84(10)	O(177)-Dy(39)-O(260)	75.72(11)	O(243)-Dy(60)-N(86)	124.54(8)
O(3)-Dy(18)-O(99)	107.33(10)	O(80)-Dy(39)-O(260)	86.62(11)	O(244)-Dy(60)-N(86)	72.75(8)
N(42)-Dy(18)-O(99)	70.41(8)	O(178)-Dy(39)-O(260)	142.98(10)	O(181)-Dy(60)-N(126)	72.73(9)
O(35)-Dy(18)-O(100)	89.35(10)	O(269)-Dy(39)-O(260)	78.29(10)	O(149)-Dy(60)-N(126)	125.11(9)
O(96)-Dy(18)-O(100)	153.37(9)	O(173)-Dy(39)-O(260)	68.95(10)	O(240)-Dy(60)-N(126)	81.23(9)
O(34)-Dy(18)-O(100)	112.03(10)	N(121)-Dy(39)-O(260)	151.75(8)	O(180)-Dy(60)-N(126)	62.90(9)
O(3)-Dy(18)-O(100)	82.99(10)	O(177)-Dy(39)-N(117)	85.28(8)	O(243)-Dy(60)-N(126)	69.83(9)
N(42)-Dy(18)-O(100)	120.24(8)	O(80)-Dy(39)-N(117)	162.12(8)	O(244)-Dy(60)-N(126)	121.19(9)
O(99)-Dy(18)-O(100)	51.03(9)	O(178)-Dy(39)-N(117)	89.72(8)	N(86)-Dy(60)-N(126)	150.42(12)
O(35)-Dy(18)-N(2)	80.41(8)	O(269)-Dy(39)-N(117)	125.44(8)	Dy(1)-O(2)-Dy(3)	113.62(11)
O(96)-Dy(18)-N(2)	82.02(8)	O(173)-Dy(39)-N(117)	63.95(8)	Dy(18)-O(3)-Dy(17)	109.03(11)
O(34)-Dy(18)-N(2)	140.05(8)	N(121)-Dy(39)-N(117)	72.73(11)	Dy(16)-O(4)-Dy(17)	108.66(11)
O(3)-Dy(18)-N(2)	75.40(8)	O(260)-Dy(39)-N(117)	99.36(8)	Dy(2)-O(7)-Dy(1)	112.38(11)
N(42)-Dy(18)-N(2)	150.35(11)	O(182)-Dy(40)-O(261)	86.87(11)	Dy(29)-O(8)-Dy(30)	108.91(11)
O(99)-Dy(18)-N(2)	120.97(8)	O(182)-Dy(40)-O(266)	81.80(11)	Dy(29)-O(9)-Dy(28)	108.67(11)
O(100)-Dy(18)-N(2)	71.85(8)	O(261)-Dy(40)-O(266)	89.47(11)	Dy(2)-O(12)-Dy(3)	110.92(11)
O(25)-Dy(19)-O(43)	153.98(10)	O(182)-Dy(40)-O(193)	119.68(10)	Dy(14)-O(13)-Dy(13)	110.54(12)
O(25)-Dy(19)-O(101)	89.65(10)	O(261)-Dy(40)-O(193)	148.45(10)	Dy(15)-O(14)-Dy(14)	107.96(11)
O(43)-Dy(19)-O(101)	88.93(10)	O(266)-Dy(40)-O(193)	78.82(10)	Dy(4)-O(17)-Dy(6)	111.23(11)
O(25)-Dy(19)-O(24)	139.08(10)	O(182)-Dy(40)-O(270)	156.34(11)	Dy(29)-O(18)-Dy(28)	110.45(11)
O(43)-Dy(19)-O(24)	66.65(10)	O(261)-Dy(40)-O(270)	81.97(10)	Dy(29)-O(19)-Dy(30)	108.92(11)
O(101)-Dy(19)-O(24)	85.67(10)	O(266)-Dy(40)-O(270)	77.32(11)	Dy(4)-O(22)-Dy(5)	109.05(12)
O(25)-Dy(19)-O(106)	86.03(10)	O(193)-Dy(40)-O(270)	66.96(9)	Dy(21)-O(23)-Dy(20)	110.40(11)
O(43)-Dy(19)-O(106)	104.38(9)	O(182)-Dy(40)-O(183)	132.59(11)	Dy(19)-O(24)-Dy(20)	109.28(11)
O(101)-Dy(19)-O(106)	157.60(10)	O(261)-Dy(40)-O(183)	87.63(10)	Dy(6)-O(27)-Dy(5)	111.06(11)
O(24)-Dy(19)-O(106)	83.32(9)	O(266)-Dy(40)-O(183)	145.18(10)	Dy(23)-O(28)-Dy(24)	111.57(11)
O(25)-Dy(19)-N(30)	74.40(8)	O(193)-Dy(40)-O(183)	85.76(10)	Dy(23)-O(29)-Dy(22)	109.45(11)
O(43)-Dy(19)-N(30)	131.21(8)	O(270)-Dy(40)-O(183)	67.91(10)	Dy(7)-O(32)-Dy(9)	111.27(11)
O(101)-Dy(19)-N(30)	84.05(8)	O(182)-Dy(40)-N(127)	70.23(8)	Dy(17)-O(33)-Dy(16)	112.01(11)
O(24)-Dy(19)-N(30)	64.69(8)	O(261)-Dy(40)-N(127)	77.64(8)	Dy(18)-O(34)-Dy(17)	108.97(11)
O(106)-Dy(19)-N(30)	73.61(8)	O(266)-Dy(40)-N(127)	149.61(8)	Dy(8)-O(37)-Dy(7)	110.65(12)
O(25)-Dy(19)-O(105)	87.63(10)	O(193)-Dy(40)-N(127)	125.19(7)	Dy(25)-O(38)-Dy(26)	108.86(11)
O(43)-Dy(19)-O(105)	80.52(10)	O(270)-Dy(40)-N(127)	126.71(8)	Dy(26)-O(39)-Dy(27)	108.63(12)
O(101)-Dy(19)-O(105)	149.31(10)	O(183)-Dy(40)-N(127)	62.59(8)	Dy(9)-O(42)-Dy(8)	109.97(12)
O(24)-Dy(19)-O(105)	115.51(10)	O(182)-Dy(40)-N(141)	73.51(8)	Dy(19)-O(43)-Dy(20)	109.60(11)
O(106)-Dy(19)-O(105)	52.51(10)	O(261)-Dy(40)-N(141)	145.89(8)	Dy(20)-O(44)-Dy(21)	106.89(11)
N(30)-Dy(19)-O(105)	124.30(8)	O(266)-Dy(40)-N(141)	114.20(8)	Dy(10)-O(47)-Dy(12)	108.65(12)
O(25)-Dy(19)-N(50)	80.27(8)	O(193)-Dy(40)-N(141)	64.17(8)	Dy(26)-O(48)-Dy(27)	108.86(11)
O(43)-Dy(19)-N(50)	73.91(8)	O(270)-Dy(40)-N(141)	125.51(8)	Dy(25)-O(49)-Dy(26)	108.11(12)
O(101)-Dy(19)-N(50)	79.74(7)	O(183)-Dy(40)-N(141)	85.76(8)	Dy(11)-O(52)-Dy(10)	114.85(12)
O(24)-Dy(19)-N(50)	138.05(7)	N(127)-Dy(40)-N(141)	69.62(11)	Dy(15)-O(53)-Dy(14)	110.27(12)
O(106)-Dy(19)-N(50)	120.95(7)	O(187)-Dy(41)-O(188)	137.86(11)	Dy(13)-O(54)-Dy(14)	107.15(12)
N(30)-Dy(19)-N(50)	149.89(11)	O(187)-Dy(41)-O(263)	91.54(11)	Dy(12)-O(57)-Dy(11)	114.27(11)
O(105)-Dy(19)-N(50)	69.66(7)	O(188)-Dy(41)-O(263)	82.83(10)	Dy(22)-O(58)-Dy(23)	109.39(10)
O(102)-Dy(20)-O(23)	147.86(11)	O(187)-Dy(41)-O(183)	116.69(11)	Dy(24)-O(59)-Dy(23)	107.36(10)
O(102)-Dy(20)-O(24)	84.19(10)	O(188)-Dy(41)-O(183)	89.28(10)	Dy(3)-O(133)-Dy(2)	109.26(12)
O(23)-Dy(20)-O(24)	75.54(10)	O(263)-Dy(41)-O(183)	143.90(11)	Dy(3)-O(133)-Dy(1)	108.53(10)
O(102)-Dy(20)-O(44)	144.51(11)	O(187)-Dy(41)-O(27W)	75.53(11)	Dy(2)-O(133)-Dy(1)	109.33(11)
O(23)-Dy(20)-O(44)	66.49(10)	O(188)-Dy(41)-O(27W)	144.93(11)	Dy(4)-O(134)-Dy(6)	111.51(11)
O(24)-Dy(20)-O(44)	105.96(10)	O(263)-Dy(41)-O(27W)	86.57(11)	Dy(4)-O(134)-Dy(5)	109.33(12)
O(102)-Dy(20)-O(103)	104.11(10)	O(183)-Dy(41)-O(27W)	79.93(10)	Dy(6)-O(134)-Dy(5)	109.13(11)
O(23)-Dy(20)-O(103)	82.17(10)	O(187)-Dy(41)-O(270)	149.22(10)	Dy(9)-O(135)-Dy(8)	109.00(11)
O(24)-Dy(20)-O(103)	147.91(11)	O(188)-Dy(41)-O(270)	68.92(10)	Dy(9)-O(135)-Dy(7)	110.46(10)
O(44)-Dy(20)-O(103)	85.35(11)	O(263)-Dy(41)-O(270)	75.16(10)	Dy(8)-O(135)-Dy(7)	107.59(11)
O(102)-Dy(20)-O(43)	80.01(10)	O(183)-Dy(41)-O(270)	69.14(10)	Dy(11)-O(136)-Dy(10)	110.64(11)
O(23)-Dy(20)-O(43)	111.90(9)	O(27W)-Dy(41)-O(270)	76.06(10)	Dy(11)-O(136)-Dy(12)	108.97(11)
O(24)-Dy(20)-O(43)	64.32(9)	O(187)-Dy(41)-N(133)	70.96(8)	Dy(10)-O(136)-Dy(12)	105.85(11)
O(44)-Dy(20)-O(43)	74.57(10)	O(188)-Dy(41)-N(133)	66.90(8)	Dy(31)-O(138)-Dy(32)	109.13(11)
O(103)-Dy(20)-O(43)	147.12(10)	O(263)-Dy(41)-N(133)	81.05(8)	Dy(48)-O(139)-Dy(47)	109.97(12)
O(102)-Dy(20)-O(6W)	72.70(11)	O(183)-Dy(41)-N(133)	127.65(8)	Dy(46)-O(140)-Dy(47)	108.61(12)
O(23)-Dy(20)-O(6W)	79.28(10)	O(27W)-Dy(41)-N(133)	143.78(8)	Dy(32)-O(143)-Dy(33)	110.95(11)
O(24)-Dy(20)-O(6W)	79.83(10)	O(270)-Dy(41)-N(133)	131.76(9)	Dy(54)-O(144)-Dy(53)	108.23(11)
O(44)-Dy(20)-O(6W)	141.90(10)	O(187)-Dy(41)-N(129)	79.52(8)	Dy(53)-O(145)-Dy(52)	106.57(11)
O(103)-Dy(20)-O(6W)	73.51(11)	O(188)-Dy(41)-N(129)	86.60(7)	Dy(33)-O(148)-Dy(31)	110.56(11)
O(43)-Dy(20)-O(6W)	136.73(10)	O(263)-Dy(41)-N(129)	152.56(8)	Dy(59)-O(149)-Dy(60)	116.25(13)
O(102)-Dy(20)-O(5W)	74.29(11)	O(183)-Dy(41)-N(129)	60.70(8)	Dy(59)-O(150)-Dy(58)	110.04(11)
O(23)-Dy(20)-O(5W)	136.06(11)	O(27W)-Dy(41)-N(129)	115.56(8)	Dy(34)-O(153)-Dy(35)	111.61(12)
O(24)-Dy(20)-O(5W)	139.97(10)	O(270)-Dy(41)-N(129)	124.00(8)	Dy(55)-O(154)-Dy(56)	111.42(12)
O(44)-Dy(20)-O(5W)	76.75(10)	N(133)-Dy(41)-N(129)	71.51(11)	Dy(56)-O(155)-Dy(57)	108.72(11)
O(103)-Dy(20)-O(5W)	71.36(10)	O(192)-Dy(42)-O(265)	79.91(11)	Dy(35)-O(158)-Dy(36)	110.29(12)
O(43)-Dy(20)-O(5W)	78.75(9)	O(192)-Dy(42)-O(264)	75.60(11)	Dy(44)-O(159)-Dy(45)	112.13(12)
O(6W)-Dy(20)-O(5W)	123.09(10)	O(265)-Dy(42)-O(264)	92.23(11)	Dy(43)-O(160)-Dy(44)	108.00(12)
O(45)-Dy(21)-O(23)	155.73(10)	O(192)-Dy(42)-O(193)	135.70(10)	Dy(34)-O(163)-Dy(36)	110.30(11)
O(45)-Dy(21)-O(104)	87.91(10)	O(265)-Dy(42)-O(193)	88.67(11)	Dy(53)-O(164)-Dy(52)	108.38(11)
